# Supplementary material for: The Breast Cancer Protein Co-Expression Landscape
Source: Cancers (Basel). 2022 Jun 15;14(12):2957. doi: 10.3390/cancers14122957 (PMC9221059; doi:10.3390/cancers14122957)
Supplement: Supplementary file 1 [file cancers-14-02957-s001.zip]

Archive with 7 entries (6 files):
- Supplementary_materials/
- Supplementary_materials/Supplementary_Material_2.xlsx
- __MACOSX/Supplementary_materials/._Supplementary_Material_2.xlsx
- Supplementary_materials/Supplemenatry_Material_1.xlsx
- __MACOSX/Supplementary_materials/._Supplemenatry_Material_1.xlsx
- Supplementary_materials/Supplementary_Material_3.csv
- __MACOSX/Supplementary_materials/._Supplementary_Material_3.csv
