# Supplementary material for: The Breast Cancer Protein Co-Expression Landscape
Source: Cancers (Basel). 2022 Jun 15;14(12):2957. doi: 10.3390/cancers14122957 (PMC9221059; doi:10.3390/cancers14122957)
Supplement: Supplementary file 1 [file cancers-14-02957-s001.zip › Supplementary_materials/Supplementary_Material_2.xlsx]

## Sheet: subcoms giant component
c2-comms	genes up	genes down	Overexp-underexp edges	Overexp-only edges	Underexp-only edges	overexp links/genes	underexp links/genes	Exp. Assort	families
10	13	3	1	15	2	1.15385	0.666667	0.833333	HNRNP
4	177	75	182	464	25	2.62147	0.333333	0.691505	ATP1/2, NDUFB,RAB, SLC, TMEM
2	167	82	460	1054	64	6.31138	0.780488	0.667934	CCDC, HMG, RBM, SRSF, ZNF
3	32	18	20	28	3	0.875	0.166667	0.54902	ZNF, ZSCAN
5	53	22	97	124	15	2.33962	0.681818	0.525424	RPL, RPS
7	28	39	32	7	33	0.25	0.846154	0.458333	COMMD, LAMTOR, VPS
1	20	16	15	9	5	0.45	0.3125	0.310345	---
8	22	15	22	7	4	0.318182	0.266667	0.212121	---
c1-comms	genes up	genes down	Overexp-underexp edges	Overexp-only edges	underexp only	overexp links/genes	underexp links/genes	Exp. Assort	families
2	24	182	24	0	2879	0	15.8187	0.991733	APO, C1-C2-C3...-C9, CFH, F2-F5-F9-F10...-F13, IGHV, ITIH, LAM, SERPIN,
3	16	96	15	1	591	0.0625	6.15625	0.973641	ADH, AKR1C
1	120	180	838	411	1207	3.425	6.70556	0.49145	ACT, COL, FBLN, MMP, MYL, PDLIM,
c5-comms	genes up	genes down	Overexp-underexp edges	Overexp-only edges	underexp only	overexp links/genes	underexp links/genes	Exp. Assort	families
5	81	29	347	574	51	7.08642	1.75862	0.590535	ARHG, CD, GIMAP. HLA-DD, SP,
1	45	19	66	103	8	2.28889	0.421053	0.581921	HLA-A...-G, IFI, PSM, GBP
2	18	14	18	18	5	1	0.357143	0.439024	ARPC
7	7	5	8	6	2	0.857143	0.4	0.375	HLA-DR
4	59	57	538	375	208	6.35593	3.64912	0.334523	NCF
c8-comms	genes up	genes down	Overexp-underexp edges	Overexp-only edges	underexp only	overexp links/genes	underexp links/genes	Exp. Assort	families
1	41	4	5	116	0	2.82927	0	0.958678	DDX, UTP, WDR
3	26	3	3	31	0	1.19231	0	0.911765	--
9	1	10	1	0	9	0	0.9	0.9
10	13	2	2	15	0	1.15385	0	0.882353	----
2	23	5	7	32	0	1.3913	0	0.820513	DDX, NOP
5	12	4	5	10	1	0.833333	0.25	0.625	NAA
6	9	23	14	1	19	0.111111	0.826087	0.558824	COPS,
4	7	4	5	5	1	0.714286	0.25	0.454545	---
7	23	10	16	16	4	0.695652	0.4	0.444444	POLR1
11	10	8	9	5	4	0.5	0.5	0.277778	NUP
c4-comms	genes up	genes down	Overexp-underexp edges	Overexp-only edges	underexp only	overexp links/genes	underexp links/genes	Exp. Assort	families
11	1	9	1	0	10	0	1.11111	0.909091	IFT, WDR
6	10	2	3	8	0	0.8	0	0.727273	---
15	2	8	2	1	6	0.5	0.75	0.666667	---
8	4	9	5	0	9	0	1	0.642857	---
4	9	33	23	5	50	0.555556	1.51515	0.641026	FOX
5	4	10	7	0	6	0	0.6	0.461538	---
10	11	22	33	6	30	0.545455	1.36364	0.434783	KRT***
7	9	10	9	2	8	0.222222	0.8	0.421053	TCEAL
9	7	9	5	6	7	0.857143	0.777778	0.388889	MRPS, UQCR
3	5	7	8	0	4	0	0.571429	0.333333	---
17	4	5	4	1	1	0.25	0.2	0.166667	---
c16-comms	genes up	genes down	Overexp-underexp edges	Overexp-only edges	underexp only	overexp links/genes	underexp links/genes	Exp. Assort	families
4	17	2	4	39	0	2.29412	0	0.906977	GINS, MCM
7	10	2	1	10	1	1	0.5	0.833333	---
3	31	5	19	85	0	2.74194	0	0.817308	KIF, NCAP
10	11	2	3	10	0	0.909091	0	0.769231	NUP***
11	5	6	4	5	2	1	0.333333	0.454545	---
c21-comms	genes up	genes down	Overexp-underexp edges	Overexp-only edges	underexp only	overexp links/genes	underexp links/genes	Exp. Assort	families
1	1	18	1	0	21	0	1.16667	0.954545	ATP5
3	26	7	15	90	1	3.46154	0.142857	0.849057	MRPS***
2	25	19	93	55	45	2.2	2.36842	0.284974	MRPL****
c11-comms	genes up	genes down	Overexp-underexp edges	Overexp-only edges	underexp only	overexp links/genes	underexp links/genes	Exp. Assort	families
2	5	15	9	0	20	0	1.33333	0.689655	NDUF****
6	3	6	7	2	10	0.666667	1.66667	0.526316	ACT, POTE
1	8	13	14	6	17	0.75	1.30769	0.459459	PPP, PSMA, PSMB
4	5	7	10	2	5	0.4	0.714286	0.294118	ARF, TUB
3	10	9	32	13	16	1.3	1.77778	0.262295	TUB, TUBB
c9-comms	genes up	genes down	Overexp-underexp edges	Overexp-only edges	underexp only	overexp links/genes	underexp links/genes	Exp. Assort	families
There are no communities with more than 10 genes
c10-comms	genes up	genes down	Overexp-underexp edges	Overexp-only edges	underexp only	overexp links/genes	underexp links/genes	Exp. Assort	families
2	0	12	0	0	56	0	4.66667	1	HB
4	0	10	0	0	13	0	1.3	1	- - - -
c11-comms	genes up	genes down	Overexp-underexp edges	Overexp-only edges	underexp only	overexp links/genes	underexp links/genes	Exp. Assort	families
1	8	2	8	16	0	2	0	0.666667	CCT***
2	5	4	6	2	3	0.4	0.75	0.272727	EXOSC****
c10-comms	genes up	genes down	Overexp-underexp edges	Overexp-only edges	underexp only	overexp links/genes	underexp links/genes	Exp. Assort	families
13	8	1	3	15	0	1.875	0	0.833333	COG***
c47-comms	genes up	genes down	Overexp-underexp edges	Overexp-only edges	underexp only	overexp links/genes	underexp links/genes	Exp. Assort	families
2	3	4	6	2	2	0.666667	0.5	0.2	HIST1H1***
c34-comms	genes up	genes down	Overexp-underexp edges	Overexp-only edges	underexp only	overexp links/genes	underexp links/genes	Exp. Assort	families
3	1	4	3	0	5	0	1.25	0.625	HIST2H2***
2	0	3	0	0	3	0	1	1	HIST, H3F
