# Supplementary material for: The Breast Cancer Protein Co-Expression Landscape
Source: Cancers (Basel). 2022 Jun 15;14(12):2957. doi: 10.3390/cancers14122957 (PMC9221059; doi:10.3390/cancers14122957)
Supplement: Supplementary file 1 [file cancers-14-02957-s001.zip › Supplementary_materials/Supplemenatry_Material_1.xlsx]

## Sheet: GO MF
source	term_name	adjusted_p_value__q2 25	adjusted_p_value__q3 25	adjusted_p_value__q4 25	adjusted_p_value__q1 21	adjusted_p_value__q2 21	adjusted_p_value__q3 21	adjusted_p_value__q1 11	adjusted_p_value__q2 11	adjusted_p_value__q5 11	adjusted_p_value__q7 11	adjusted_p_value__q8 11	adjusted_p_value__q9 11	adjusted_p_value__q11 11	adjusted_p_value__q1 16	adjusted_p_value__q2 16	adjusted_p_value__q5 16	adjusted_p_value__q6 16	adjusted_p_value__q7 16	adjusted_p_value__q9 16	adjusted_p_value__q1 4	adjusted_p_value__q2 4	adjusted_p_value__q3 4	adjusted_p_value__q5 4	adjusted_p_value__q7 4	adjusted_p_value__q8 4	adjusted_p_value__q10 4	adjusted_p_value__q12 4	adjusted_p_value__q14 4	adjusted_p_value__q1 5	adjusted_p_value__q2 5	adjusted_p_value__q4 5	adjusted_p_value__q5 5	adjusted_p_value__q7 5	adjusted_p_value__q1 1	adjusted_p_value__q2 1	adjusted_p_value__q3 1	adjusted_p_value__q1 2	adjusted_p_value__q2 2	adjusted_p_value__q3 2	adjusted_p_value__q4 2	adjusted_p_value__q5 2	adjusted_p_value__q6 2	adjusted_p_value__q7 2	adjusted_p_value__q8 2	adjusted_p_value__q1 8	adjusted_p_value__q2 8	adjusted_p_value__q3 8	adjusted_p_value__q4 8
GO:MF	structural constituent of ribosome	1	1	1	0.239012	1.05598e-24	7.19035e-59	0.173979	1	1	1	1	1	1	1	1	1	1	1	1	0.0145764	1	0.398107	1	1	1	1	1	1	1	1	1	1	1	1	0.688122	1	0.514842	1	2.5465e-77	1	0.347837	0.0839649	0.732078	1	1	1	0.367755	1
GO:MF	structural molecule activity	0.0266186	0.092251	1	0.60732	1.66246e-14	5.86348e-38	0.397716	4.47194e-13	1	0.776259	1	1	0.0198423	4.51617e-06	1	0.33245	1	0.435074	1	0.0949267	0.892049	0.399745	1	0.716714	1	7.28412e-14	1	1	1	0.0101758	1	0.864898	0.433794	3.21326e-46	0.00119666	1.84609e-05	0.722831	1	1.69894e-48	1	0.714211	0.689456	0.978545	0.555001	1	0.733017	0.750363	1
GO:MF	extracellular matrix structural constituent	1	1	1	1	1	1	1	1	1	0.399701	1	1	1	1	1	0.12327	1	0.166558	1	1	1	1	1	1	1	0.505348	1	1	1	1	0.749512	0.38757	1	5.2318e-47	0.00378751	6.78922e-14	1	1	1	1	1	1	1	1	1	1	1	1
GO:MF	RNA binding	1	0.709253	0.302324	0.344703	1.13028e-10	2.65269e-19	0.0240692	0.0140541	0.00595527	1	3.02861e-06	0.57813	0.368379	0.485041	0.870096	1	0.843447	0.772365	0.482428	0.0529537	0.90161	0.63149	0.951802	0.571575	1	1	0.691316	0.700713	0.0345211	0.990354	0.947382	0.961182	1	0.97215	0.77429	1	5.12523e-23	1	2.16576e-35	1	0.000336992	0.276969	0.912721	0.437714	1.4396e-08	0.474114	1.17085e-07	0.689156
GO:MF	nucleic acid binding	0.967067	0.9447	0.387798	0.851162	1.22103e-05	5.78044e-10	0.0664667	0.253038	0.0267946	1	0.000150491	0.958385	0.49742	0.88832	0.00839818	0.108461	0.222666	0.161941	0.304815	0.162251	0.459331	0.705073	0.951802	0.889904	1	1	0.932274	0.72886	0.425249	0.998565	1	0.969221	1	1	1	1	2.83239e-29	1	2.36117e-21	0.963004	0.0115165	5.6105e-17	0.0953358	0.404487	2.64872e-06	0.610332	2.25592e-05	0.142833
GO:MF	NADH dehydrogenase (quinone) activity	1	1	1	1	1	1	1	1	1	9.0837e-29	1	1	1	1	1	1	1	1	1	1	1	1	1	1	1	1	1	1	1	1	1	1	1	1	1	1	0.761421	0.321106	1	1	1	0.430627	1	1	1	1	1	1
GO:MF	NADH dehydrogenase (ubiquinone) activity	1	1	1	1	1	1	1	1	1	9.0837e-29	1	1	1	1	1	1	1	1	1	1	1	1	1	1	1	1	1	1	1	1	1	1	1	1	1	1	0.761421	0.314922	1	1	1	0.430627	1	1	1	1	1	1
GO:MF	NADH dehydrogenase activity	1	1	1	1	1	1	1	1	1	9.0837e-29	1	1	1	1	1	1	1	1	1	1	1	1	1	1	1	1	1	1	1	1	1	1	1	1	1	1	0.764973	0.321106	1	1	1	0.430627	1	1	1	1	1	1
GO:MF	NAD(P)H dehydrogenase (quinone) activity	1	1	1	1	1	1	1	1	1	1.2707e-28	1	1	1	1	1	1	1	1	1	1	1	1	1	1	1	1	1	1	1	1	1	1	1	1	1	1	0.780106	0.337319	1	1	1	0.43963	1	1	1	1	1	1
GO:MF	collagen binding	1	1	1	1	1	1	1	1	1	1	1	1	1	1	1	1	1	1	1	1	1	1	1	1	1	1	1	1	1	1	0.500346	1	1	4.94677e-28	1	0.124367	1	0.781891	1	1	1	1	1	1	1	1	1	1
GO:MF	oxidoreductase activity, acting on NAD(P)H, quinone or similar compound as acceptor	1	1	1	1	1	1	1	1	1	2.52978e-27	1	1	1	1	1	1	1	1	1	1	1	1	1	1	1	1	1	1	1	1	1	1	1	0.84519	0.000487398	1	0.822649	0.39774	1	1	1	0.500149	1	1	1	1	1	1
GO:MF	actin binding	0.355478	0.0106552	0.052113	1	1	1	1	1	1	1	0.374027	1	1	1	1	1	0.687497	1	1	1	0.771561	0.663039	0.675613	0.29362	1	0.823844	0.294573	1	0.896379	9.18637e-07	0.0255199	0.00256748	0.339491	7.34941e-26	0.0799305	0.721964	1	1	1	1	1	0.982133	0.608245	0.519032	1	0.598722	1	1
GO:MF	protein-containing complex binding	0.0977348	0.00484949	0.0219845	0.456437	0.684183	1	0.225382	0.147745	0.590048	1	0.309764	0.6067	0.0624486	0.320366	0.424718	0.495427	0.829568	0.642895	0.668829	0.0993996	1	1	1	0.900261	0.905776	0.126352	0.229411	1	0.63522	0.00456142	0.0360166	7.13193e-05	0.00146946	1.69491e-25	0.0938521	0.00222825	0.183184	0.0832182	1	0.757218	1	0.930394	0.86499	0.427252	0.320397	0.143797	0.133993	1
GO:MF	oxidoreductase activity, acting on NAD(P)H	1	1	1	1	1	1	1	1	1	7.08038e-25	1	1	1	1	1	1	1	1	1	1	1	1	1	1	1	1	1	0.216842	1	1	0.0977137	0.204489	1	0.945767	0.0018382	1	0.943423	0.544511	1	1	1	0.615177	0.587348	1	1	1	1	1
GO:MF	double-stranded DNA binding	0.829761	1	0.594764	1	1	1	0.661781	1	1	1	0.713508	1	1	1	4.04704e-05	0.543239	0.901639	0.723552	0.113489	1	0.361211	0.706689	0.951802	0.905385	1	1	1	0.655777	0.836708	1	1	0.545085	1	1	1	1	3.34973e-08	1	1	0.793154	0.359114	1.42048e-23	0.126798	0.346255	0.677767	0.592083	0.394124	0.632767
GO:MF	transcription regulatory region nucleic acid binding	1	1	0.567066	1	1	1	0.647778	1	1	1	1	1	1	1	0.483175	1	1	1	0.233054	1	0.328927	0.851213	0.951802	0.900261	1	1	1	0.645968	0.957555	1	1	0.672714	1	1	1	1	1.1668e-07	1	1	0.783745	0.489304	1.42048e-23	0.126798	0.34647	0.822813	0.745156	0.768124	0.617543
GO:MF	transcription cis-regulatory region binding	1	1	0.567066	1	1	1	0.647778	1	1	1	1	1	1	1	0.483175	1	1	1	0.233054	1	0.328927	0.851213	0.951802	0.900261	1	1	1	0.645968	0.957555	1	1	0.672714	1	1	1	1	1.1668e-07	1	1	0.783745	0.489304	1.42048e-23	0.126798	0.34647	0.822813	0.745156	0.768124	0.617543
GO:MF	sequence-specific DNA binding	0.829761	1	0.594764	1	1	1	0.661781	1	1	1	0.713508	1	1	1	0.00036551	0.543239	0.979233	0.723552	0.264131	1	0.363842	0.706689	0.951802	0.905385	1	1	1	0.655777	0.970117	1	1	0.778952	1	1	1	1	1.6217e-08	1	1	0.793154	0.359114	5.27514e-23	0.0631091	0.404487	0.854121	0.379958	0.394124	0.632767
GO:MF	sequence-specific double-stranded DNA binding	0.82936	1	0.578409	1	1	1	0.649739	1	1	1	0.69925	1	1	1	0.000240568	0.535441	0.977583	0.713951	0.240726	1	0.330618	0.851213	0.951802	0.900261	1	1	1	0.645968	0.960412	1	1	0.718856	1	1	1	1	7.03364e-08	1	1	0.783745	0.515796	5.27514e-23	0.135318	0.357016	0.833267	0.560638	0.591924	0.620352
GO:MF	cell adhesion molecule binding	1	1	1	1	1	1	0.335489	0.0794409	1	1	0.415443	1	1	1	1	0.292276	0.392642	0.380128	1	1	0.532041	1	1	0.319073	1	0.0390176	0.326063	0.460692	0.939458	0.0149053	0.103911	0.0784154	1	5.37766e-23	0.239631	0.0558107	1	0.124784	0.004055	1	0.312779	0.999749	0.325001	0.835253	1	0.324198	0.344886	1
GO:MF	endopeptidase inhibitor activity	1	1	0.134102	1	1	1	1	1	1	1	1	1	1	1	1	1	0.38702	1	1	1	1	1	1	1	1	0.505348	1	1	1	0.39758	0.103911	0.390987	1	0.0514769	0.333406	1.12804e-22	1	1	1	1	1	1	1	1	1	1	1	1
GO:MF	peptidase inhibitor activity	1	1	0.136874	1	1	1	1	1	1	1	1	1	1	1	1	1	0.392642	1	1	1	1	1	1	1	1	0.512038	1	1	1	0.403875	0.112186	0.403601	1	0.0600146	0.145285	1.49048e-22	1	1	1	1	1	1	1	1	1	1	1	1
GO:MF	electron transfer activity	1	1	1	1	1	1	1	1	1	1.91339e-22	1	1	1	1	1	1	1	1	1	0.0108108	1	0.36995	1	1	1	1	0.140302	1	0.530287	0.140376	0.363591	0.665794	1	0.613275	0.0938521	0.951696	0.833105	0.186136	1	1	1	0.367531	0.344838	1	1	1	1	1
GO:MF	endopeptidase regulator activity	1	1	0.139362	1	1	1	1	1	1	1	1	0.373542	1	1	1	1	0.400638	1	1	1	1	1	1	1	1	0.518372	1	1	0.259777	0.407356	0.112324	0.415809	1	0.0284492	0.359175	2.53243e-22	0.959762	1	1	1	1	1	1	1	1	1	1	1
GO:MF	RNA polymerase II transcription regulatory region sequence-specific DNA binding	1	1	1	1	1	1	1	1	1	1	1	1	1	1	0.7872	1	1	1	0.36977	1	0.303199	0.851213	0.951802	0.900261	1	1	1	0.641288	0.951396	1	1	0.594245	1	1	1	1	5.16091e-06	1	1	1	0.70665	7.30057e-22	0.0953358	0.476333	0.945984	0.916485	0.744782	0.602373
GO:MF	GTP binding	1	1	1	1	0.815023	0.968258	1	9.09573e-22	1	1	1	0.57813	1	1	1	1	1	1	1	0.454823	0.72883	1	1	0.262429	1	1	1	0.431046	1.67226e-05	0.155718	0.77549	0.0537118	1	1	0.928451	1	1	1.48583e-09	1	1	1	0.777759	1	0.930711	0.636515	1	0.0781637	1
GO:MF	structural constituent of cytoskeleton	0.000203232	0.0106552	1	1	1	1	1	9.09573e-22	1	1	1	1	0.000337462	1	1	1	1	1	1	1	1	0.363261	1	1	1	1.27249e-13	1	1	1	3.16836e-06	1	0.557217	0.121398	0.000152246	0.0212222	0.487566	1	0.604021	1	1	1	1	1	1	1	1	1	1
GO:MF	DNA-binding transcription factor activity	1	1	1	1	1	1	1	1	1	1	1	1	1	1	1	1	1	1	0.36977	1	0.303199	0.851213	0.951802	0.900261	1	1	1	0.641288	0.952819	1	1	0.274197	1	1	1	1	1.5484e-05	1	1	0.782088	0.45811	1.01565e-21	0.0631091	0.71338	1	1	0.921346	1
GO:MF	transcription regulator activity	1	1	1	1	1	1	0.349561	1	0.743922	1	0.763287	1	1	0.483313	0.610033	1	1	1	0.482428	1	0.330618	0.748798	0.951802	0.935175	1	1	0.690014	0.700162	0.531574	0.939591	1	0.503628	1	1	1	1	4.71158e-08	1	1	0.819501	0.435986	1.06808e-21	0.0897004	0.506311	0.75774	0.468877	0.855089	1
GO:MF	guanyl nucleotide binding	1	1	1	1	0.820094	0.968258	1	1.14419e-21	1	1	1	0.57813	1	1	1	1	1	1	1	0.454823	0.737925	1	1	0.266869	1	1	1	0.431046	2.06099e-05	0.162167	0.79429	0.0612835	1	1	0.937615	1	1	3.39768e-09	1	1	1	0.804123	1	0.934191	0.641778	1	0.079671	1
GO:MF	guanyl ribonucleotide binding	1	1	1	1	0.820094	0.968258	1	1.14419e-21	1	1	1	0.57813	1	1	1	1	1	1	1	0.454823	0.737925	1	1	0.266869	1	1	1	0.431046	2.06099e-05	0.162167	0.79429	0.0612835	1	1	0.937615	1	1	3.39768e-09	1	1	1	0.804123	1	0.934191	0.641778	1	0.079671	1
GO:MF	cytoskeletal protein binding	0.21237	0.0106552	0.134102	1	1	1	1	1	0.503506	1	0.558502	0.255391	0.485304	1	1	1	0.00110694	1	0.304815	1	0.789548	0.783993	0.93301	0.484803	0.823764	0.823844	0.177494	1	0.822377	9.36415e-05	0.229648	0.0530451	0.514946	2.55817e-21	0.152652	1	1	0.312473	1	1	0.311778	0.982133	0.838851	0.357016	0.876966	0.573332	0.839759	1
GO:MF	integrin binding	1	1	1	1	1	1	1	1	1	1	0.167886	1	1	1	1	0.109457	1	1	1	1	1	1	1	1	1	0.126352	1	1	1	1	0.0733777	0.0291233	1	2.63278e-21	0.268749	0.00719908	1	0.521082	1	1	1	1	1	1	1	0.319281	1	1
GO:MF	peptidase regulator activity	1	1	0.15362	1	1	1	1	0.314352	1	1	1	0.396353	1	1	1	0.14693	0.448055	1	1	1	1	1	1	1	1	0.571652	1	1	0.31298	0.457569	0.0298528	0.488357	1	0.0112284	0.189132	2.42721e-20	1	1	1	1	1	1	1	1	1	1	1	1
GO:MF	GTPase activity	1	1	1	1	1	0.8825	1	7.39743e-20	1	1	1	0.496048	1	1	1	1	1	1	1	0.395902	0.659373	1	1	0.212916	1	1	1	1	1.81691e-05	0.246321	1	0.212751	1	1	1	1	1	1.49343e-10	1	1	1	1	0.855291	0.873407	1	1	0.505299	1
GO:MF	RNA polymerase II cis-regulatory region sequence-specific DNA binding	1	1	1	1	1	1	1	1	1	1	1	1	1	1	0.735398	1	1	1	0.323409	1	0.224095	0.828096	1	1	1	1	1	0.589783	0.901003	1	1	0.41221	1	1	1	1	3.80792e-05	1	1	1	0.629443	2.0479e-19	0.0883752	0.47269	0.913432	0.88038	0.659576	0.546848
GO:MF	glycosaminoglycan binding	1	1	0.158476	1	1	1	1	1	1	1	0.232289	1	1	1	1	1	1	1	1	1	1	1	1	0.393495	1	1	1	1	1	0.47233	0.563854	0.518561	1	2.9504e-19	0.799225	2.29284e-15	1	0.973041	1	1	0.404259	1	1	1	1	0.418323	1	1
GO:MF	cis-regulatory region sequence-specific DNA binding	1	1	1	1	1	1	1	1	1	1	1	1	1	1	0.385502	1	1	1	0.323409	1	0.228603	0.828096	1	1	1	1	1	0.58997	0.902884	1	1	0.428025	1	1	1	1	9.77887e-06	1	1	0.733689	0.634602	3.12487e-19	0.0897004	0.479311	0.719407	0.880806	0.665139	0.546951
GO:MF	DNA binding	0.841224	1	0.734569	0.906303	1	1	0.793363	1	0.812216	1	0.846867	1	0.805328	1	0.000839686	0.0351736	0.0350346	0.111873	0.113489	0.919422	0.395572	0.705073	0.662783	0.964094	1	1	1	0.767755	0.902884	0.975581	1	0.672714	1	1	1	1	1.61378e-14	1	1	0.846647	0.214424	5.9743e-19	0.0631091	0.479088	0.0910046	0.468877	0.488959	0.108228
GO:MF	serine-type endopeptidase inhibitor activity	1	1	1	1	1	1	1	1	1	1	1	1	1	1	1	1	1	1	1	1	1	1	1	1	1	0.327805	1	1	1	0.32301	0.580198	1	1	0.038005	0.511846	1.32198e-18	0.960371	1	1	1	1	1	1	1	1	1	1	1
GO:MF	DNA-binding transcription factor activity, RNA polymerase II-specific	1	1	1	1	1	1	1	1	1	1	1	1	1	1	1	1	1	1	0.369556	1	0.296021	0.851213	0.951802	0.900261	1	1	1	0.636959	0.94801	1	1	0.433357	1	1	1	1	1.34489e-05	1	1	0.769959	0.435986	1.58072e-18	0.0631091	0.679134	1	1	0.921207	1
GO:MF	enzyme inhibitor activity	1	1	0.0468582	1	1	1	1	0.466132	1	1	1	1	1	0.329387	1	1	0.641199	1	1	0.454823	0.736428	0.63149	1	0.532956	1	0.796813	1	0.431046	0.287712	0.62567	0.228939	0.76797	1	0.072374	0.122882	8.18443e-18	1	1	1	0.410513	1	0.791124	0.909114	1	1	0.564158	1	1
GO:MF	nucleoside-triphosphatase activity	1	1	1	1	1	0.979016	1	1.15283e-17	1	1	1	0.593141	1	1	1	1	0.00140813	1	1	0.46989	0.757818	1	0.663329	0.272455	1	1	1	1	0.000186829	0.168616	1	0.0720843	1	0.350975	0.94991	1	1	9.73347e-09	1	0.429503	0.2643	0.982133	0.764724	0.944698	0.660593	0.587929	0.627615	1
GO:MF	heparin binding	1	1	0.132113	1	1	1	1	1	1	1	1	1	1	1	1	1	1	1	1	1	1	1	1	0.337278	1	1	1	1	1	0.391552	0.434383	0.718856	1	2.3518e-17	0.685563	4.93692e-13	1	1	1	1	1	1	1	1	1	0.342111	1	1
GO:MF	calcium ion binding	0.511727	1	0.0277643	1	1	1	1	0.686195	1	0.776259	1	0.753708	1	1	1	0.33245	1	1	1	1	0.892049	1	1	0.363837	1	0.63341	1	1	1	0.310734	0.452018	0.969221	0.433794	6.41184e-17	0.15702	1.95295e-07	1	0.418132	1	1	0.719845	0.864387	1	1	1	0.73878	0.447625	1
GO:MF	pyrophosphatase activity	1	1	1	1	1	0.979016	1	6.76601e-17	1	1	1	0.6067	1	1	1	1	0.00261921	1	1	0.502869	0.789548	0.663039	0.683971	0.29816	1	1	1	1	0.000437308	0.188422	1	0.100516	1	0.479581	0.972113	1	1	1.15249e-07	1	0.452229	0.284627	0.982133	0.80601	0.966166	0.677767	0.610332	0.644187	1
GO:MF	hydrolase activity, acting on acid anhydrides	1	1	1	1	1	0.979016	1	7.60417e-17	1	1	1	0.6067	1	1	1	1	0.0027272	1	1	0.502869	0.789548	0.663039	0.683971	0.29816	1	1	1	1	0.000471684	0.191986	1	0.104258	1	0.511642	0.973062	1	1	1.63111e-07	1	0.452229	0.284627	0.982133	0.812376	0.966166	0.335142	0.612317	0.644917	1
GO:MF	hydrolase activity, acting on acid anhydrides, in phosphorus-containing anhydrides	1	1	1	1	1	0.979016	1	7.60417e-17	1	1	1	0.6067	1	1	1	1	0.0027272	1	1	0.502869	0.789548	0.663039	0.683971	0.29816	1	1	1	1	0.000471684	0.191986	1	0.104258	1	0.50946	0.973062	1	1	1.63111e-07	1	0.452229	0.284627	0.982133	0.812376	0.966166	0.335142	0.612317	0.644917	1
GO:MF	serine-type endopeptidase activity	1	1	1	1	1	1	1	1	1	1	1	1	1	1	1	1	1	1	1	1	1	1	1	1	1	1	1	1	1	1	0.738851	1	1	0.0421276	0.685563	2.19685e-16	1	0.833615	1	1	1	1	0.723837	1	1	1	1	1
GO:MF	protein folding chaperone	1	1	1	1	1	1	1	0.0967747	3.99723e-16	1	1	1	1	1	1	1	1	1	1	1	1	1	1	1	1	1	1	0.129001	1	1	0.34937	0.300803	1	1	1	1	1	0.571046	1	1	1	1	1	1	1	1	0.136357	1
GO:MF	structural constituent of nuclear pore	1	1	1	1	1	1	1	0.0799782	1	1	1	1	1	8.09286e-16	1	1	1	1	1	1	1	1	1	1	1	1	1	1	1	1	1	1	1	1	1	1	0.633443	1	1	1	1	1	1	0.357016	1	1	1	1
GO:MF	heterocyclic compound binding	0.265515	0.986285	0.194582	0.89673	6.94342e-05	6.50126e-06	0.173861	1.03284e-08	0.00874849	1	0.000412828	0.994206	0.0212442	0.979084	0.000619168	0.0986464	0.0233538	0.195329	0.482428	0.303102	0.303199	0.63149	0.828349	0.332259	1	1	0.473888	0.570379	0.000385358	0.973771	1	0.33458	1	1	0.847203	1	1.06397e-15	0.821009	6.47088e-14	0.846647	0.00511976	1.35896e-12	0.180749	0.559987	0.000517819	0.621899	0.00140685	0.174095
GO:MF	serine-type peptidase activity	1	1	1	1	1	1	1	1	1	1	1	1	1	1	1	1	1	1	1	1	1	1	1	1	1	1	1	1	1	1	0.770894	1	1	0.065407	0.355249	1.80274e-15	1	0.882208	1	1	1	1	0.754643	1	1	1	1	1
GO:MF	serine hydrolase activity	1	1	1	1	1	1	1	1	1	1	1	1	1	1	1	1	1	1	1	1	1	1	1	1	1	1	1	1	1	1	0.77549	1	1	0.0723493	0.361869	2.29284e-15	1	0.891502	1	1	1	1	0.756187	1	1	1	1	1
GO:MF	organic cyclic compound binding	0.270012	0.986285	0.201692	0.89673	7.69499e-05	7.64235e-06	0.173861	1.30981e-08	0.00921561	1	0.000441849	0.994206	0.0212442	0.979084	0.000699452	0.101613	0.0270474	0.196198	0.482428	0.316665	0.303897	0.63149	0.836071	0.334002	1	1	0.48235	0.570667	0.000471684	0.973771	1	0.36556	1	1	0.816405	1	3.10065e-15	0.826775	1.03679e-13	0.846647	0.00511976	2.49532e-12	0.196126	0.577611	0.000517819	0.634058	0.00140685	0.180246
GO:MF	sulfur compound binding	1	1	0.171631	0.335626	1	1	1	1	1	1	0.252493	1	1	1	1	1	1	1	1	1	1	1	1	0.425385	1	1	1	1	1	0.509196	0.613711	0.858586	1	3.56919e-14	0.831091	1.19255e-09	1	0.996621	1	0.349029	1	1	1	1	1	0.447138	1	1
GO:MF	TAP binding	1	1	1	1	1	1	1	1	1	1	1	1	1	1	1	1	1	1	1	1	1	1	1	1	1	1	1	1	6.67987e-14	1	1	1	1	1	1	1	1	1	1	1	1	1	1	1	1	1	1	1
GO:MF	peptide antigen binding	1	1	1	1	1	1	1	1	1	1	1	1	1	1	1	1	1	1	1	1	1	1	1	1	1	1	1	1	1.36288e-13	1	1	0.0685367	6.98994e-08	1	0.233032	1	1	1	1	1	1	1	1	1	1	1	1	1
GO:MF	structural constituent of muscle	1	1	1	1	1	1	1	1	1	1	1	1	1	1	1	1	1	1	1	1	1	1	1	1	1	0.234238	1	1	1	1	1	1	1	2.03752e-13	1	0.19907	0.749113	0.623859	1	1	1	1	1	1	1	1	1	1
GO:MF	metal ion binding	0.0260772	0.717182	0.073739	1	1	1	0.9492	0.995273	0.960108	0.399701	0.966228	0.835117	1	1	0.270012	0.00855374	0.866296	0.782098	0.856081	0.637781	0.356089	0.705073	0.380001	0.379284	1	1	0.449857	0.229677	0.94801	0.32683	0.506545	0.672714	0.815052	2.33519e-08	0.549051	0.0531078	0.0682295	0.997977	1	0.846647	0.231823	4.87904e-13	0.424905	0.878344	0.97784	0.610332	0.357095	0.290087
GO:MF	actin filament binding	0.209975	0.00484949	0.152708	1	1	1	1	1	1	1	0.217779	1	1	1	1	1	1	1	1	1	1	1	1	0.379284	1	0.569102	1	1	1	4.30645e-08	0.0664524	0.00627789	0.209985	7.09447e-13	0.0723054	0.586192	1	1	1	1	1	0.840734	0.500948	0.342177	1	0.390819	1	1
GO:MF	oxidoreductase activity	0.00511916	1	0.0277643	0.000173028	0.677085	1	1	0.704041	1	8.76045e-13	1	0.753708	1	1	1	1	1	1	1	0.0529537	0.441369	0.201123	0.0928499	0.740189	1	1	0.0297411	0.503689	0.873201	0.179571	0.50325	0.903396	1	0.168781	0.000372765	0.887803	1	0.321106	1	0.573516	1	0.982133	0.937159	0.944698	1	0.226477	0.472379	0.416669
GO:MF	unfolded protein binding	0.137068	1	1	1	0.0759689	1	1	0.0321385	9.14667e-13	1	0.146253	1	1	1	1	1	0.284823	1	1	1	1	1	1	1	1	1	1	1	0.475438	1	0.624876	1	1	0.99683	0.198697	0.530452	1	0.12166	1	1	1	1	1	1	1	1	0.276121	1
GO:MF	cation binding	0.0272414	0.722041	0.077673	1	1	1	0.9492	0.995273	0.960108	0.414294	0.966228	0.835117	1	1	0.285784	0.00855374	0.874613	0.782098	0.856081	0.649598	0.377594	0.705073	0.388068	0.392202	1	1	0.461474	0.233778	0.953604	0.341097	0.549148	0.712848	0.815052	7.62953e-08	0.593317	0.00679078	0.10839	1	1	0.846647	0.243488	1.1051e-12	0.46938	0.899844	0.97784	0.62394	0.375375	0.301678
GO:MF	exoribonuclease activity	1	1	1	1	1	1	1	1	1	1	1.81593e-12	1	1	1	1	1	1	1	1	1	1	1	1	1	1	1	1	1	1	1	0.35795	1	1	0.680602	0.27356	1	0.719878	1	1	1	0.179492	1	1	1	1	1	1	1
GO:MF	3'-5'-exoribonuclease activity	1	1	1	1	1	1	1	1	1	1	1.81593e-12	1	1	1	1	1	1	1	1	1	1	1	1	1	1	1	1	1	1	1	0.344809	1	1	0.652	0.261405	1	0.700075	1	1	1	0.179492	1	1	1	1	1	1	1
GO:MF	exoribonuclease activity, producing 5'-phosphomonoesters	1	1	1	1	1	1	1	1	1	1	1.81593e-12	1	1	1	1	1	1	1	1	1	1	1	1	1	1	1	1	1	1	1	0.353769	1	1	0.669253	0.268749	1	0.716623	1	1	1	0.179492	1	1	1	1	1	1	1
GO:MF	nucleotide binding	0.841224	1	0.692473	0.906303	0.97264	1	1	1.91066e-12	0.000132345	0.857548	0.498583	0.967027	0.00614357	1	3.44065e-08	0.0895887	6.81933e-06	0.196198	1	0.658306	0.572205	0.663039	0.951802	0.296576	0.905776	1	0.177494	0.500213	4.81209e-07	0.355466	0.286368	0.049426	1	1	0.171553	1	1	0.124784	1	0.844429	0.355666	0.982133	0.855291	0.982707	0.101617	0.370297	0.132375	0.406944
GO:MF	nucleoside phosphate binding	0.841224	1	0.692473	0.906303	0.97264	1	1	1.91066e-12	0.000132345	0.857548	0.498583	0.835117	0.00614357	1	3.44065e-08	0.0895887	6.81933e-06	0.196198	1	0.658306	0.572205	0.663039	0.951802	0.296576	0.905776	1	0.177494	0.500213	4.81209e-07	0.355466	0.286368	0.049426	1	1	0.171553	1	1	0.124784	1	0.844429	0.355666	0.982133	0.855291	0.982707	0.101617	0.370297	0.132375	0.406944
GO:MF	purine ribonucleoside triphosphate binding	0.841224	1	1	1	0.940919	1	1	2.13385e-12	7.19282e-05	1	0.448656	0.782985	0.0126015	1	7.56601e-08	0.574882	1.43115e-06	0.164788	1	0.610866	0.892049	0.748075	0.951802	0.332259	0.905776	1	0.326063	0.691677	5.79791e-08	0.289267	0.138178	0.044774	1	1	0.713908	1	1	0.0832182	1	0.819501	0.273887	0.982133	0.740764	0.985747	0.078119	0.445241	0.15533	0.358669
GO:MF	extracellular matrix structural constituent conferring tensile strength	1	1	1	1	1	1	1	1	1	1	1	1	1	1	1	1	1	1	1	1	1	1	1	1	1	1	1	1	1	1	1	1	1	2.54286e-12	0.0620406	0.0531078	1	1	1	1	1	1	1	1	1	1	1	1
GO:MF	rRNA binding	1	1	1	1	4.95129e-08	6.50126e-06	1	1	1	1	1	1	1	1	1	1	1	1	1	0.154875	1	1	1	0.266869	1	1	1	1	1	1	1	1	1	0.519251	0.407784	1	0.850399	1	2.94241e-12	1	1	0.250757	1	0.492825	1	1	0.192827	1
GO:MF	DNA replication origin binding	1	1	1	1	1	1	1	1	1	1	1	1	1	1	3.77952e-12	0.0351736	1	1	1	1	1	1	1	1	1	1	1	1	1	1	1	1	1	1	1	1	1	1	1	1	1	1	1	1	1	1	1	1
GO:MF	purine ribonucleotide binding	0.841224	1	1	0.89673	0.940919	1	1	3.813e-12	7.19282e-05	1	0.454636	0.958385	0.0126029	1	1.06046e-07	0.574882	1.70796e-06	0.166558	1	0.616849	0.90161	0.748798	0.951802	0.337278	0.905776	1	0.336518	0.468497	7.91331e-08	0.309872	0.165654	0.049426	1	1	0.642523	1	1	0.0920456	1	0.819501	0.284627	0.982133	0.764724	0.985747	0.078119	0.468877	0.171532	0.361647
GO:MF	purine nucleotide binding	0.841224	1	1	0.89673	0.940919	1	1	3.88776e-12	7.19282e-05	1	0.454636	0.958385	0.0126029	1	1.06046e-07	0.256772	1.70796e-06	0.166558	1	0.616849	0.90161	0.748798	0.951802	0.256662	0.905776	1	0.336518	0.468497	7.91331e-08	0.310734	0.17014	0.049426	1	1	0.653383	1	1	0.102289	1	0.819501	0.284627	0.982133	0.764724	0.985747	0.078119	0.471526	0.171532	0.361647
GO:MF	ribonucleotide binding	0.841224	1	1	0.89673	0.940919	1	1	3.88776e-12	7.19282e-05	0.995081	0.454636	0.958385	0.0126029	1	1.06046e-07	0.574882	1.70796e-06	0.166558	1	0.616849	0.90161	0.748798	0.951802	0.340247	0.905776	1	0.336518	0.468497	7.91331e-08	0.310734	0.170445	0.049426	1	1	0.653388	1	1	0.0832182	1	0.819501	0.284627	0.982133	0.764724	0.985747	0.078119	0.471526	0.171532	0.361647
GO:MF	anion binding	0.841224	1	1	0.906303	0.939449	1	1	8.85521e-12	0.000224902	1	0.549206	0.859236	0.0212442	1	1.04966e-06	0.627618	2.28817e-05	0.238701	1	0.515793	0.789548	0.837559	0.642128	0.469994	0.905776	1	0.206148	0.515727	8.37992e-07	0.325323	0.112186	0.049426	0.815052	0.933937	0.0289019	1	1	0.16069	1	0.65016	0.409822	1	0.717651	0.985747	0.136	0.290945	0.298469	0.232075
GO:MF	3'-5' exonuclease activity	1	1	1	1	1	1	1	1	1	1	1.58865e-11	1	1	1	1	0.0578824	1	1	1	1	1	1	1	1	1	1	1	1	1	1	0.445027	1	1	0.826301	0.36253	1	0.475885	1	1	1	0.215024	1	1	1	1	1	1	1
GO:MF	exonuclease activity, active with either ribo- or deoxyribonucleic acids and producing 5'-phosphomonoesters	1	1	1	1	1	1	1	1	1	1	1.58865e-11	1	1	1	1	0.0578824	0.180778	1	1	1	1	1	1	1	1	1	1	1	1	0.244729	0.448436	1	1	0.827833	0.362599	1	0.803038	1	1	1	0.215024	1	1	1	1	1	1	1
GO:MF	small molecule binding	0.038023	1	0.392909	0.906303	0.940919	1	1	1.79051e-11	0.000276811	0.919346	0.566009	0.975512	0.008555	1	1.303e-07	0.112234	3.69104e-05	0.25714	1	0.540748	0.402923	0.705073	0.432163	0.332259	0.905776	1	0.028499	0.531145	6.40198e-06	0.241567	0.185514	0.10766	0.817497	1	0.0826921	1	1	0.0690449	1	0.846647	0.435986	1	0.93692	0.985747	0.152683	0.195152	0.191873	0.246071
GO:MF	carbohydrate derivative binding	0.841224	1	0.706017	0.906303	0.97264	1	1	5.67337e-11	0.000167191	1	0.271625	0.835117	0.0198423	1	5.88375e-07	0.625623	1.10113e-05	0.214503	1	0.674626	0.937672	0.828096	0.969296	0.307215	0.905776	1	0.406198	0.504221	3.66374e-07	0.291832	0.0844805	0.049426	1	0.00208949	0.73324	0.192984	1	0.186136	1	0.846647	0.260513	1	0.888729	0.999006	0.116566	0.399315	0.261154	0.215646
GO:MF	exonuclease activity	1	1	1	1	1	1	1	1	1	1	1.22607e-10	1	1	1	1	0.0754287	0.223661	1	1	1	1	1	1	1	1	1	1	1	1	0.297891	0.536442	1	1	0.927592	0.461571	0.786559	0.635672	0.83682	1	1	0.246286	1	1	1	1	1	1	1
GO:MF	threonine-type endopeptidase activity	1	1	1	1	1	1	1	1	1	1	1	1.5476e-10	1	1	1	1	1	1	1	1	1	1	1	1	1	1	1	1	3.00959e-06	1	0.203582	0.171136	1	1	1	1	1	1	1	0.0767974	1	1	1	1	1	1	1	1
GO:MF	myosin V binding	1	1	1	1	1	1	1	1	1	1	1	1	1	1	1	1	1	1	1	1	1	1	1	1	1	1	1	1	1	1	1	1	1	1	1	1	1	1.64508e-10	1	1	1	1	1	1	1	1	1	1
GO:MF	GDP binding	1	1	1	1	1	1	1	0.147745	1	1	1	1	1	1	1	1	1	1	1	1	0.330618	1	1	0.26742	1	1	1	1	0.356368	1	1	1	1	1	1	0.74195	0.870795	4.29078e-10	1	1	1	1	1	1	1	1	1	1
GO:MF	antigen binding	1	1	1	1	1	1	1	1	1	1	1	1	1	1	1	1	1	1	1	1	1	1	1	1	1	1	1	1	2.89442e-07	1	0.730722	0.0738915	2.32844e-05	0.930989	0.677554	5.09137e-10	1	1	1	1	1	1	0.717651	1	1	1	1	1
GO:MF	signaling receptor binding	1	1	0.218841	1	0.97264	1	0.649739	0.0427593	1	1	0.383367	0.931378	1	1	0.803482	0.535441	0.879385	1	1	1	0.330618	0.851213	0.951802	0.716714	1	0.823844	0.281128	0.645968	0.0345211	0.87262	0.021223	0.0719793	0.339491	1.92099e-09	0.183633	5.09137e-10	1	1	1	1	1	1	0.969838	0.985747	0.833267	0.755843	0.777509	0.620352
GO:MF	ribonuclease activity	1	1	1	1	1	0.517232	1	1	1	1	6.25565e-10	1	1	1	1	1	0.282394	1	1	1	0.399924	1	1	1	1	1	1	1	1	1	0.288845	1	1	0.480389	0.549112	0.887682	0.301049	0.926927	1	1	0.277975	1	0.292032	0.574942	0.299618	0.278673	1	1
GO:MF	immunoglobulin receptor binding	1	1	1	1	1	1	1	1	1	1	1	1	1	1	1	1	1	1	1	1	1	1	1	1	1	1	1	1	1	1	1	1	1	0.907896	1	7.54454e-10	1	1	1	1	1	1	1	1	1	1	1	1
GO:MF	hemoglobin binding	8.18328e-10	0.029637	1	1	1	1	1	1	1	1	1	1	1	1	1	1	1	1	1	1	1	1	1	1	1	1	1	1	1	1	1	1	1	1	1	0.0268594	1	1	1	1	1	1	1	1	1	1	1	1
GO:MF	haptoglobin binding	8.18328e-10	1	0.0277643	1	1	1	1	1	1	1	1	1	1	1	1	1	1	1	1	1	1	1	1	1	1	1	1	1	1	1	1	1	1	1	1	1	1	1	1	1	1	1	1	1	1	1	1	1
GO:MF	endopeptidase activity	1	1	1	1	1	1	1	1	1	1	1	2.22891e-07	1	1	1	1	1	0.328542	1	1	1	1	1	1	1	1	1	1	0.0654671	1	0.288845	0.968197	0.339491	0.0441997	0.513092	1.19255e-09	1	0.615316	1	0.436202	1	0.83134	0.773741	0.720239	0.671241	0.597317	1	1
GO:MF	threonine-type peptidase activity	1	1	1	1	1	1	1	1	1	1	1	1.29276e-09	1	1	1	1	1	1	1	1	1	1	1	1	1	1	1	1	1.77028e-05	1	0.267748	0.225379	1	1	1	1	1	1	1	0.0911302	1	1	1	1	1	1	1	1
GO:MF	extracellular matrix binding	1	1	1	1	1	1	1	1	1	1	1	1	1	1	1	1	1	1	1	1	1	1	1	1	1	1	1	1	1	1	0.445027	1	1	3.53232e-09	0.359175	0.260363	0.801651	1	1	1	1	1	0.456713	1	1	0.186942	1	1
GO:MF	oxygen carrier activity	3.54002e-09	1	0.0365624	1	1	1	1	1	1	1	1	1	1	1	1	1	1	1	1	1	1	1	1	1	1	1	1	1	1	1	1	1	1	1	1	1	1	1	1	1	1	1	1	1	1	1	1	1
GO:MF	DNA helicase activity	1	1	1	1	1	1	1	1	1	1	1	1	1	1	3.97465e-09	1	0.212672	0.105521	1	1	1	1	1	1	1	1	1	1	1	1	1	1	1	0.905791	1	0.757747	1	1	1	1	1	0.552033	0.528062	1	1	0.214531	1	0.119358
GO:MF	peptidase activity	1	1	1	1	1	1	1	1	1	1	1	2.22891e-07	1	1	1	1	1	0.427073	1	1	1	1	1	1	1	1	0.106468	1	0.0793338	1	0.247023	0.948543	0.428443	0.038005	0.121887	4.31236e-09	1	0.401696	1	0.5308	1	0.982133	0.764724	0.899844	0.0910046	0.0798203	1	1
GO:MF	catalytic activity, acting on DNA	1	1	1	1	1	1	1	1	1	1	1	1	1	1	5.98057e-09	0.03124	0.0149998	0.0391849	1	1	1	1	1	1	1	1	1	1	0.0664823	0.54057	0.923368	1	1	1	1	1	0.722831	1	1	1	1	0.951217	0.855291	1	0.00557232	0.184546	0.171532	0.250108
GO:MF	ATPase, acting on DNA	1	1	1	1	1	1	1	1	1	1	1	1	1	1	7.26452e-09	1	0.110861	0.0276881	1	1	1	1	1	1	1	1	1	1	0.0189591	1	1	1	1	1	1	1	1	1	1	1	1	0.826149	0.754643	1	0.0496331	0.109223	0.381428	0.196564
GO:MF	SNAP receptor activity	1	1	1	1	1	1	1	1	1	1	1	1	1	1	1	1	1	1	1	1	1	1	1	1	1	1	1	1	1	1	1	1	1	1	1	1	0.722831	1.14372e-08	1	1	1	0.415741	1	1	1	1	1	1
GO:MF	ion binding	0.038023	0.893967	0.181513	1	1	1	0.990368	6.48883e-05	0.00762159	0.776259	0.961469	0.835117	0.33315	1	0.000472566	0.0318104	0.0622603	0.782098	0.975571	0.603399	0.626228	0.705073	0.458897	0.319314	1	1	0.278259	0.243183	0.0205513	0.223429	0.207776	0.225379	0.92989	5.35746e-05	0.128365	0.232676	0.800313	0.671038	1	0.757218	0.179492	1.37643e-08	0.687159	0.966166	0.671241	0.342278	0.242786	0.16311
GO:MF	hydrolase activity	0.270012	0.763086	0.371152	0.739303	1	1	0.780802	1.80416e-08	0.804395	1	0.0113776	1.18645e-05	1	1	0.0368324	0.625623	0.288452	0.782098	1	0.91377	0.636892	0.939701	0.828349	0.456678	1	1	0.197966	0.507306	0.00307189	0.40485	0.232695	0.394636	0.815052	0.533829	0.175589	0.00312292	1	0.0146296	1	0.359472	0.747378	1	0.845825	0.919681	0.0484032	0.000541519	0.785847	0.748111
GO:MF	ATP binding	0.82936	1	1	1	0.97264	1	1	0.919162	3.02673e-05	1	0.373623	1	0.00799741	1	1.92763e-08	0.535441	1.86321e-07	0.11945	1	0.790822	0.921339	0.705073	0.951802	0.709053	0.905776	1	0.273223	1	0.000503147	0.435506	0.112186	0.172792	1	1	0.477001	1	1	1	1	0.783745	0.21156	0.982133	0.554985	0.985747	0.078119	0.324198	0.179459	0.301757
GO:MF	adenyl nucleotide binding	0.82936	1	1	0.870801	0.97264	1	1	0.920195	3.02673e-05	1	0.383911	1	0.00804233	1	1.92763e-08	0.535441	1.86321e-07	0.128621	1	0.796007	0.922283	0.705073	0.951802	0.716714	0.905776	1	0.281854	0.645968	0.000834673	0.46736	0.136707	0.208898	1	1	0.402011	1	1	1	1	0.783745	0.218422	0.982133	0.611315	0.985747	0.078119	0.345405	0.192827	0.316095
GO:MF	single-stranded DNA binding	1	1	1	0.187945	1	1	1	1	1	1	1	1	1	1	1.92763e-08	0.0986464	0.065077	0.142836	1	1	1	0.369653	1	1	1	1	1	1	1	1	0.645205	1	1	1	1	0.913695	0.348591	0.13191	1	1	0.284627	0.704007	0.312175	1	0.312047	0.290945	0.0596005	0.15577
GO:MF	3'-5' DNA helicase activity	1	1	1	1	1	1	1	1	1	1	1	1	1	1	1.92763e-08	1	1	1	1	1	1	1	1	1	1	1	1	1	1	1	1	1	1	1	1	1	1	1	1	1	1	1	0.267037	1	1	1	1	1
GO:MF	adenyl ribonucleotide binding	0.82936	1	1	0.870801	0.97264	1	1	0.920195	3.02673e-05	1	0.38364	1	0.00804233	1	1.92763e-08	0.535441	1.86321e-07	0.128621	1	0.796007	0.922283	0.705073	0.951802	0.716714	0.905776	1	0.281491	0.645968	0.000773048	0.462529	0.132889	0.204485	1	1	0.39117	1	1	1	1	0.783745	0.217686	0.982133	0.605836	0.985747	0.078119	0.342278	0.192827	0.316095
GO:MF	GTPase activator activity	1	1	1	1	1	0.979016	0.299233	1	1	0.658232	1	1	1	1	1	1	0.687497	1	1	1	0.461102	0.663039	0.675613	1	0.690496	1	0.295317	0.431771	1	0.355205	5.94635e-05	2.35657e-08	0.339491	0.933937	0.77429	1	1	1	1	1	1	0.840734	0.782535	0.529128	0.671241	1	0.636575	0.32854
GO:MF	nuclease activity	1	1	1	1	1	0.730792	1	1	1	1	2.39077e-08	1	1	1	1	0.140317	0.432202	1	1	1	0.553842	1	1	1	1	1	1	1	1	0.437602	0.507707	1	1	0.869175	0.755913	0.843489	0.196148	1	1	1	0.37266	1	0.491618	0.738029	0.127142	0.383884	1	1
GO:MF	single-stranded DNA helicase activity	1	1	1	1	1	1	1	1	1	1	1	1	1	1	2.78172e-08	1	0.0863295	0.0353942	1	1	1	1	1	1	1	1	1	1	1	1	1	1	1	1	1	1	1	1	1	1	1	1	1	1	1	1	1	1
GO:MF	complement binding	1	0.0383799	1	1	1	1	1	1	1	1	1	1	1	1	1	1	1	1	1	1	1	1	1	1	1	1	1	1	1	1	1	0.217	1	1	1	3.13928e-08	1	1	1	1	1	1	1	1	1	1	1	1
GO:MF	GTPase regulator activity	1	1	1	1	0.913677	0.979016	0.311136	1	1	0.66809	1	1	0.322566	0.117392	1	1	0.706058	1	1	1	0.486821	0.663039	0.683971	1	0.692919	1	0.307929	0.444146	1	0.355466	1.32962e-06	3.24197e-08	0.349236	0.972205	0.8041	1	1	1	1	0.452229	1	0.664014	0.80601	0.549871	0.677767	0.610332	0.644187	0.341249
GO:MF	structural constituent of postsynaptic actin cytoskeleton	1	1	1	1	1	1	1	1	1	1	1	1	3.82741e-08	1	1	1	1	1	1	1	1	1	1	1	1	1	1	1	1	1	1	1	1	0.183928	1	1	1	1	1	1	1	1	1	1	1	1	1	1
GO:MF	hemoglobin alpha binding	4.04854e-08	1	1	1	1	1	1	1	1	1	1	1	1	1	1	1	1	1	1	1	1	1	1	1	1	1	1	1	1	1	1	1	1	1	1	1	1	1	1	1	1	1	1	1	1	1	1	1
GO:MF	extracellular matrix structural constituent conferring compression resistance	1	1	1	1	1	1	1	1	1	1	1	1	1	1	1	1	1	1	1	1	1	1	1	1	1	1	1	1	1	1	1	1	1	4.27963e-08	0.189132	0.0879325	1	1	1	1	1	1	1	1	1	1	1	1
GO:MF	dolichyl-diphosphooligosaccharide-protein glycotransferase activity	1	1	1	1	1	1	1	1	1	1	1	1	1	1	1	1	1	1	1	1	1	1	1	1	1	1	1	1	1	1	1	1	1	1	1	1	1	4.32282e-08	1	1	1	1	1	1	1	1	1	1
GO:MF	ATPase	1	0.305729	1	1	0.939449	1	1	0.586348	4.47894e-08	1	0.415443	1	1	1	1.26031e-07	1	2.15715e-06	0.0244097	1	1	1	1	1	1	1	1	1	1	0.000235263	1	0.934586	0.903396	1	1	0.854651	1	1	0.563518	1	0.484542	0.3173	0.930394	0.256975	0.842305	0.0484032	0.149241	0.347694	0.358669
GO:MF	helicase activity	1	1	1	1	1	1	1	1	1	1	1	1	1	1	6.32655e-08	1	0.374882	0.166558	1	1	1	1	1	1	1	1	1	1	0.0128171	1	1	1	1	1	1	0.990784	1	1	1	1	1	0.777759	0.717651	1	0.0484032	0.0978205	1	0.184657
GO:MF	iron-sulfur cluster binding	1	1	1	1	0.285862	1	1	1	1	6.93921e-08	1	1	1	1	1	5.22288e-05	0.202841	1	1	0.154875	1	1	0.212034	1	1	1	1	1	1	1	1	1	1	1	0.122882	1	1	1	1	1	1	0.532626	0.242282	1	1	1	1	1
GO:MF	metal cluster binding	1	1	1	1	0.285862	1	1	1	1	6.93921e-08	1	1	1	1	1	5.22288e-05	0.202841	1	1	0.154875	1	1	0.212034	1	1	1	1	1	1	1	1	1	1	1	0.122882	1	1	1	1	1	1	0.532626	0.242282	1	1	1	1	1
GO:MF	nucleoside-triphosphatase regulator activity	1	1	1	1	0.939449	0.989298	0.330225	1	1	0.690197	1	1	0.33315	0.117392	1	1	0.382235	1	1	1	0.519248	0.675567	0.706979	1	0.711008	1	0.324156	0.454918	1	0.382013	2.78751e-06	7.67206e-08	0.366863	1	0.839641	1	0.972338	0.780913	1	0.470709	1	0.711228	0.687159	0.577611	0.69389	0.628167	0.659576	0.358669
GO:MF	enzyme activator activity	1	1	1	1	1	1	0.13864	0.314352	1	0.776259	1	0.753708	1	1	1	0.33245	0.0159857	1	1	0.603399	0.659373	0.706689	0.828349	1	0.48548	1	0.121619	0.500213	0.619805	0.515645	2.38325e-07	7.67206e-08	0.433794	0.933937	0.951558	0.549348	0.761421	0.753085	1	0.570459	0.719845	0.711228	0.514394	0.568288	0.802804	1	0.450104	0.406944
GO:MF	TAP1 binding	1	1	1	1	1	1	1	1	1	1	1	1	1	1	1	1	1	1	1	1	1	1	1	1	1	1	1	1	9.88194e-08	1	1	1	1	1	1	1	1	1	1	1	1	1	1	1	1	1	1	1
GO:MF	oxygen binding	1.26937e-07	1	0.052113	1	1	1	1	1	1	0.10639	1	1	1	1	1	1	1	1	1	1	1	1	1	1	1	1	0.0689631	1	1	0.191986	1	1	1	1	1	0.535596	1	1	1	1	1	1	1	1	1	1	1	1
GO:MF	enzyme regulator activity	1	1	0.407002	1	0.988898	1	0.471287	0.764	1	0.845351	1	0.81176	0.45962	0.240795	1	0.379114	0.380369	1	1	1	0.335664	0.748798	0.908393	0.810349	0.815505	1	0.445527	0.531145	0.928107	0.369492	1.32962e-06	1.32096e-05	0.49796	0.454353	0.440081	1.28611e-07	1	1	1	0.629711	1	0.83134	0.898598	0.883537	0.854121	0.80317	0.55773	0.463826
GO:MF	oligosaccharyl transferase activity	1	1	1	1	1	1	1	1	1	1	1	1	1	1	1	1	1	1	1	1	1	1	1	1	1	1	1	1	1	1	1	1	1	1	1	1	1	1.77456e-07	1	1	1	1	1	1	1	1	1	1
GO:MF	ATP-dependent microtubule motor activity	1	1	1	1	1	1	1	1	1	1	1	1	1	1	1	1	1.86321e-07	1	1	1	1	1	1	1	1	1	1	1	1	1	1	1	1	1	1	1	1	1	1	0.137757	0.0394782	0.496857	0.471876	1	1	0.191236	1	1
GO:MF	microtubule motor activity	1	1	1	1	1	1	1	1	1	1	1	1	1	1	1	1	1.86321e-07	1	1	1	1	1	1	1	1	1	1	1	1	1	1	1	1	1	1	1	1	1	1	0.14072	0.0394782	0.529916	0.499753	1	0.20319	0.19901	1	1
GO:MF	MHC class II receptor activity	1	1	1	1	1	1	1	1	1	1	1	1	1	1	1	1	1	1	1	1	1	1	1	1	1	1	1	1	1	1	1	1	1.91549e-07	1	1	1	1	1	1	1	1	1	1	1	1	1	1	1
GO:MF	RNA polymerase activity	1	1	1	1	1	1	1	1	1	1	1	1	1	1	1	0.049658	1	1	1	1	1	1	1	1	1	1	1	1	1	1	1	1	1	1	1	1	0.761421	0.124784	1	1	1	1	1	1	1	1	1	2.01493e-07
GO:MF	5'-3' RNA polymerase activity	1	1	1	1	1	1	1	1	1	1	1	1	1	1	1	0.049658	1	1	1	1	1	1	1	1	1	1	1	1	1	1	1	1	1	1	1	1	0.761421	0.124784	1	1	1	1	1	1	1	1	1	2.01493e-07
GO:MF	DNA-directed 5'-3' RNA polymerase activity	1	1	1	1	1	1	1	1	1	1	1	1	1	1	1	0.049658	1	1	1	1	1	1	1	1	1	1	1	1	1	1	1	1	1	1	1	1	0.749113	0.12166	1	1	1	1	1	1	1	1	1	2.01493e-07
GO:MF	SH3 domain binding	1	1	1	1	1	1	1	1	1	1	0.158393	1	1	1	1	1	1	1	1	1	1	1	0.334255	1	1	1	1	1	1	0.355205	2.38325e-07	0.00311539	1	0.350975	1	1	0.801651	0.462725	1	1	1	1	0.675731	1	1	1	1	1
GO:MF	platelet-derived growth factor binding	1	1	1	1	1	1	1	1	1	1	1	1	1	1	1	1	1	1	1	1	1	1	1	1	1	1	1	1	1	1	1	1	1	2.4321e-07	0.128365	1	1	1	1	1	1	1	1	1	1	1	1	1
GO:MF	pyruvate dehydrogenase (NAD+) activity	1	1	1	2.48223e-07	1	1	1	1	1	1	1	1	1	1	1	1	1	1	1	1	1	1	1	1	1	1	1	1	1	1	1	1	1	1	1	1	1	1	1	1	1	1	1	1	1	1	1	1
GO:MF	pyruvate dehydrogenase [NAD(P)+] activity	1	1	1	2.48223e-07	1	1	1	1	1	1	1	1	1	1	1	1	1	1	1	1	1	1	1	1	1	1	1	1	1	1	1	1	1	1	1	1	1	1	1	1	1	1	1	1	1	1	1	1
GO:MF	pyruvate dehydrogenase activity	1	1	1	2.48223e-07	1	1	1	1	1	1	1	1	1	1	1	1	1	1	1	1	1	1	1	1	1	1	1	1	1	1	1	1	1	1	1	1	1	1	1	1	1	1	1	1	1	1	1	1
GO:MF	protein binding	0.119093	0.471793	0.45464	0.539038	1	1	0.421866	0.138869	0.162274	0.573386	0.128177	0.0574426	0.344176	0.299673	0.0305674	0.296314	0.00572452	0.397813	0.388124	0.610866	0.330618	0.851213	0.382674	0.453666	0.48548	0.0893434	0.406198	0.298452	0.0205513	0.15963	1.01604e-05	0.0042354	0.989385	3.46057e-07	0.154703	0.118096	0.00170206	0.0358429	0.0632628	0.844429	0.656268	1	0.118095	0.00462365	0.078119	0.0204067	0.0977482	0.196564
GO:MF	peroxidase activity	3.74791e-07	1	0.00849697	1	0.25179	1	1	1	1	1	1	1	1	1	1	1	1	1	1	0.147426	1	1	0.187944	1	1	1	1	1	1	1	0.432001	1	1	0.416143	1	1	1	0.687889	1	0.134615	1	1	1	1	1	1	1	1
GO:MF	snoRNA binding	1	1	1	1	1	1	1	1	1	1	1	1	1	1	1	1	1	1	1	1	1	1	1	1	1	1	1	1	1	1	0.320737	1	1	1	1	1	0.672301	1	0.426726	1	1	0.367531	1	1	0.13074	1	1	1
GO:MF	double-stranded RNA binding	1	1	1	1	0.298326	0.398594	1	0.0194106	1	1	1	1	1	1	1	1	1	1	1	1	1	1	1	1	1	0.302025	1	1	4.01041e-07	1	0.52263	0.472529	1	0.312305	0.44264	0.764304	0.621943	0.820098	1	1	1	1	1	1	1	1	0.210508	0.119358
GO:MF	oxidoreductase activity, acting on peroxide as acceptor	4.32759e-07	1	0.00849697	1	0.253803	1	1	1	1	1	1	1	1	1	1	1	1	1	1	0.148815	1	1	0.197324	1	1	1	0.0821102	1	1	1	0.445027	1	1	0.45025	1	1	1	0.713209	1	0.137757	1	1	1	1	1	1	1	1
GO:MF	structural constituent of skin epidermis	1	1	1	1	1	1	1	1	1	1	1	1	1	1	1	1	1	1	1	1	1	1	1	1	1	4.8415e-07	1	1	1	1	1	1	1	1	1	1	1	1	1	1	1	1	1	1	1	1	1	1
GO:MF	RNA helicase activity	1	1	1	1	1	1	1	1	1	1	1	1	1	1	1	1	1	1	1	1	1	1	1	1	1	1	1	1	0.000918867	1	1	1	1	1	1	1	1	1	1	1	1	1	1	1	0.0653726	1	1	0.119358
GO:MF	lipid binding	1	0.375932	0.0995696	1	1	1	1	0.704041	1	0.785356	1	0.753708	1	1	1	1	1	0.453864	1	0.610866	0.171676	1	0.460367	1	1	0.176006	1	0.503689	0.96771	0.328457	0.036452	0.204485	0.44578	0.11711	0.186527	7.70236e-07	1	1	1	1	1	1	0.714741	0.472299	1	1	1	0.416669
GO:MF	mRNA binding	1	1	1	1	0.474684	0.708791	0.335782	1	0.363475	1	0.0227144	1	1	0.409432	1	1	1	1	1	1	0.828251	0.369653	1	0.319073	1	1	0.326063	1	1	1	1	1	1	1	0.988884	1	0.000472956	1	0.0182499	1	0.00511976	0.999749	0.960835	0.982707	0.152683	1	7.9446e-07	0.358669
GO:MF	4 iron, 4 sulfur cluster binding	1	1	1	1	1	1	1	1	1	8.06877e-07	1	1	1	1	1	3.9064e-05	1	1	1	1	1	1	1	1	1	1	1	1	1	1	1	1	1	1	0.31043	1	1	1	1	1	1	1	0.180749	1	1	1	1	1
GO:MF	molecular carrier activity	9.2696e-07	1	0.073739	1	1	1	1	0.147745	1	1	1	1	1	0.000184537	1	1	0.202841	1	1	1	1	1	0.212034	1	1	1	0.0934396	1	0.351705	1	1	1	1	1	1	0.74195	0.162872	0.785833	1	1	1	0.532626	1	1	1	1	1	1
GO:MF	TAP2 binding	1	1	1	1	1	1	1	1	1	1	1	1	1	1	1	1	1	1	1	1	1	1	1	1	1	1	1	1	9.37309e-07	1	1	1	1	1	1	1	1	1	1	1	1	1	1	1	1	1	1	1
GO:MF	catalytic activity, acting on RNA	1	1	1	1	1	0.190641	1	1	1	1	9.93202e-07	1	1	1	1	0.233805	0.641199	1	1	0.454823	0.736428	0.63149	1	1	1	1	1	1	0.0434942	1	0.574703	1	1	1	0.936137	1	0.490055	0.655755	1	0.410513	0.109279	1	0.528062	0.934191	0.0975503	0.564158	1	1.8619e-05
GO:MF	molecular function regulator	1	1	0.466225	1	1	1	0.537245	0.829204	1	0.857548	1	0.835117	0.508103	0.276472	1	0.442753	0.491064	1	1	1	0.303897	0.824175	0.951802	0.540147	0.839248	1	0.483899	0.570667	0.957555	0.468363	7.39445e-06	7.13193e-05	0.548109	0.690098	0.626669	9.97165e-07	1	0.869465	1	0.704247	1	0.965808	0.887529	0.957252	0.902973	0.866508	0.644187	0.529194
GO:MF	structural constituent of postsynapse	1	1	1	1	1	1	1	1	1	1	1	1	1.04984e-06	1	1	1	1	1	1	1	1	1	1	1	1	1	1	1	1	0.134405	1	1	1	0.000509579	1	1	1	1	1	1	1	1	1	1	1	1	1	1
GO:MF	non-membrane spanning protein tyrosine kinase activity	1	1	1	1	1	1	1	1	1	1	0.0726225	1	1	1	1	1	1	1	1	1	1	1	1	1	1	1	1	1	0.266406	1	1.32962e-06	0.00357934	1	0.36547	1	1	1	1	1	1	1	1	0.401712	1	1	1	1	1
GO:MF	enzyme binding	0.841224	0.328862	0.319241	1	1	1	0.173979	0.0438611	0.397958	0.857548	0.225317	0.835117	0.0482076	0.264671	0.180601	0.277213	0.00345168	0.782098	0.0933593	0.449362	0.519248	0.663039	0.721669	0.849367	0.905776	1	0.704634	0.498932	0.34114	0.10546	0.00134591	1.38515e-06	1	0.451167	0.713908	0.922889	0.378248	0.387359	1	0.570503	0.691612	0.403198	0.184076	0.559987	0.641778	0.329976	0.544881	0.387506
GO:MF	translation initiation factor activity	1	1	1	1	1	1	1.68088e-06	1	1	1	1	1	1	1	1	1	1	1	1	0.148815	1	1	1	1	1	1	1	1	1	1	1	1	1	0.827833	1	0.667291	0.484271	0.186136	1	1	1	1	1	0.466765	0.182876	0.186942	0.0272863	1
GO:MF	microtubule binding	1	1	0.173528	1	1	1	1	1	1	1	1	1	1	1	1	1	1.70796e-06	1	0.323409	1	0.63349	1	1	1	1	1	0.213409	1	0.395115	0.515645	1	0.588363	1	0.222514	0.839641	1	0.664392	0.526142	1	1	0.188668	0.930394	0.838851	0.53831	1	1	1	1
GO:MF	antioxidant activity	1.87725e-06	1	0.0147921	1	0.323064	1	1	1	1	1	1	1	1	1	1	1	1	1	1	0.173474	1	1	0.243658	1	1	1	0.106468	1	1	0.308252	0.549148	1	1	0.362873	1	0.0165109	0.935451	0.526142	1	0.172097	1	1	1	1	1	1	1	1
GO:MF	motor activity	1	1	1	1	1	1	1	1	1	1	1	1	1	1	1	1	2.15715e-06	1	1	1	1	1	1	1	1	1	1	1	1	0.341097	1	0.25915	1	0.0229778	0.56134	1	1	0.941544	1	0.216148	0.0889346	0.695011	0.6612	1	0.306	0.28343	1	1
GO:MF	proteoglycan binding	1	1	0.052113	1	1	1	1	1	1	1	1	1	1	1	1	1	1	1	1	1	1	1	1	1	1	1	1	1	1	1	0.101333	0.300803	1	2.73502e-06	0.267324	0.0415939	1	1	1	1	1	1	1	1	1	1	1	1
GO:MF	structural constituent of synapse	1	1	1	1	1	1	1	1	1	1	1	1	3.07577e-06	1	1	1	1	1	1	1	1	1	1	1	1	1	1	1	1	0.155718	1	1	1	0.00273085	1	1	1	1	1	1	1	1	1	1	1	1	1	1
GO:MF	2'-5'-oligoadenylate synthetase activity	1	1	1	1	1	1	1	1	1	1	1	1	1	1	1	1	1	1	1	1	1	1	1	1	1	1	1	1	3.27188e-06	1	1	1	1	1	1	1	1	1	1	1	1	1	1	1	1	1	1	1
GO:MF	phosphatidylcholine-sterol O-acyltransferase activator activity	1	1	1	1	1	1	1	1	1	1	1	1	1	1	1	1	1	1	1	1	1	1	1	1	1	1	1	1	1	1	1	1	1	1	1	3.44099e-06	1	1	1	1	1	1	1	1	1	1	1	1
GO:MF	myosin binding	1	0.0833127	1	1	1	1	1	1	1	1	1	1	1	1	1	1	1	1	1	1	0.330618	1	1	1	1	1	1	1	1	1	1	0.452936	1	0.0437231	1	0.74195	1	4.16066e-06	1	1	0.231823	0.537508	1	1	1	1	1	1
GO:MF	mRNA 3'-UTR AU-rich region binding	1	1	1	1	1	1	1	1	1	1	5.33663e-06	1	1	1	1	1	1	1	1	1	1	0.153546	1	1	1	1	1	1	1	1	1	1	1	1	1	1	1	1	1	1	1	1	1	1	1	1	1	0.0548909
GO:MF	ABC-type peptide antigen transporter activity	1	1	1	1	1	1	1	1	1	1	1	1	1	1	1	1	1	1	1	1	1	1	1	1	1	1	1	1	6.86992e-06	1	1	1	1	1	1	1	1	1	1	1	1	1	1	1	1	1	1	1
GO:MF	ABC-type peptide transporter activity	1	1	1	1	1	1	1	1	1	1	1	1	1	1	1	1	1	1	1	1	1	1	1	1	1	1	1	1	6.86992e-06	1	1	1	1	1	1	1	1	1	1	1	1	1	1	1	1	1	1	1
GO:MF	lipoprotein particle receptor binding	1	1	1	1	1	1	1	1	1	1	1	1	1	1	1	1	1	1	1	1	1	1	1	1	1	1	1	1	1	1	1	1	1	0.575227	1	7.17842e-06	1	0.507111	1	1	1	1	1	1	1	1	1	1
GO:MF	translation factor activity, RNA binding	1	1	1	1	1	0.480571	7.37849e-06	0.187258	1	1	1	0.281867	1	1	1	1	1	1	1	0.189508	1	1	1	0.29816	1	1	1	1	1	1	1	1	1	0.970554	1	0.84667	0.719207	0.351118	1	1	1	1	1	0.555001	0.27257	0.261098	0.0503565	1
GO:MF	cyclin-dependent protein serine/threonine kinase activator activity	1	1	1	1	1	1	1	1	1	1	1	1	1	1	1	1	8.64269e-06	1	1	1	1	1	1	1	1	1	1	1	1	1	1	1	1	1	1	1	0.378248	1	1	1	1	0.250757	1	1	1	1	1	1
[truncated: 59 more columns]

## Sheet: GO BP
term_name	adjusted_p_value__q2 25	adjusted_p_value__q3 25	adjusted_p_value__q4 25	adjusted_p_value__q1 21	adjusted_p_value__q2 21	adjusted_p_value__q3 21	adjusted_p_value__q1 11	adjusted_p_value__q2 11	adjusted_p_value__q5 11	adjusted_p_value__q7 11	adjusted_p_value__q8 11	adjusted_p_value__q9 11	adjusted_p_value__q11 11	adjusted_p_value__q1 16	adjusted_p_value__q2 16	adjusted_p_value__q5 16	adjusted_p_value__q6 16	adjusted_p_value__q7 16	adjusted_p_value__q9 16	adjusted_p_value__q1 4	adjusted_p_value__q2 4	adjusted_p_value__q3 4	adjusted_p_value__q5 4	adjusted_p_value__q7 4	adjusted_p_value__q8 4	adjusted_p_value__q10 4	adjusted_p_value__q12 4	adjusted_p_value__q14 4	adjusted_p_value__q1 5	adjusted_p_value__q2 5	adjusted_p_value__q4 5	adjusted_p_value__q5 5	adjusted_p_value__q7 5	adjusted_p_value__q1 1	adjusted_p_value__q2 1	adjusted_p_value__q3 1	adjusted_p_value__q1 2	adjusted_p_value__q2 2	adjusted_p_value__q3 2	adjusted_p_value__q4 2	adjusted_p_value__q5 2	adjusted_p_value__q6 2	adjusted_p_value__q7 2	adjusted_p_value__q8 2	adjusted_p_value__q1 8	adjusted_p_value__q2 8	adjusted_p_value__q3 8	adjusted_p_value__q4 8	adjusted_p_value__q5 8
mitochondrial translational termination	1	1	1	0.010007	3.83794e-42	1.80809e-91	1	1	1	1	1	1	1	1	1	1	1	1	1	6.69386e-05	1	0.482908	1	1	1	1	1	1	1	1	1	1	1	1	1	1	0.948718	0.964159	1	1	1	1	1	1	1	1	1	1	1
mitochondrial translational elongation	1	1	1	0.00994129	3.83794e-42	1.80809e-91	1	1	1	1	1	1	1	1	1	1	1	1	1	6.69386e-05	1	0.482908	1	1	1	1	1	1	1	1	1	1	1	1	1	1	0.947922	0.962741	1	1	1	1	1	1	1	1	1	1	1
translational termination	1	1	1	0.0132788	1.2088e-40	6.53107e-88	1	0.344349	1	1	1	1	1	1	1	1	1	1	1	8.0482e-05	1	0.495958	1	1	1	1	1	1	1	1	1	1	1	1	1	1	0.971863	0.992449	1	1	1	1	1	1	1	1	1	1	1
SRP-dependent cotranslational protein targeting to membrane	1	1	1	1	1	1	0.16145	1	1	1	1	1	0.0288693	1	1	1	1	1	1	1	1	1	1	1	1	1	1	1	1	1	1	1	1	0.929176	1	1	0.531656	0.506316	1.17789e-86	1	0.383842	0.0339869	0.656799	1	1	1	0.340386	1	1
mitochondrial translation	1	1	1	0.0200218	5.28564e-38	6.0433e-86	1	1	1	1	1	1	1	1	1	1	1	1	1	2.78948e-05	1	0.531784	1	1	1	1	1	1	1	1	1	1	1	1	1	1	1	1	1	1	1	1	1	1	1	1	1	1	1
cotranslational protein targeting to membrane	1	1	1	1	1	1	0.165381	1	1	1	1	1	0.0313408	1	1	1	1	1	1	1	1	1	1	1	1	1	1	1	1	1	1	1	1	0.942143	1	1	0.562559	0.0543161	2.16767e-85	1	0.385458	0.0411435	0.66304	1	1	1	0.349789	1	1
protein targeting to ER	1	1	1	1	1	1	0.165381	1	1	1	1	1	0.0344807	1	1	1	1	1	1	1	1	1	1	1	1	1	1	1	1	1	1	1	1	0.953289	1	1	0.381813	0.0231401	1.94885e-83	1	0.385458	0.0534905	0.677478	1	1	1	0.363216	1	1
establishment of protein localization to endoplasmic reticulum	1	1	1	1	1	1	0.16791	1	1	1	1	1	0.0357408	1	1	1	1	1	1	1	1	1	1	1	1	1	1	1	1	1	1	1	1	0.958675	1	1	0.396262	0.00743496	1.09609e-82	1	0.385737	0.0590049	0.689069	1	1	1	0.367642	1	1
mitochondrial gene expression	1	1	1	0.0269807	1.2088e-40	9.31308e-82	1	1	1	1	1	1	1	1	1	1	1	1	1	3.90867e-05	1	0.540927	1	1	1	1	1	1	1	1	1	1	1	1	1	1	1	1	1	1	1	1	0.757063	1	1	1	1	1	1
translational elongation	1	1	1	0.0218045	1.73128e-37	1.55601e-81	0.185642	0.129259	1	1	1	0.188375	0.227532	1	1	1	1	1	1	0.000234903	1	0.531784	1	0.439109	1	1	1	1	1	1	1	1	1	1	1	1	0.885956	1	1	1	1	1	1	1	1	1	1	0.202902	1
nuclear-transcribed mRNA catabolic process, nonsense-mediated decay	1	0.172625	1	1	1	1	0.021412	1	1	1	1	0.0123924	1	1	1	1	1	1	1	1	1	1	1	1	1	1	1	1	1	1	1	1	1	0.796715	1	1	0.122801	1	3.80991e-81	1	0.398954	0.0689585	0.449109	0.593716	1	1	0.0290451	1	1
cytoplasmic translation	1	1	1	1	1	1	1.05099e-06	1	1	1	1	1	1	1	1	1	1	1	1	1	0.439789	1	1	1	1	1	1	1	1	1	1	1	1	0.992426	0.681842	1	0.0907477	1	3.32661e-79	0.330548	0.422879	0.101067	0.737172	0.636529	0.487203	1	0.133433	0.0599597	1
protein localization to endoplasmic reticulum	1	1	1	1	1	1	0.185642	1	1	1	1	1	0.0394534	1	1	1	1	1	1	1	1	1	1	1	1	1	1	0.243268	1	1	1	1	1	0.990352	0.673569	1	0.524311	1.37034e-05	1.46643e-77	1	0.418804	0.0970473	0.729936	1	1	1	0.398908	1	1
cellular protein complex disassembly	0.34832	0.00386162	0.17629	0.0425707	7.79892e-33	1.8467e-72	1	0.186332	0.217366	1	1	1	1	1	1	1	0.175376	1	0.310012	0.0012227	1	0.591781	1	0.508796	1	1	0.212631	1	1	0.0667871	0.55765	0.802601	1	0.415103	0.532706	0.989556	1	1	1	1	1	0.873561	0.819467	0.747961	1	1	1	1	1
viral transcription	1	1	1	1	1	1	0.212368	1	1	1	1	1	1	1.03154e-10	1	1	1	1	1	1	1	1	1	1	1	1	1	1	1	1	1	0.737068	1	1	1	1	0.173203	0.822952	2.03868e-72	1	0.200968	7.56181e-06	0.774984	0.688099	1	0.540855	0.442658	1	0.660089
translational initiation	1	1	1	1	1	1	2.99082e-06	1	1	1	1	1	1	1	1	1	1	1	1	0.480775	1	1	1	1	1	1	0.201967	0.272614	0.655266	1	1	0.770983	1	0.837827	1	0.973627	0.0165618	0.342956	6.20683e-70	1	0.473909	0.0689585	0.800022	0.71957	0.547977	0.559584	0.000499381	1	1
nuclear-transcribed mRNA catabolic process	1	0.223655	1	1	1	1	0.00318248	1	1	1	5.22997e-12	0.0330461	1	1	1	1	1	1	1	1	1	1	1	1	1	1	1	1	1	1	1	1	1	0.97098	1	0.981523	0.0682419	0.900875	7.20881e-69	1	0.229159	0.193505	0.403868	0.732808	1	1	0.0644249	0.246732	0.106579
viral gene expression	1	1	1	1	1	1	0.000165365	1	1	1	1	1	1	6.16742e-10	1	1	1	1	1	1	1	1	1	1	1	1	1	1	0.349142	1	1	0.813176	1	1	1	1	0.2108	0.0166952	7.20881e-69	1	0.251862	6.77808e-05	0.82495	0.473797	1	0.602944	0.497521	1	0.740893
protein targeting to membrane	1	1	0.173446	1	1	1	0.237252	1	1	1	1	1	0.0594662	1	1	1	1	1	1	1	0.5291	1	0.455873	1	0.238502	1	1	1	1	1	0.540693	0.79239	1	1	0.519169	1	0.412842	0.0670383	2.09793e-68	1	0.484682	0.199941	0.813063	1	1	1	0.482616	1	1
protein-containing complex disassembly	0.42105	0.000782241	0.227935	0.0691155	4.89476e-29	3.32162e-65	1	0.263179	0.292133	1	1	1	1	1	1	1	0.266983	1	0.392232	0.00456577	0.649515	0.697128	1	0.585916	1	1	0.267527	1	1	0.115134	0.729666	0.902486	1	0.706415	0.474399	1	0.587421	0.591121	1	1	0.572352	0.342844	0.728406	0.388921	1	0.697807	1	1	1
mRNA catabolic process	1	0.316737	1	1	0.917371	1	0.0144891	0.622348	1	1	4.30555e-10	1.81191e-13	1	1	1	1	1	1	1	0.648613	1	0.69733	1	0.613396	1	1	1	0.359095	0.0142628	1	0.951896	0.74616	1	1	1	1	0.0317301	1	2.20905e-58	1	0.160928	0.403029	0.619059	0.643803	1	1	0.00521316	0.357353	0.106579
establishment of protein localization to membrane	1	1	0.248942	1	1	1	0.315835	0.622348	1	0.859411	1	1	0.110525	1	1	1	1	1	1	1	0.384715	0.697128	0.277575	1	0.325139	0.845296	1	0.359095	1	1	0.381805	0.319513	1	1	0.720184	1	0.433229	1.22758e-06	1.35152e-56	1	0.590789	0.397067	0.915277	1	1	1	0.609287	1	1
RNA catabolic process	1	0.331387	1	1	0.957909	1	0.0178799	0.657429	1	1	9.7649e-10	4.51861e-13	1	1	1	1	0.715659	1	1	0.688496	1	0.718809	1	0.645533	1	1	1	0.380683	0.00556024	1	0.83502	0.792229	1	1	1	1	0.0124106	1	3.0335e-56	1	0.188828	0.452047	0.51712	0.315663	0.744197	1	0.00521316	0.383213	0.131093
protein targeting	1	1	0.254913	1	1	1	0.322869	0.630347	1	1	1	1	0.115319	1	1	1	0.689501	1	1	1	0.695928	1	0.618806	1	0.333478	1	1	1	1	0.623233	0.594894	0.543017	1	1	0.735211	1	0.594379	0.000114225	7.18045e-56	1	0.595012	0.266218	0.774984	0.655615	1	1	0.618454	1	1
cellular component disassembly	0.528897	0.0030559	0.317548	0.136181	6.96226e-24	1.74082e-55	1	0.405402	0.402078	1	1	1	1	1	1	1	0.0342249	1	0.521009	0.00313611	0.799831	0.530702	1	0.726725	0.405879	1	0.111846	1	1	0.231426	0.31197	0.564443	1	0.0230987	0.406293	0.772069	0.687607	0.18709	0.999998	1	0.706609	0.432537	0.633957	0.436393	0.822566	0.522687	1	1	1
establishment of protein localization to organelle	1	1	1	1	1	1	0.371106	0.382248	1.29205e-08	1	1	1	0.149999	3.00433e-09	1	1	0.193927	1	1	1	1	1	1	1	0.124486	1	1	1	1	0.70391	0.901274	0.502449	1	1	0.965403	1	0.273932	0.00136236	2.72702e-52	1	0.672169	0.265695	0.722564	0.165347	1	1	0.403851	1	1
translation	1	0.451094	1	0.209736	1.95391e-22	4.19463e-52	7.7611e-05	0.512627	1	1	9.06421e-08	0.611912	0.576029	1	1	1	1	1	1	0.0127453	0.889291	0.782398	1	0.501206	1	0.999134	0.451416	0.501488	0.867766	0.837415	0.932099	0.997486	1	1	0.858226	1	0.0136338	1	9.78418e-49	0.655416	0.532056	0.490007	0.950022	0.611494	0.674325	0.857169	0.00521316	0.196852	0.350728
rRNA processing	1	1	1	1	1	0.492258	0.260825	1	1	1	2.61966e-11	1	1	1	1	1	1	1	1	0.563307	1	1	1	1	1	1	1	1	1	1	0.875513	1	1	1	1	1	0.708613	1	4.90829e-52	1	0.520461	0.265695	0.848137	0.514002	0.00371771	1	0.524832	1	4.53013e-39
external encapsulating structure organization	1	0.331387	1	1	1	1	1	1	1	1	0.34188	1	1	1	1	0.285124	1	0.387347	1	1	0.414092	1	1	1	1	0.211937	1	0.379327	1	1	0.42835	0.370391	1	7.1925e-52	0.0160429	3.74082e-12	0.951148	1	0.999998	1	0.606181	0.968436	1	1	1	0.415756	1	1	0.934688
extracellular structure organization	1	0.331113	1	1	1	1	1	1	1	1	0.341326	1	1	1	1	0.285124	1	0.387347	1	1	0.412399	1	1	1	1	0.211937	1	0.378689	1	1	0.425391	0.367002	1	7.1925e-52	0.0157774	3.41875e-12	0.949544	1	0.999998	1	0.606181	0.967574	1	1	1	0.414763	1	1	0.934688
extracellular matrix organization	1	0.331113	1	1	1	1	1	1	1	1	0.341047	1	1	1	1	0.285124	1	0.387347	1	1	0.412041	1	1	1	1	0.211937	1	0.378689	1	1	0.42388	0.366002	1	7.1925e-52	0.0157774	3.26819e-12	0.948718	1	0.999998	1	0.606181	0.967574	1	1	1	0.414763	1	1	0.934688
peptide biosynthetic process	1	0.460584	1	0.21953	4.10441e-22	1.77264e-51	8.65687e-05	0.53229	1	1	1.19308e-07	0.623203	0.584293	1	1	1	1	1	1	0.0139645	0.898054	0.786641	1	0.510772	1	0.999983	0.46172	0.50852	0.879933	0.847013	0.942143	0.998002	1	1	0.87361	1	0.0212439	1	5.54195e-48	0.339839	0.545202	0.528879	0.958073	0.626096	0.684302	0.85971	0.00521316	0.202612	0.364293
rRNA metabolic process	1	1	1	1	1	0.517738	0.266171	1	1	1	3.43712e-11	1	1	1	1	1	1	1	1	0.575635	1	1	1	1	1	1	1	1	1	1	0.884015	1	1	1	1	1	0.58275	1	2.16944e-51	1	0.532056	0.266218	0.66304	0.529492	0.00412209	1	0.532769	1	8.93536e-39
complement activation	1	1	1	1	1	1	1	1	1	1	1	1	1	1	1	1	1	1	1	1	1	1	1	1	1	0.618732	1	1	1	1	1	1	1	0.578315	1	5.93011e-51	1	1	1	1	1	1	1	1	1	1	1	1	1
nucleobase-containing compound catabolic process	1	0.377056	1	1	1	1	0.0300942	0.75153	1	1	7.2073e-09	6.09756e-12	1	1	1	1	0.801321	1	1	0.7571	1	0.750771	1	0.726564	1	1	1	0.433922	0.00625726	1	0.306493	0.560162	1	1	1	1	0.033813	1	1.73605e-50	1	0.264204	0.617115	0.632312	0.43437	0.530252	1	0.00521316	0.453066	0.208343
ribosome biogenesis	1	1	1	1	0.173264	0.00142629	0.295929	1	1	1	1.38606e-10	1	1	1	1	1	1	1	1	0.204159	1	1	1	1	1	1	1	1	1	1	0.926509	1	1	0.994384	1	1	0.319257	1	8.54309e-50	1	0.572352	0.208569	0.728308	0.595437	1.44757e-06	1	0.585489	1	5.97163e-40
heterocycle catabolic process	1	0.395909	1	1	1	1	0.0344079	0.772532	0.421374	1	1.25638e-08	1.2081e-11	1	1	1	1	0.823593	1	0.535639	0.776652	1	0.757191	1	0.439109	1	1	1	0.444733	0.00258874	0.753383	0.233959	0.604743	1	1	0.98661	0.981523	0.0646642	1	5.12328e-49	1	0.284992	0.655535	0.652369	0.466911	0.554919	1	0.00521316	0.473778	0.236374
cellular nitrogen compound catabolic process	1	0.397179	1	1	1	1	0.0344079	0.77521	0.422493	1	1.33622e-08	1.32525e-11	1	1	1	1	0.825056	1	0.537253	0.776652	1	0.757191	1	0.744684	1	1	1	0.444733	0.00275755	0.755704	0.241779	0.610091	1	1	0.987084	1	0.068536	1	7.7172e-49	1	0.28836	0.659449	0.655948	0.473242	0.559466	1	0.00521316	0.473778	0.24193
amide biosynthetic process	1	0.496947	0.447823	0.0032587	1.32171e-20	1.11931e-48	0.000151235	0.609111	1	1	3.85817e-07	0.674712	0.629851	1	1	1	1	1	1	0.0243228	0.930159	0.814556	0.86536	0.55449	1	0.999983	0.501695	0.541505	0.91664	0.888774	0.973034	0.999746	1	1	0.925218	1	0.0646642	0.884176	1.05768e-44	0.371748	0.585571	0.63808	0.97913	0.721487	0.743822	0.88136	0.00845722	0.22708	0.463764
aromatic compound catabolic process	1	0.401224	1	1	1	1	0.0352853	0.78013	0.424965	1	1.50615e-08	1.63792e-11	1	1	1	1	0.831798	1	0.540614	0.784762	1	0.760039	0.749143	0.439109	1	1	0.387149	0.448014	0.00312474	0.762902	0.253621	0.624335	1	1	0.988105	0.838879	0.0786659	1	1.86959e-48	1	0.290089	0.669104	0.661073	0.482867	0.567006	0.808792	0.00521316	0.477924	0.248972
peptide metabolic process	1	0.502839	1	0.270641	2.07175e-20	2.73445e-48	0.000154267	0.617114	1	1	4.57256e-07	0.680654	0.636635	1	1	1	1	1	1	0.026111	0.933521	0.814556	0.869224	0.56419	1	0.999983	0.197215	0.544208	0.802737	0.89214	0.720147	0.956828	1	1	0.59737	1	0.125583	0.67295	3.21207e-44	0.377619	0.412619	0.653732	0.929127	0.732808	0.752531	0.88136	0.00873895	0.231374	0.475444
organic cyclic compound catabolic process	1	0.410064	1	1	1	1	0.0387784	0.794938	0.436216	1	2.08808e-08	2.49028e-11	1	1	1	1	0.842662	1	0.552541	0.789078	1	0.760039	0.760651	0.448059	1	1	0.397473	0.453153	0.00406621	0.777299	0.277527	0.657117	1	1	0.991507	0.948379	0.109052	1	1.30005e-47	1	0.299774	0.693925	0.677478	0.509608	0.591118	0.817613	0.00589723	0.489887	0.269493
ribonucleoprotein complex biogenesis	1	1	1	1	0.300017	0.00852362	0.000115754	1	1	1	1.85959e-09	1	1	1	0.56424	1	1	1	1	0.322584	1	1	1	1	1	1	1	1	1	1	0.868675	1	1	1	1	1	0.000485134	1	1.86699e-45	1	0.385458	0.337175	0.822096	0.524908	8.98769e-14	1	0.379919	1	6.29909e-36
protein localization to membrane	0.573665	0.418576	0.35789	0.554516	1	1	0.430398	0.805461	1	0.987089	1	1	0.0594662	1	1	1	1	1	1	1	0.142898	0.764237	0.252552	0.761189	0.163441	0.711466	1	0.463825	0.951507	0.793518	0.434055	0.0374477	1	0.523005	0.385284	1	0.488839	1.18548e-10	6.11261e-45	1	0.484191	0.724687	0.922123	0.973981	1	1	0.49765	1	1
regulation of complement activation	1	1	1	1	1	1	1	1	1	1	1	1	1	1	1	1	1	1	1	1	1	1	1	1	1	1	1	1	1	1	1	1	1	0.95236	1	1.60094e-44	1	1	1	1	1	1	1	1	1	1	1	1	1
cellular amide metabolic process	1	0.262425	0.530062	0.00142561	5.70368e-18	9.09257e-44	0.000482266	0.736085	1	1	2.77056e-06	0.438572	0.70814	1	1	1	1	1	1	0.0639129	0.968507	0.867979	0.923438	0.667142	1	0.999983	0.0960815	0.60458	0.90716	0.940605	0.696023	0.990874	1	1	0.44079	1	0.2403	0.456659	1.81706e-40	0.447434	0.499098	0.819088	0.874713	0.747961	0.85208	0.623766	0.00873895	0.300551	0.671927
mRNA metabolic process	1	0.473486	0.138349	1	0.908808	1	0.062349	0.327273	0.52249	1	1.77196e-07	3.87893e-10	1	1	0.730173	1	0.915996	1	0.630319	0.886886	0.705517	0.79996	1	0.530499	1	1	1	0.524658	0.203367	1	0.988738	0.98065	1	1	1	1	1.49516e-24	1	1.27477e-43	1	0.000366738	0.408936	0.30477	0.373729	0.00470062	1	0.000499381	0.209957	0.1227
humoral immune response	1	1	1	0.375294	1	1	1	1	1	1	1	1	1	1	1	1	1	1	1	1	0.68409	1	1	1	1	0.458815	1	1	0.124362	1	0.783574	0.740982	0.291226	0.677159	1	1.87371e-43	1	1	1	1	0.590789	0.956821	0.761195	1	1	1	1	1	1
ncRNA processing	1	1	1	1	0.579081	0.151793	0.344394	1	1	1	1.10819e-09	1	1	1	1	1	1	1	1	0.694724	0.724057	1	1	1	1	1	1	1	1	1	0.841449	1	1	1	1	1	0.667123	1	2.35009e-43	0.504785	0.193537	0.461436	0.653238	0.699196	0.00412209	1	0.638179	1	3.93395e-33
localization within membrane	0.599537	0.440652	0.384307	0.580752	1	1	0.458598	0.834113	1	1	1	1	0.070939	1	1	1	1	1	1	1	0.104407	0.772696	0.272783	0.793705	0.188545	0.76659	1	0.490603	0.965802	0.33724	0.378739	0.0288213	1	0.384768	0.334567	1	0.412842	4.21984e-11	6.01188e-43	1	0.516053	0.779092	0.743651	0.754372	0.898331	1	0.539963	1	1
regulation of humoral immune response	1	1	1	1	1	1	1	1	1	1	1	1	1	1	1	1	1	1	1	1	1	1	1	1	1	1	1	1	1	1	1	0.311046	1	0.980849	1	1.09429e-42	1	1	1	1	1	1	1	1	1	1	1	1	1
intracellular protein transport	1	1	0.452781	1	1	1	0.529705	0.0138092	1	1	1	1	0.28259	1.39442e-08	1	1	0.265646	1	1	1	0.544894	0.814556	0.595736	1	0.233121	0.878568	0.505271	0.0621311	1	0.646947	0.449133	0.367187	1	0.99235	0.836261	1	0.396262	9.81832e-13	3.73174e-41	1	0.273912	0.652676	0.753779	0.00923212	1	0.88136	0.416266	0.231155	1
protein localization to organelle	1	1	1	1	1	1	0.524831	0.364238	8.13214e-07	1	1	1	0.280491	2.85542e-07	1	1	0.0571898	0.595918	0.651549	1	0.227156	0.670466	0.86536	1	5.41777e-07	0.999983	0.501695	0.541505	0.428356	0.637278	0.973034	0.34844	1	1	0.703337	1	0.273932	3.90158e-08	4.70541e-40	1	0.585571	0.63808	0.842902	0.106121	0.743822	0.88136	0.410557	0.613547	1
ncRNA metabolic process	1	1	1	1	0.675269	0.212959	0.372818	1	1	1	4.31477e-09	1	1	0.44621	1	1	1	1	1	0.738514	0.779054	1	1	1	1	1	1	1	0.908338	1	0.908139	1	1	1	1	1	0.729671	1	5.33399e-40	0.544613	0.0996009	0.581138	0.605398	0.580397	0.00903266	1	0.692748	1	9.03875e-31
cellular macromolecule catabolic process	1	0.567544	1	1	1	1	0.108604	0.724218	1	1	2.19065e-06	2.84292e-11	1	1	0.305049	0.522677	0.219329	1	1	0.365502	0.847794	0.531784	1	0.896301	0.613662	1	0.570351	0.594364	0.0236273	0.534463	0.87542	0.988583	1	0.95771	0.985946	1	0.0209408	0.40053	1.17754e-39	0.732705	0.345438	0.419511	0.275452	0.0846601	0.837247	0.921089	0.00825032	0.667298	0.423864
viral process	1	0.201472	1	1	1	1	0.00208406	0.382248	1	1	0.55131	0.000752846	1	4.68015e-10	0.453719	0.147118	0.268779	1	1	1	1	1	1	1	0.236699	0.383969	1	0.544208	2.43129e-14	0.272958	0.1035	0.0309494	0.195322	0.889327	0.845319	0.72217	0.0881315	0.000293627	2.39329e-39	1	0.281752	0.0686985	0.661073	0.456409	0.954931	0.301839	0.00909919	1	0.971543
cornification	1	1	1	1	1	1	1	1	1	1	1	1	1	1	1	1	1	1	1	1	1	1	1	0.423078	1	1.30753e-38	1	1	1	1	1	1	1	1	1	1	1	0.817244	1	1	1	1	1	1	1	1	1	1	1
supramolecular fiber organization	0.633738	0.0524576	0.136364	1	1	1	1	0.323121	0.516134	1	0.500386	1	0.596636	1	1	1	0.671222	0.568553	0.624406	1	0.477491	1	0.530345	0.828561	1	0.00461589	0.0513515	0.517591	0.887947	9.96725e-05	0.0237626	0.000536004	0.479799	1.51658e-37	0.00776348	0.0438936	1	1	0.999998	1	1	0.999913	0.476638	0.81005	1	0.864975	0.815102	1	1
innate immune response	1	0.200786	0.454274	1	1	1	1	0.619933	1	1	1	3.0433e-08	0.636635	0.633586	0.76427	1	1	1	0.309443	1	0.933836	1	0.869224	1	1	0.624238	1	1	1.54502e-37	0.144782	9.92008e-10	3.79057e-09	0.000149726	0.570827	0.933775	9.13783e-18	1	1	0.999998	1	0.590789	0.999913	0.982299	0.451348	0.754239	1	0.247662	0.618788	1
macromolecule catabolic process	1	0.622876	0.576793	0.811975	1	1	0.143562	0.800235	1	1	7.6173e-06	9.10463e-12	1	1	0.367365	0.571555	0.311292	1	1	0.451939	0.906672	0.591781	1	0.928575	0.671663	0.999983	0.627056	0.650232	0.0602812	0.447687	0.953095	0.960548	1	0.235565	0.928221	0.997664	0.0439137	0.31141	1.69823e-37	0.782149	0.28836	0.357718	0.30477	0.111663	0.901313	0.954689	0.01924	0.724294	0.564444
defense response to other organism	1	0.248618	0.513545	1	1	1	1	0.716663	1	1	0.299235	1.84491e-07	0.695167	0.700925	0.810979	1	1	1	0.37851	1	0.962137	1	0.917598	1	1	0.50999	1	1	5.25552e-37	0.208619	7.55747e-08	1.68477e-11	0.000292204	0.708432	0.734816	5.96386e-20	1	1	0.999998	1	0.676786	0.992412	0.922123	0.347715	0.832976	1	0.341799	0.665896	1
organonitrogen compound biosynthetic process	0.866673	0.686684	0.651316	0.00731995	1.36867e-15	7.28691e-37	0.00318248	0.894222	1	1	4.25413e-05	0.876058	0.822149	1	1	1	0.953215	1	1	0.160862	0.58942	0.531784	0.435424	0.828561	1	0.999983	0.0622981	0.437118	0.677357	0.915837	0.958435	0.99991	1	1	0.91234	1	0.612943	0.25158	4.83292e-31	0.263687	0.509387	0.798292	0.712204	0.87768	0.852896	0.785549	0.0225498	0.202986	0.956932
biological adhesion	0.481705	0.307955	0.581521	1	1	1	1	1	1	1	0.355142	0.816711	0.424089	1	0.858766	0.571732	1	1	1	1	0.438358	0.898447	0.960009	0.742269	1	0.640402	0.631695	0.654419	0.879767	0.310293	9.669e-06	6.53526e-10	0.0260462	7.30116e-36	0.25713	1.33034e-05	1	0.921249	0.999998	1	0.769577	0.95783	0.64068	0.998507	0.992423	0.840995	0.938677	1	1
protein-containing complex subunit organization	0.885278	0.0735744	0.139332	0.286544	1.13918e-13	1.01715e-35	0.0868358	0.349538	0.0465756	1.11198e-10	0.772928	0.000134891	1	0.0222623	0.0291932	1	0.0363243	1	0.310012	0.000685857	0.256824	0.942217	0.991937	0.844689	0.780531	0.85816	0.182808	0.451001	0.0250865	9.76981e-06	0.046502	0.186868	0.180411	0.849389	0.387574	0.129882	0.117951	0.208128	0.543649	1	0.86985	0.663757	0.370741	0.42484	0.0170415	0.690985	0.306028	0.790096	0.991438
collagen fibril organization	1	1	1	1	1	1	1	1	1	1	1	1	1	1	1	1	1	1	1	1	0.151849	1	1	1	1	0.497127	1	1	1	1	1	1	1	1.7754e-35	0.336967	0.0489556	0.979267	1	1	1	1	1	1	1	1	1	1	1	1
cell adhesion	0.481705	0.307631	0.580765	1	1	1	1	1	1	1	0.353615	0.816711	0.422654	1	0.858766	0.571555	1	1	1	1	0.435755	0.898447	0.960009	0.742269	1	0.639469	0.631054	0.654419	0.878212	0.307313	9.02449e-06	5.96823e-10	0.0260205	2.08622e-35	0.253484	1.20077e-05	1	0.914636	0.999998	1	0.769577	0.956821	0.636656	0.998507	0.992423	0.840995	1	1	1
response to other organism	1	0.146283	0.257687	0.837236	1	1	1	0.59682	0.712521	1	0.18429	2.12201e-06	0.450342	0.787553	0.87075	1	1	1	0.239031	1	0.799747	1	0.966663	1	0.697402	0.484505	1	0.669367	9.71711e-35	0.118784	3.51909e-07	3.24444e-11	0.000846667	0.472836	0.720184	1.0968e-16	1	1	0.999998	0.535883	0.585571	0.997945	0.947652	0.432413	0.771667	0.963827	0.318319	0.737509	1
response to external biotic stimulus	1	0.146283	0.257687	0.837236	1	1	1	0.59682	0.712521	1	0.18429	2.12201e-06	0.450342	0.787553	0.87075	1	1	1	0.239031	1	0.799747	1	0.966663	1	0.697402	0.484505	1	0.669367	9.71711e-35	0.11881	3.51909e-07	3.25722e-11	0.000846667	0.472836	0.720184	1.10908e-16	1	1	0.999998	0.535883	0.585571	0.997945	0.947652	0.432959	0.771667	0.963827	0.31832	0.737509	1
response to biotic stimulus	1	0.148611	0.265059	0.845023	1	1	1	0.61143	0.714639	1	0.18972	2.61029e-06	0.45955	0.789263	0.874338	1	1	1	0.121077	1	0.811637	0.764237	0.971546	1	0.703586	0.504436	1	0.669885	2.39753e-34	0.126305	1.91151e-07	6.15989e-11	0.000951464	0.395143	0.740991	3.08001e-16	1	1	0.999998	0.537384	0.590789	0.999789	0.955624	0.450798	0.60717	0.966173	0.328433	0.737509	1
type I interferon signaling pathway	1	1	1	1	1	1	1	1	1	1	1	1	1	1	1	1	1	1	1	1	1	1	1	1	1	1	1	1	3.33425e-34	1	0.0222541	0.213447	1	1	1	1	0.752009	1	1	1	1	1	1	0.53943	1	1	0.086355	1	1
cellular response to type I interferon	1	1	1	1	1	1	1	1	1	1	1	1	1	1	1	1	1	1	1	1	1	1	1	1	1	1	1	1	3.73744e-34	1	0.0227993	0.214818	1	1	1	1	0.752648	1	1	1	1	1	1	0.540921	1	1	0.086355	1	1
platelet degranulation	1	1	0.130818	1	1	1	1	0.382248	1	1	1	1	1	1	1	1	1	1	1	1	1	1	0.367543	0.311361	1	1	1	1	1	0.370761	0.143761	0.629218	1	1.67301e-06	0.0951393	6.17001e-34	1	1	1	1	1	1	1	1	1	1	1	1	1
response to type I interferon	1	1	1	1	1	1	1	1	1	1	1	1	1	1	1	1	1	1	1	1	1	1	1	1	1	1	1	1	1.19452e-33	1	0.0263215	0.226891	1	1	1	1	0.76712	1	1	1	1	1	1	0.551351	1	1	0.0901684	1	1
negative regulation of gene expression	1	0.621509	1	1	1	1	0.142272	0.541376	1	1	7.33917e-06	6.93893e-08	0.754585	5.95538e-06	0.856417	0.235426	0.718076	1	0.74595	0.999737	0.759656	0.757191	1	0.730879	0.670095	1	0.625332	0.650232	1.37535e-05	0.826588	0.810125	0.502449	0.291226	1	0.851039	0.966734	0.100211	1	2.19221e-33	1	0.284992	0.697726	0.922123	0.835448	0.899044	0.954689	0.0837149	0.723976	0.557345
biological process involved in interspecies interaction between organisms	1	0.159797	0.285777	0.863081	1	1	1	0.444421	0.38211	1	0.0935728	5.0691e-06	0.479475	0.801808	0.891705	0.620434	0.939774	1	0.274955	1	0.849382	1	0.977077	1	0.729854	0.57366	1	0.686448	5.01049e-33	0.0832612	2.86169e-06	4.87799e-10	0.00133014	0.307328	0.610446	2.44714e-15	1	1	0.999998	0.569449	0.476646	0.958429	0.932056	0.514002	0.662209	0.88136	0.368102	0.755915	1
intracellular transport	0.527844	0.672317	0.625363	0.860341	1	1	0.16791	0.00582884	1	1	1	1	0.475358	2.19605e-09	1	1	0.425756	1	1	1	0.382928	0.771544	0.391512	0.93949	4.31862e-08	0.931243	0.673428	0.146956	0.924019	0.0779425	0.762809	0.252353	1	0.943706	0.497012	1	0.0056255	2.99857e-17	6.61128e-33	1	0.345438	0.82073	0.873795	1.49095e-05	0.951972	0.968682	0.501091	0.422864	1
RNA processing	1	1	0.154831	1	0.428947	0.683721	0.532012	0.382248	0.568684	1	4.95865e-07	0.682179	1	1	0.765782	1	0.935886	1	0.659699	0.920214	0.378232	0.815654	1	0.571961	1	1	1	1	1	1	0.977578	1	1	1	1	1	5.04945e-20	1	4.17946e-32	0.698345	8.35645e-05	0.526408	0.256666	0.456409	9.48542e-07	0.882146	0.067651	0.619984	3.91359e-23
keratinization	1	1	1	1	1	1	1	1	1	1	1	1	1	1	1	1	1	1	1	1	1	1	1	0.508436	1	8.86645e-32	1	1	1	1	1	1	1	1	1	1	1	1	1	1	1	1	1	1	1	1	1	1	1
response to cytokine	0.757662	1	0.518756	1	1	1	1	0.272347	0.632452	1	0.610304	2.9189e-06	0.697365	1	0.813824	1	0.960202	1	0.688692	1	0.483607	1	1	1	0.613662	0.949727	1	0.594364	1.48824e-31	0.0577019	3.30184e-07	1.44004e-08	0.000312432	0.00497671	0.336962	0.767442	0.823731	1	0.461655	1	0.485148	0.956821	0.975609	0.98646	0.837247	0.921089	0.34964	1	1
protein transport	1	1	0.63085	1	1	1	0.689732	0.0445883	0.736885	1	0.725199	1	0.477163	2.59131e-09	1	1	0.266846	1	0.78133	1	0.137477	0.913868	0.263797	0.939837	0.395182	0.931685	0.677812	0.146956	0.853427	0.537059	0.226469	0.476142	0.7095	0.92428	0.792123	0.98584	0.41181	2.99857e-17	3.15589e-31	1	0.473909	0.747864	0.879595	0.00394147	0.998173	0.88136	0.364661	0.184304	1
defense response	1	0.377369	0.317548	1	1	1	1	0.903157	1	1	0.445695	1.25044e-05	0.833812	0.821304	0.735756	1	1	1	0.565489	0.999737	0.891654	0.939242	0.990045	1	1	0.842361	0.712262	1	5.04761e-31	0.316944	1.94196e-09	1.80147e-09	0.000292204	0.895491	0.434224	1.25593e-25	1	1	0.999998	0.833414	0.693085	0.999913	0.965989	0.709424	0.972371	0.979817	0.414809	0.78482	1
immune response	0.93493	0.475842	0.426113	0.955998	1	1	1	0.860778	0.854207	1	0.00319579	1.53544e-05	0.372877	0.897711	0.833145	1	1	0.819643	0.671798	1	0.991175	0.886097	0.959043	1	0.856504	0.969818	0.800722	1	7.37035e-31	0.0858586	1.06683e-17	4.56749e-23	0.00015073	0.916262	0.987084	5.01805e-23	1	1	0.999998	1	0.927448	0.992412	0.661073	0.641551	0.998173	0.962999	0.440247	0.863917	1
cellular protein localization	0.865022	0.68511	0.645332	0.867933	1	1	0.701021	0.0530336	5.40602e-05	1	1	1	0.107751	2.11331e-06	1	1	0.179833	0.746837	0.796562	1	0.21156	0.697128	0.430315	0.940095	4.24449e-05	0.599108	0.692707	0.149029	0.881803	0.567159	0.537358	0.0796205	1	0.855834	0.647389	1	0.575205	2.99857e-17	2.91058e-30	1	0.383842	0.970518	0.626956	0.000994808	0.964726	0.88136	0.388882	0.199526	1
cellular macromolecule localization	0.865289	0.68515	0.6466	0.868327	1	1	0.701261	0.0530336	5.61521e-05	1	0.427908	1	0.108206	2.23599e-06	1	1	0.182776	0.746837	0.796562	1	0.157504	0.697128	0.430315	0.940095	4.31988e-05	0.606264	0.694427	0.149029	0.884866	0.570907	0.547284	0.0841308	1	0.868007	0.656251	1	0.526127	3.66152e-17	4.04286e-30	1	0.385458	0.972346	0.633957	0.000994808	0.965437	0.883038	0.393435	0.0898578	1
cellular catabolic process	0.231187	0.768568	0.0834644	0.370936	1	1	0.258193	0.830234	0.834372	1	1.0187e-06	3.50143e-09	1	1	0.624	0.727744	0.688457	1	0.861175	0.729601	0.620083	0.757191	0.600083	0.893773	0.282408	0.999983	0.226815	0.304208	0.119494	0.573039	0.497819	0.824785	1	0.849389	0.0602476	0.959131	0.201875	0.106602	4.48922e-30	0.692646	0.482621	0.821169	0.338246	0.0408746	0.992589	0.301839	0.0317294	0.574825	0.963686
establishment of protein localization	1	1	0.648172	1	1	1	0.702032	0.0530336	5.74085e-05	1	0.429002	1	0.501449	4.80243e-09	1	1	0.307013	0.746837	0.796613	1	0.157886	0.79649	0.195718	0.940095	0.41758	0.949784	0.69593	0.149029	0.886714	0.573202	0.214234	0.551236	0.727158	0.917645	0.8355	1	0.396283	4.46225e-17	4.97365e-30	1	0.500094	0.785574	0.844774	0.00303323	0.998173	0.884653	0.253057	0.20277	1
organic substance catabolic process	0.923398	0.43575	0.377957	0.347152	1	1	0.245724	0.806313	0.82257	1	1.26702e-05	2.10564e-09	1	0.00116111	0.60218	0.713964	0.660627	1	0.853219	0.708467	0.728463	0.750771	0.575965	0.882561	0.823347	0.999983	0.0939791	0.501558	0.15742	0.407932	0.443978	0.98065	1	0.77394	0.0213089	0.769908	0.273932	0.605027	1.16876e-29	0.688235	0.463033	0.784651	0.5936	0.219241	0.992423	0.280672	0.0241766	0.829332	0.942615
humoral immune response mediated by circulating immunoglobulin	1	1	1	1	1	1	1	1	1	1	1	1	1	1	1	1	1	1	1	1	1	1	1	1	1	1	1	1	1	1	1	0.355829	1	0.883184	1	1.32218e-29	1	1	1	1	1	1	1	1	1	1	1	1	1
immune effector process	0.725718	0.537729	0.489599	1	1	1	1	0.423004	0.603524	1	0.0290802	0.0402337	0.132329	1	0.797263	1	1	0.624074	1	1	0.95282	0.705824	1	1	1	0.999983	1	1	0.00152133	0.0437628	9.41336e-13	8.84647e-18	0.0123138	0.886834	0.798677	1.45666e-29	1	0.331051	0.999998	1	0.875067	0.85103	0.639024	0.664505	0.971527	1	0.476402	0.651078	0.82475
complement activation, classical pathway	1	1	1	1	1	1	1	1	1	1	1	1	1	1	1	1	1	1	1	1	1	1	1	1	1	1	1	1	1	1	1	1	1	0.849377	1	1.45666e-29	1	1	1	1	1	1	1	1	1	1	1	1	1
mitochondrial electron transport, NADH to ubiquinone	1	1	0.0920324	1	1	1	1	1	1	4.83162e-29	1	1	1	1	1	1	1	1	1	1	1	1	1	1	1	1	0.0984426	1	1	1	1	1	1	1	1	1	0.85022	0.267262	1	1	1	0.570228	1	1	1	1	1	1	1
cellular response to cytokine stimulus	0.727662	1	1	1	1	1	1	0.248991	0.606661	1	0.587703	1.57102e-06	0.681644	1	0.797619	1	0.953215	1	1	1	0.438431	1	1	1	0.59018	0.931243	1	0.579284	6.34812e-29	0.0460171	9.51731e-07	1.274e-08	0.000228386	0.0237738	0.297885	0.767909	0.872622	1	0.728914	1	0.461939	0.94438	0.963651	0.979235	0.814219	0.908828	0.313499	1	1
keratinocyte differentiation	1	1	1	1	1	1	1	1	1	1	1	1	1	1	1	1	1	1	1	1	0.620083	1	1	0.557205	1	6.48491e-29	1	1	1	1	0.908309	1	1	0.776507	0.862194	1	1	1	1	1	1	1	1	1	1	1	1	1	1
regulation of immune effector process	1	1	1	1	1	1	1	1	1	1	0.341604	1	1	1	1	1	1	0.387347	1	1	0.712432	0.714624	1	1	1	1	1	1	0.00110529	0.635947	0.000363389	0.000100481	0.067715	0.996603	0.402032	2.4479e-28	1	1	1	1	1	0.647992	0.928438	1	0.738963	1	0.629923	0.377394	0.934688
RNA metabolic process	0.991578	0.9486	0.257687	1	1	1	0.366232	0.984505	0.854207	1	3.15559e-05	0.000827932	0.987023	0.338861	0.696404	0.405038	0.885917	0.819643	0.747166	0.999737	0.300972	0.515101	0.999721	0.965683	0.975707	0.999983	0.799763	0.594364	0.317745	0.970076	0.984211	0.640831	0.964618	1	0.999982	1	2.61746e-28	1	9.51629e-19	0.617145	0.000239859	1.21361e-14	0.0835686	0.0368401	0.00263277	0.88136	0.03985	0.218659	1.49876e-14
mRNA processing	1	1	0.0920324	1	0.673014	1	1	0.179327	0.385636	1	1	1	1	1	0.60218	1	0.781828	1	0.498522	1	0.777922	1	1	0.416112	1	1	1	1	1	1	0.982073	1	1	1	1	1	2.61746e-28	0.996968	0.999998	1	0.000122672	0.758554	0.338246	0.403558	0.000246766	1	0.0392446	0.439486	0.671927
NADH dehydrogenase complex assembly	1	1	1	1	1	1	1	1	1	2.70444e-28	1	1	1	1	1	1	1	1	1	1	1	1	1	1	1	1	1	1	1	1	1	1	1	1	1	1	0.627705	0.143237	1	1	1	0.607427	1	1	1	1	1	1	1
mitochondrial respiratory chain complex I assembly	1	1	1	1	1	1	1	1	1	2.70444e-28	1	1	1	1	1	1	1	1	1	1	1	1	1	1	1	1	1	1	1	1	1	1	1	1	1	1	0.627705	0.143237	1	1	1	0.607427	1	1	1	1	1	1	1
activation of immune response	1	1	1	1	1	1	1	1	1	1	0.400024	4.30912e-09	0.156442	1	1	1	1	1	0.515568	1	0.51857	1	1	1	0.400801	0.934433	1	1	0.000341875	0.0100127	2.38866e-05	2.72059e-15	0.000161947	1	0.86058	4.09564e-28	1	1	0.999998	1	1	1	0.874713	1	0.815943	0.787004	0.430563	1	1
catabolic process	0.175797	0.513365	0.103975	0.47192	1	1	0.315835	0.898463	0.874324	1	3.91679e-06	2.60981e-08	1	0.00352579	0.696404	0.775034	0.808411	1	0.89338	0.803092	0.743437	0.786641	0.702513	0.931769	0.345607	0.999983	0.132255	0.206245	0.247079	0.539783	0.468255	0.898401	1	0.523445	0.0267666	0.882286	0.264467	0.158571	5.4413e-28	0.732705	0.572352	0.937992	0.403868	0.0445418	0.998173	0.414763	0.0622307	0.64287	1
cellular response to interferon-gamma	1	1	1	1	0.701982	1	1	1	1	1	1	1	0.260797	1	1	1	1	1	1	1	1	1	1	1	1	1	1	1	6.039e-28	0.0430599	0.00195324	0.020997	1.25218e-05	0.156696	0.452433	0.952984	1	0.970087	0.543649	1	0.450375	1	1	0.681216	1	1	0.440126	1	1
nucleic acid metabolic process	0.991578	0.958543	0.311834	1	1	1	0.427375	0.994812	0.000462309	1	8.80764e-05	0.00219011	0.995576	0.43333	1.38056e-06	0.0208747	0.136474	0.313245	0.639802	0.999737	0.412041	0.560507	0.999721	0.983503	0.984589	0.999983	0.845991	0.65821	0.412477	0.966831	0.992263	0.777271	0.976667	1	0.999982	1	6.25318e-28	1	1.77131e-17	0.692646	0.00102054	8.34956e-13	0.149569	0.104699	4.19491e-06	0.239936	0.0199813	0.271288	4.9151e-13
RNA splicing	1	1	0.0822405	1	0.965877	1	1	0.153419	0.355399	1	1	0.439036	1	1	0.556395	1	1	1	0.454125	1	0.440553	1	1	0.398113	1	1	1	1	1	1	0.970221	1	1	1	1	1	6.82824e-28	1	0.999998	1	0.000111069	0.683188	0.237263	0.510896	0.000110522	1	0.0703152	1	0.597263
nitrogen compound transport	0.632834	0.74034	0.1559	1	1	1	0.751937	0.090929	0.813399	1	0.803507	1	0.311355	2.88584e-08	1	1	0.453249	0.788262	0.845375	1	0.165466	0.952622	0.375297	0.968815	0.483735	0.914691	0.75265	0.174499	0.805982	0.686209	0.325777	0.66314	0.787008	1	0.883212	1	0.064983	5.8629e-15	7.57643e-28	0.865692	0.337403	0.914516	0.966769	0.0085017	0.927082	0.931977	0.224547	0.247007	1
cytokine-mediated signaling pathway	0.61844	1	1	1	1	1	1	0.299823	0.500641	1	0.486637	1.0032e-07	1	1	1	1	0.903239	1	1	1	0.454236	1	1	1	1	0.803821	1	1	2.00533e-27	0.359873	1.10401e-05	2.56653e-05	0.00056107	0.193516	0.6058	0.912253	1	1	0.999998	1	0.801689	0.999913	1	0.987605	1	0.85971	0.561697	1	1
epidermal cell differentiation	1	0.308072	1	1	1	1	1	1	1	1	1	1	1	1	1	1	1	1	1	1	0.378232	1	1	0.611866	1	3.49034e-27	1	1	1	1	0.942918	1	1	0.78151	0.903729	1	1	1	1	1	1	1	0.74827	1	1	1	1	1	1
mitotic cell cycle	1	1	1	1	1	1	0.244583	6.43491e-09	0.594335	1	0.574427	1.61093e-10	0.666962	1.22689e-05	8.46767e-07	0.16557	7.62361e-27	0.103688	0.00174981	0.942499	0.273719	1	0.632804	1	1	1	1	1	0.349609	0.692557	0.999945	0.721193	0.548408	1	0.780505	1	0.359377	0.977922	0.851362	0.710336	0.624597	0.934186	0.89153	0.388921	0.226549	0.542156	0.292906	1	1
response to interferon-gamma	1	1	0.162861	1	0.737203	1	1	1	1	1	1	1	0.280192	1	1	1	1	1	1	1	1	1	1	1	1	1	1	1	7.81799e-27	0.0516999	0.000718316	0.00163705	1.25218e-05	0.114678	0.492678	0.971605	1	0.868782	0.592248	1	0.469131	1	1	0.712607	1	1	0.458196	1	1
vesicle-mediated transport	0.390904	0.418576	0.0768682	1	1	1	1	0.0445883	0.811184	1	0.276942	0.22632	0.306802	1	1	1	0.622521	0.787482	1	1	0.698678	0.744395	0.915557	0.489255	0.47809	0.907537	1	0.48266	0.302733	0.000118832	3.71917e-06	2.79778e-09	0.204049	0.0218636	0.390724	1.027e-26	1	6.74683e-11	0.999998	0.863632	0.887872	0.999913	0.553076	0.00303323	0.999585	0.987285	0.786344	0.526171	1
epidermis development	1	0.347332	1	1	1	1	1	1	1	1	1	1	1	1	1	1	1	1	1	1	0.454556	1	1	0.668822	1	1.1359e-26	1	1	1	1	0.872127	1	0.338176	0.641365	0.800269	1	1	0.955955	1	1	1	0.981718	0.824281	1	0.771667	1	0.661953	1	1
aerobic electron transport chain	1	1	0.115135	1	1	1	1	1	1	2.58784e-26	1	1	1	1	1	1	1	1	1	7.11324e-05	1	1	1	1	1	1	0.127848	1	1	1	1	1	1	1	1	0.799812	0.742241	0.0373955	1	1	1	0.671749	0.650055	1	1	1	1	1	1
positive regulation of immune response	1	1	1	1	1	1	1	1	1	1	0.189396	5.07212e-08	0.212501	1	1	1	1	0.518227	0.586926	1	0.643015	0.769067	1	1	0.462838	0.985919	0.433332	1	5.85422e-10	0.00794459	4.05487e-06	1.35153e-18	0.000405057	1	0.551918	3.3013e-26	1	1	0.999998	1	1	0.999913	0.73835	1	0.64858	0.840995	0.529087	1	1
skin development	1	1	1	1	1	1	1	1	1	1	1	1	1	1	1	1	1	1	0.438411	1	0.713485	1	1	0.643035	1	5.42756e-26	1	1	1	1	0.961745	1	1	0.156696	0.930629	1	1	0.894832	1	1	1	0.969355	0.929648	1	0.742613	0.732857	1	1	1
ATP synthesis coupled electron transport	1	1	0.118423	1	1	1	1	1	1	6.03304e-26	1	1	1	1	1	1	0.0642047	1	1	8.0482e-05	1	1	1	1	1	1	0.132314	1	1	1	1	1	1	1	1	0.821744	0.76405	0.0507917	1	1	1	0.693349	0.661073	1	1	1	1	1	1
mitochondrial ATP synthesis coupled electron transport	1	1	0.118423	1	1	1	1	1	1	6.03304e-26	1	1	1	1	1	1	0.0642047	1	1	8.0482e-05	1	1	1	1	1	1	0.132255	1	1	1	1	1	1	1	1	0.819268	0.758196	0.0492271	1	1	1	0.689982	0.660746	1	1	1	1	1	1
actin filament-based process	0.612015	0.0450937	0.396589	1	1	1	1	0.849393	0.497017	1	0.483302	1	0.0768099	1	1	1	0.637609	1	0.609326	1	0.671675	1	0.502527	0.311361	1	0.50999	0.45361	0.501558	1	9.34546e-06	0.000354905	7.63631e-05	0.462597	7.25227e-26	0.0337284	0.705066	1	0.983665	1	1	1	0.920729	0.657241	0.912461	1	0.858628	1	1	1
leukocyte activation	0.448369	0.592048	0.211659	1	1	1	1	0.491363	0.663396	1	0.0460431	0.0658903	0.725321	1	0.833145	1	0.969613	0.673605	1	1	0.97295	0.882173	1	0.913511	0.639208	0.999983	0.595548	1	0.0743521	0.570907	1.71736e-13	7.89416e-26	0.00325297	0.992426	0.687033	0.000118319	1	0.372219	0.999998	1	0.903936	0.844085	0.362134	0.776626	0.991072	0.807255	0.740015	1	1
mitochondrial respiratory chain complex assembly	1	1	1	1	1	1	1	1	1	8.04422e-26	1	1	1	1	1	1	1	1	1	0.353241	1	1	1	1	1	1	1	1	0.455492	1	1	1	1	1	1	1	0.337777	0.310592	1	1	1	0.357718	1	1	1	1	1	1	1
immune system process	0.12529	0.188847	0.301985	0.997348	1	1	1	0.877589	0.927854	1	0.0171465	0.000257039	0.530484	0.801808	0.921348	0.826223	0.715659	0.897914	0.779437	1	0.982909	0.947661	0.839668	0.964082	0.703512	0.999983	0.64223	1	1.35878e-25	0.156467	4.39556e-19	1.68686e-23	0.000674586	0.836102	0.956267	4.7269e-18	1	0.995445	0.999998	0.939237	0.839073	0.999913	0.454357	0.377177	0.999585	0.990872	0.527657	0.935569	1
nucleobase-containing compound metabolic process	0.986181	0.873128	0.370949	0.779908	1	1	0.503113	0.994812	0.000960484	1	0.000236354	0.00505335	0.995576	0.00268708	6.00747e-06	0.0316929	0.148483	0.365288	0.686918	0.999737	0.27604	0.531784	0.999721	0.991505	0.990438	0.999983	0.885916	0.528995	0.32046	0.961676	0.961745	0.829885	0.986491	1	0.999982	1	2.17702e-25	1	1.85334e-15	0.732705	0.00292315	1.36213e-11	0.175661	0.116443	2.13298e-05	0.175189	0.0199813	0.180422	1.1172e-11
defense response to symbiont	1	1	1	1	1	1	1	1	1	1	0.061878	1	1	1	1	1	1	1	1	1	1	1	0.510518	1	1	1	1	1	2.32504e-25	0.519954	0.0405953	0.00731689	1	0.949027	0.592369	1	1	1	1	1	1	0.677438	0.660746	0.177333	1	1	0.527657	0.278887	0.789401
defense response to virus	1	1	1	1	1	1	1	1	1	1	0.061878	1	1	1	1	1	1	1	1	1	1	1	0.510518	1	1	1	1	1	2.32504e-25	0.519954	0.0405953	0.00731689	1	0.949027	0.592369	1	1	1	1	1	1	0.677438	0.660746	0.177333	1	1	0.527657	0.278887	0.789401
interferon-gamma-mediated signaling pathway	1	1	1	1	0.522073	1	1	1	1	1	1	1	1	1	1	1	1	1	1	1	1	1	1	1	1	1	1	1	2.37286e-25	0.314056	0.0742967	0.05946	2.40466e-05	1	1	0.787637	0.948718	1	0.73706	1	1	1	1	0.522886	1	1	0.324615	1	1
protein localization	0.94428	0.807223	0.447271	0.9656	1	1	0.811023	0.0883409	0.00052816	1	0.350325	1	0.0967407	1.80623e-07	1	1	0.194664	0.356534	0.682821	1	0.186103	0.772696	0.332711	0.928575	0.000621444	0.719474	0.815219	0.203124	0.659235	0.511673	0.338813	0.209036	0.84844	0.796715	0.824539	1	0.547249	1.25781e-17	2.95438e-25	1	0.550188	0.91413	0.709229	0.000994808	0.972507	0.887516	0.223673	0.161192	1
response to virus	1	1	1	1	1	1	1	0.611771	0.306177	1	0.0935728	1	0.382259	1	1	1	1	1	0.401543	1	0.671675	1	0.600083	1	1	1	1	0.358353	3.72686e-25	0.597369	0.0472902	0.00277079	1	0.964974	0.698789	0.890717	1	1	0.999998	1	0.582233	0.584374	0.603557	0.155831	1	0.712367	0.603417	0.342731	0.47829
cell cycle	1	0.685659	1	1	1	1	0.390063	3.06568e-08	0.758428	1	0.429002	5.54268e-08	0.501449	2.33229e-06	3.12595e-09	0.000184658	3.7949e-25	0.103688	0.000572031	0.999737	0.315974	0.79649	0.646419	1	0.41758	0.999983	1	1	0.383936	0.573283	0.978659	0.551929	0.727158	1	0.961306	1	0.0942595	1	0.963326	0.821635	0.500094	0.873561	0.633957	0.362832	0.238241	0.463559	0.253057	1	0.575013
respiratory electron transport chain	1	1	0.126534	1	1	1	1	1	1	4.67993e-25	1	1	1	1	1	1	0.0786296	1	1	0.000119597	1	1	1	1	1	1	0.146417	1	0.490924	1	1	1	1	1	0.353343	0.860894	0.818643	0.0891	1	1	1	0.73344	0.692917	1	0.428116	1	1	1	1
heterocycle metabolic process	0.923398	0.679149	0.394453	0.578725	1	1	0.524831	0.994812	7.03769e-05	1	0.000313647	0.00657735	0.995576	0.00346543	9.2564e-06	0.0338742	0.174809	0.384178	0.542479	0.999737	0.311696	0.540927	0.999721	0.968385	0.990438	0.999983	0.501695	0.541505	0.38216	0.968787	0.961804	0.877469	0.987305	1	0.999982	1	5.52249e-25	1	8.26786e-15	0.409675	0.0036739	5.76333e-11	0.175661	0.138944	8.50721e-06	0.188972	0.0108258	0.197281	2.96886e-11
cell-substrate adhesion	1	0.307955	0.240647	1	1	1	1	1	1	1	0.318151	1	0.382259	1	1	0.266213	1	1	1	1	0.672326	1	1	0.610916	1	1	1	1	0.820301	0.597843	0.0485532	0.00973598	1	6.96584e-25	0.153325	1.14643e-05	0.652897	0.913924	1	1	1	0.956821	0.908664	1	1	0.369034	1	1	1
cell activation	0.481705	0.626903	0.100024	1	1	1	1	0.557357	0.698813	1	0.0640881	0.0892074	0.185589	1	0.858766	1	0.975121	0.703847	1	1	0.982909	0.898447	0.960009	0.928575	0.676534	0.999134	0.631695	0.654419	0.118442	0.455914	5.85576e-14	9.31481e-25	0.00466176	0.259919	0.673569	6.04992e-07	1	0.425585	0.999998	1	0.923487	0.91243	0.459265	0.732808	0.992423	0.840995	0.786344	1	1
cellular aromatic compound metabolic process	0.926621	0.684575	0.211642	0.811975	1	1	0.529671	0.994812	7.48688e-05	1	0.000336651	0.00697983	0.995576	0.00361333	1.01467e-05	0.0348186	0.180819	0.387347	0.550233	0.999737	0.322329	0.544022	0.990045	0.968815	0.990438	0.999983	0.504594	0.543731	0.397384	0.939413	0.979653	0.889216	0.987305	1	0.999982	1	1.23123e-24	1	1.16133e-14	0.59665	0.0036739	7.96976e-11	0.175661	0.144417	3.97443e-05	0.141828	0.0117388	0.199526	3.60078e-11
immunoglobulin mediated immune response	1	1	1	1	1	1	1	1	1	1	0.24258	1	1	1	0.376939	1	1	0.288413	1	1	1	1	1	1	1	1	1	1	0.679971	1	0.829971	0.000558205	1	0.977985	0.781943	1.24174e-24	1	1	1	1	1	0.869645	0.8144	1	1	1	1	1	1
B cell mediated immunity	1	1	1	1	1	1	1	1	1	1	0.24258	1	1	1	0.376939	1	1	0.288562	1	1	1	1	1	1	1	1	1	1	0.325245	1	0.832835	0.000597503	1	0.979477	0.784498	1.79619e-24	1	1	1	1	1	0.87056	0.816765	1	1	1	1	1	1
establishment of localization in cell	0.494987	0.513365	0.103975	0.760765	1	1	0.315835	0.00909208	0.874324	1	0.367002	0.363836	0.103505	2.6256e-07	1	1	0.0405382	1	1	0.999737	0.615129	0.786641	0.511412	0.797904	3.04858e-06	0.999134	0.827725	0.206245	0.700567	0.0149245	0.003169	1.37673e-05	0.550964	0.425304	0.791977	0.000948409	0.136198	6.28332e-15	1.87035e-24	1	0.572352	0.937992	0.803716	0.000106542	0.998173	0.995323	0.63678	0.64287	1
response to stress	0.526765	0.279148	0.21728	1	1	1	0.936226	0.892105	0.957605	1	0.240246	0.00184161	0.884372	0.00176541	6.60926e-08	0.050044	0.286616	0.788262	0.515478	0.999737	0.941126	0.843077	0.951429	0.940095	0.965964	0.972944	0.511705	0.752587	1.35743e-18	0.22831	0.000123501	1.24664e-05	0.0133561	0.040775	0.707122	2.91471e-24	0.823584	0.342956	0.999998	0.732705	0.407668	0.999913	0.338246	0.827037	0.217338	0.19534	0.480781	0.959972	1
actin cytoskeleton organization	0.57724	0.0335604	0.363198	1	1	1	1	0.810961	0.454688	0.988181	0.449194	1	0.0613506	1	1	1	0.568952	1	0.569449	1	0.61478	1	0.443713	0.370528	1	0.426487	0.416351	0.467732	1	2.12902e-05	9.01744e-05	1.65142e-05	0.423872	3.00173e-24	0.0887705	0.571729	1	1	1	1	1	0.87056	0.609347	0.875754	1	0.832045	1	1	1
organic substance transport	0.47761	0.264449	0.204722	0.9656	1	1	0.810871	0.146254	0.864275	1	0.587703	1	0.396068	1.7321e-07	1	1	0.619668	0.832033	0.882517	1	0.246996	0.977045	0.238383	0.928149	0.574968	0.979323	0.81426	0.203124	0.849953	0.808376	0.573362	0.792229	0.848393	1	0.748078	0.307188	0.306072	7.39872e-12	3.20832e-24	0.904769	0.419529	0.978335	0.982874	0.0274902	0.972371	0.968682	0.348929	0.324179	1
chromosome segregation	1	1	1	1	1	1	1	1	1	1	1	1	1	1	0.178905	1	4.70555e-24	1	0.00259091	1	1	1	0.592954	1	1	1	1	1	1	0.300144	1	0.910682	1	1	1	1	0.494989	0.763389	1	1	1	1	0.738549	0.403558	0.0530186	1	0.59577	1	1
mitotic cell cycle process	1	1	1	1	1	1	0.21176	0.094754	0.550389	1	1	3.60903e-11	0.625262	5.30028e-06	4.6793e-05	0.144132	4.70555e-24	0.142936	0.00109103	0.906977	0.527357	1	0.578413	1	1	1	1	1	0.251738	0.629644	0.999945	0.607557	0.509933	0.978707	0.817486	1	0.325727	0.930434	0.747808	0.692646	0.58147	0.875506	0.836054	0.307007	0.167109	1	0.402111	1	0.956932
cell division	1	0.398975	0.3342	1	1	1	0.147005	0.0405757	0.423582	1	1	0.53174	0.504381	1	0.305725	0.355067	9.49699e-24	0.203957	0.00174981	1	0.56104	1	0.7475	1	1	1	1	1	1	0.263937	0.99204	0.921338	1	0.607451	0.98733	1	0.575205	1	0.999998	1	1	0.821169	1	0.148554	0.00412209	0.807255	0.46169	1	1
mRNA splicing, via spliceosome	1	1	0.0694975	1	0.908808	1	1	0.114281	0.305277	1	1	1	1	1	0.484903	1	1	1	0.401543	1	0.668408	1	1	0.370528	1	1	1	1	1	1	0.938288	1	1	1	1	0.981523	1.03321e-23	0.991883	1	1	0.000122672	0.781733	0.603557	0.619767	0.000213079	1	0.0530729	1	1
RNA splicing, via transesterification reactions with bulged adenosine as nucleophile	1	1	0.0694975	1	0.908808	1	1	0.114281	0.305277	1	1	1	1	1	0.484903	1	1	1	0.401543	1	0.668408	1	1	0.370528	1	1	1	1	1	1	0.938288	1	1	1	1	0.981523	1.03321e-23	0.991883	1	1	0.000122672	0.781733	0.603557	0.619767	0.000213079	1	0.0530729	1	1
RNA splicing, via transesterification reactions	1	1	0.0694975	1	0.909136	1	1	0.115751	0.306177	1	1	1	1	1	0.487236	1	1	1	0.401543	1	0.67067	1	1	0.370528	1	1	1	1	1	1	0.939557	1	1	1	1	0.983269	1.31183e-23	0.992449	1	1	0.000122672	0.78184	0.603557	0.62317	0.000213079	1	0.0530729	1	0.891372
oxidative phosphorylation	1	1	0.143071	0.201147	1	1	1	1	1	1.76396e-23	1	1	1	1	1	1	0.107368	0.253419	1	3.25295e-05	1	1	1	1	1	1	0.171989	1	1	1	1	1	1	0.994	0.683939	0.92117	0.738715	0.186727	1	1	1	0.781733	0.521541	1	1	1	1	1	1
regulation of response to biotic stimulus	1	1	1	1	0.956493	1	1	1	1	1	1	4.03186e-10	1	1	1	1	1	1	0.438411	1	0.713485	0.718809	0.635163	1	1	1	1	1	1.83686e-23	0.639044	2.15923e-05	1.08257e-07	0.312929	1	0.760745	0.686991	0.756731	1	0.889234	1	1	0.969355	0.929648	0.473797	0.422379	1	0.156595	1	1
epithelial cell differentiation	1	0.45142	1	1	1	1	1	1	1	1	0.48243	1	0.576029	1	1	1	0.897772	1	1	1	0.0380871	1	0.813093	0.802627	1	2.92885e-23	1	1	0.970384	0.837623	0.981999	1	1	0.285413	0.356533	0.809983	0.989283	1	0.999998	1	1	0.999913	0.874511	0.459042	1	1	1	1	1
positive regulation of immune system process	0.368653	1	1	1	1	1	1	1	1	1	0.262558	9.4407e-07	0.303373	1	1	1	1	0.609954	0.674447	1	0.790179	0.824754	0.88808	0.864929	0.572765	0.999983	0.210161	1	4.22255e-09	0.039225	9.89904e-08	2.36944e-22	0.000173449	0.973233	0.333334	3.38813e-23	1	1	0.999998	1	0.863625	0.927093	0.797423	0.998386	0.784811	0.892014	0.453221	0.635981	1
organic cyclic compound metabolic process	0.93493	0.703712	0.233976	0.628585	1	1	0.559103	0.994812	0.000110907	1	2.58268e-05	0.00999532	0.996163	0.00513287	1.91968e-05	0.0416447	0.224962	0.413034	0.586042	0.999737	0.375536	0.591431	0.965383	0.938779	0.99088	0.999983	0.536418	0.570418	0.485744	0.955073	0.984211	0.934867	0.98824	1	0.999982	1	3.87345e-23	1	8.72155e-14	0.326723	0.00559634	1.15615e-10	0.182859	0.183113	2.13298e-05	0.163872	0.0189892	0.217368	1.33813e-10
response to external stimulus	0.970816	0.164684	0.0653131	0.994171	1	1	0.858238	0.465137	0.902956	1	0.242406	0.000626283	0.740938	0.7792	0.585302	1	0.999232	1	0.535639	0.999737	0.714267	0.985395	0.772165	0.940095	0.654862	0.696552	0.86037	0.85809	4.71991e-23	0.268741	2.85711e-07	1.40443e-07	0.00281202	0.0322215	0.474071	9.52494e-20	1	1	0.999998	0.782149	0.633599	0.974925	0.927345	0.767772	0.861578	0.865666	0.451213	0.917443	1
macromolecule localization	0.970816	0.86138	0.267092	0.82838	1	1	0.860001	0.138701	0.00134361	1	0.131487	1	0.133279	9.15693e-07	1	1	0.320495	0.421999	0.747871	1	0.20523	0.821605	0.304786	0.863589	0.00187426	0.71043	0.863002	0.2478	0.635778	0.638275	0.588942	0.363517	0.900442	0.977985	0.707122	0.399461	0.136198	1.5293e-15	4.94988e-23	1	0.408194	0.978335	0.844774	0.00190499	0.86806	0.945263	0.347218	0.101143	1
cellular nitrogen compound metabolic process	0.84933	0.520229	0.266509	0.260881	2.12459e-09	4.64768e-15	0.120455	0.99023	0.000187005	1	0.000888619	0.00438217	0.981944	0.00794024	4.39515e-05	0.0510463	0.291146	0.457461	0.630319	0.395527	0.365944	0.531784	0.999721	0.983503	0.965964	0.999983	0.366433	0.60458	0.514055	0.969847	0.961745	0.867979	0.947844	1	0.999982	1	5.25301e-23	1	2.80977e-16	0.488599	0.00987193	1.53793e-09	0.229117	0.203433	5.47419e-05	0.197684	0.0129301	0.136607	7.91169e-11
cell cycle process	1	1	1	1	1	1	0.301727	0.0512494	0.673204	1	0.647689	2.10386e-09	0.738193	5.31535e-05	5.32438e-07	3.39876e-05	5.63817e-23	0.103688	0.000727302	0.999737	0.545186	0.887287	0.737794	1	1	1	1	1	0.38513	0.412997	0.999945	0.79134	0.630104	1	0.965403	1	0.273932	0.934526	0.990398	0.766929	0.741681	0.944106	0.598796	0.549835	0.341912	1	0.395	1	0.942615
nuclear division	1	1	1	1	1	1	1	0.706525	0.372852	1	1	0.0222844	1	7.8184e-08	0.239889	1	6.53821e-23	1	0.00787974	1	1	1	0.340986	1	1	1	1	1	1	0.393827	1	1	1	0.994384	1	1	0.425055	0.67295	0.744299	1	1	0.986478	0.836295	0.36868	0.1039	1	1	1	1
mitotic nuclear division	1	1	1	1	1	1	1	1	0.296823	1	1	0.00889696	1	7.46097e-09	0.177114	1	9.0218e-23	1	0.00258094	1	1	1	0.263797	1	1	1	1	1	1	1	1	1	1	0.951318	1	0.9736	0.478826	0.615787	0.543649	1	1	1	0.901051	0.241379	0.0499834	1	1	1	1
antigen processing and presentation of exogenous peptide antigen via MHC class I, TAP-dependent	1	1	1	1	1	1	1	1	1	1	1	1.16727e-15	1	1	1	1	1	1	1	1	1	1	1	1	1	1	1	1	9.19814e-23	1	0.0118432	0.166655	1	1	0.526388	1	1	0.374422	1	1	1	1	0.622827	1	1	1	1	1	1
blood coagulation	0.0233496	0.300177	0.234241	1	1	1	1	1	1	1	0.312153	1	0.105762	1	1	0.261993	1	1	1	1	0.66223	0.697128	0.59127	0.370528	1	0.417219	1	0.354767	1	0.0410681	0.0149552	0.000506891	1	8.43245e-05	0.237957	9.5795e-23	1	0.625658	1	1	1	1	0.59615	0.614446	1	1	0.59577	1	1
anatomical structure morphogenesis	0.501439	0.51616	0.786925	0.978734	1	1	0.826497	0.903157	0.876902	1	0.87629	0.00155295	0.105762	1	0.967565	0.777122	0.989431	0.847191	0.89476	0.999737	0.157886	1	0.708753	0.936547	0.0255373	0.176606	0.54294	0.576554	0.364699	0.200423	0.410794	0.0793822	1	9.83406e-23	0.163367	0.068717	1	1	0.999998	0.535883	0.864883	0.944106	0.751868	0.951654	0.985506	0.973958	0.895861	0.890639	1
hemostasis	0.0233496	0.302345	0.235793	1	1	1	1	1	1	1	0.31448	1	0.106663	1	1	0.26272	1	1	1	1	0.666193	0.697128	0.593648	0.370528	1	0.420033	1	0.356423	1	0.0422134	0.0158165	0.000111672	1	9.73802e-05	0.243636	1.35053e-22	1	0.631678	1	1	1	1	0.600042	0.618083	1	1	0.59761	1	1
coagulation	0.0233496	0.303712	0.236718	1	1	1	1	1	1	1	0.315929	1	0.107164	1	1	0.263239	1	1	1	1	0.668408	0.697128	0.594669	0.370528	1	0.420234	1	0.357242	1	0.0429486	0.0162547	0.000577324	1	0.000108344	0.247463	1.72362e-22	1	0.638475	1	1	1	1	0.424165	0.618868	1	1	0.598839	1	1
regulation of immune system process	0.528897	1	0.627359	1	1	1	1	1	1	1	0.403652	4.14111e-05	0.477163	1	1	1	1	0.736961	0.779437	1	0.945569	0.913053	0.828544	0.93949	0.391878	0.999983	0.34185	1	2.42739e-12	0.0779425	5.83471e-11	2.36944e-22	0.000162471	0.948582	0.500295	1.35362e-19	1	1	0.999998	1	0.941925	0.989896	0.728982	0.998507	0.953655	0.968682	0.360488	0.75342	1
lymphocyte activation	0.600901	1	1	1	1	1	1	1	1	1	0.197364	1	1	1	0.695563	1	0.888366	0.528519	1	1	0.88101	1	1	0.795325	0.470141	1	0.44199	1	0.147402	0.827563	1.93035e-11	2.36944e-22	0.00429119	1	0.707393	0.111439	1	1	0.999998	1	0.788258	0.908972	0.543955	0.901761	0.898331	0.850374	1	1	1
electron transport chain	1	1	0.156053	1	1	1	1	1	1	2.58663e-22	1	1	1	1	1	1	0.136766	1	1	5.07236e-05	1	0.549602	1	1	1	1	0.0341353	1	0.261173	0.158221	0.464193	0.740039	1	0.781538	0.161776	0.958877	0.960635	0.277354	1	1	1	0.545576	0.577941	1	0.526613	1	1	1	1
antigen processing and presentation of exogenous peptide antigen via MHC class I	1	1	1	1	1	1	1	1	1	1	1	1.53602e-15	1	1	1	1	1	1	1	1	1	1	1	1	1	1	1	1	2.74735e-22	1	0.0141412	0.0474688	1	1	0.539008	1	1	0.408343	1	1	1	1	0.633957	1	1	1	1	1	1
organelle fission	1	1	1	1	1	1	1	0.732961	0.388964	1	1	0.0281665	1	1.43332e-07	0.266425	1	4.05958e-22	1	0.0106783	1	1	1	0.375223	1	1	1	1	1	0.464533	0.0961552	1	1	1	0.93932	1	1	0.412842	0.650594	0.787295	1	1	0.915268	0.868926	0.411167	0.123372	1	1	1	1
negative regulation of blood coagulation	1	1	1	1	1	1	1	1	1	1	1	1	1	1	1	1	1	1	1	1	1	0.456574	0.256502	1	1	0.350948	1	1	1	1	1	1	1	0.00500177	1	5.04676e-22	1	1	1	1	1	1	1	1	1	1	1	1	1
negative regulation of hemostasis	1	1	1	1	1	1	1	1	1	1	1	1	1	1	1	1	1	1	1	1	1	0.457835	0.256502	1	1	0.354197	1	1	1	1	1	1	1	0.000933077	1	7.23869e-22	1	1	1	1	1	1	1	1	1	1	1	1	1
aerobic respiration	1	1	0.0541617	0.000217844	1	1	1	1	1	8.47281e-22	1	1	1	1	1	1	0.152339	0.274211	1	6.55953e-05	1	1	1	1	1	1	0.20127	1	1	1	1	1	1	1	0.496865	0.971928	0.847445	0.106904	1	1	1	0.580307	0.600189	0.715227	1	1	1	1	1
regulation of blood coagulation	1	1	0.10092	1	1	1	1	1	1	1	1	1	1	1	1	1	1	1	1	1	1	0.460146	0.277431	1	1	0.391042	1	1	1	1	1	1	1	0.0147019	0.514179	2.28169e-21	1	1	1	1	1	1	1	1	1	1	1	1	1
sister chromatid segregation	1	1	1	1	1	1	1	1	1	1	1	1	1	1	0.369055	1	2.51818e-21	1	0.000727302	1	1	1	0.451074	1	1	1	1	1	1	1	1	1	1	1	1	1	0.268243	0.741948	1	1	1	1	0.808137	0.444072	0.012615	1	1	1	1
ribosomal large subunit biogenesis	1	1	1	1	1	0.102235	1	1	1	1	1	1	1	1	1	1	1	1	1	1	1	1	1	1	1	1	1	1	1	1	1	1	1	1	1	1	0.652897	1	2.59723e-21	1	1	1	1	1	0.346167	1	1	1	6.42785e-07
negative regulation of macromolecule metabolic process	0.976487	0.59247	0.544788	1	1	1	0.374528	0.95862	1	1	8.48183e-07	0.000157401	0.965428	1.91357e-05	0.614904	0.505097	0.909321	0.442224	0.560536	0.999737	0.51183	0.531784	1	0.864929	0.676534	0.999983	0.617474	0.424977	0.00545912	0.916717	0.860738	0.507284	0.641253	0.909678	0.924199	0.037859	3.95152e-05	1	3.0634e-21	0.930573	0.422879	0.674527	0.650055	0.396003	0.517518	0.700413	0.0632933	0.927395	0.509776
epithelium development	1	0.592048	0.543822	1	1	1	1	1	1	1	0.635669	5.28084e-06	0.155493	0.729567	0.833145	1	0.969613	1	1	1	0.106919	1	0.720102	0.684964	0.0399118	3.42206e-21	0.595548	0.619645	0.354235	0.784402	0.961745	0.973771	1	0.0603945	0.385781	0.767909	0.983847	1	0.999998	1	1	0.747864	0.891656	0.641551	0.684302	1	1	1	1
regulation of hemostasis	1	1	0.10295	1	1	1	1	1	1	1	1	1	1	1	1	1	1	1	1	1	1	0.460146	0.277575	1	1	0.400087	1	1	1	1	1	1	1	0.00365253	0.518007	4.14475e-21	1	1	1	1	1	1	1	1	1	1	1	1	1
negative regulation of coagulation	1	1	1	1	1	1	1	1	1	1	1	1	1	1	1	1	1	1	1	1	1	0.460146	0.267466	1	1	0.365394	1	1	1	1	1	1	1	0.0014825	1	4.27502e-21	1	1	1	1	1	1	1	1	1	1	1	1	1
blood coagulation, fibrin clot formation	1	1	1	1	1	1	1	1	1	1	1	1	1	1	1	0.0505908	1	1	1	1	1	1	1	1	1	1	1	1	1	1	1	1	1	0.259919	0.362561	6.92914e-21	1	1	1	1	1	1	1	1	1	1	1	1	1
protein activation cascade	1	1	1	1	1	1	1	1	1	1	1	1	1	1	1	0.0505908	1	1	1	1	1	1	1	1	1	1	1	1	1	1	1	1	1	0.259919	0.362561	6.92914e-21	1	1	1	1	1	1	1	1	1	1	1	1	1
cellular localization	0.611574	0.373013	0.146967	0.867933	1	1	0.4142	0.00582884	0.00249551	1	0.166692	0.53355	0.157055	2.85807e-06	1	1	0.0734141	0.718214	0.931452	0.999737	0.209537	0.697128	0.375718	0.760512	2.1742e-05	0.837381	0.89381	0.278325	0.566284	0.0137742	0.00997347	1.25327e-05	0.682944	0.521525	0.773588	0.0263671	0.208141	1.03558e-17	9.05245e-21	1	0.585571	0.999913	0.496266	4.71902e-05	0.939085	0.990872	0.548304	0.245541	1
nuclear chromosome segregation	1	1	1	1	1	1	1	1	1	1	1	1	1	1	0.435559	1	9.45491e-21	1	0.00174981	1	1	1	0.537609	1	1	1	1	1	1	0.248579	1	1	1	1	1	1	0.488839	0.626092	1	1	1	1	0.873795	0.338478	0.0321968	1	1	1	1
cellular component organization	0.849632	0.18223	0.483911	0.705693	1.88823e-05	7.49274e-15	0.125941	0.0161986	0.00283431	0.000628937	0.348414	0.00497768	0.76934	0.0364309	0.0982519	0.00881665	4.18823e-06	0.288562	0.27635	0.13963	0.18382	0.805569	0.846036	0.904015	0.00569775	0.00209799	0.797068	0.444733	0.638194	0.0939003	0.449133	0.0411665	0.827761	1.00608e-20	0.29338	0.139266	0.412842	0.00114767	0.999998	0.973378	0.93478	0.99487	0.284634	0.116021	0.0886048	0.294533	0.306623	0.860074	1
antigen processing and presentation of peptide antigen via MHC class I	1	1	1	1	1	1	1	1	1	1	1	5.68415e-15	1	1	1	1	1	1	1	1	1	1	1	1	1	1	1	1	1.05317e-20	1	0.00497023	0.0737215	1	0.935112	0.590223	1	1	0.133223	1	1	1	1	0.660746	0.546053	1	1	1	1	1
cellular respiration	1	1	0.0592378	0.000304757	0.787568	1	1	1	1	1.06366e-20	1	1	1	1	1	1	0.186233	0.300143	1	8.0482e-05	1	1	1	1	1	1	0.220218	1	0.701862	1	1	1	1	1	0.238523	0.995642	0.785276	0.191256	1	1	1	0.641933	0.636656	0.762662	0.596044	1	1	1	1
regulation of coagulation	1	1	0.105854	1	1	1	1	1	1	1	1	1	1	1	1	1	1	1	1	1	1	0.472477	0.287682	1	1	0.408754	1	1	1	1	1	1	1	0.00502964	0.531886	1.60971e-20	1	1	1	1	1	1	0.629613	1	1	1	1	1	1
regulation of immune response	1	1	1	1	1	1	1	1	1	1	0.285208	1.6833e-06	0.326616	1	1	1	1	0.624655	0.682821	1	0.818471	0.8424	0.908594	1	0.593222	0.999983	0.548904	1	6.15518e-16	0.0168889	9.89904e-08	3.31514e-20	0.000234237	1	0.69528	2.91717e-20	1	1	0.999998	1	1	0.947007	0.82495	0.979235	0.8155	0.910729	0.485494	1	1
regulation of establishment of protein localization to telomere	1	1	1	1	1	1	1	1	3.21112e-20	1	1	1	1	1	1	1	1	1	1	1	1	1	1	1	1	1	1	1	1	1	1	1	1	1	1	1	1	1	1	1	1	1	1	1	1	1	1	1	1
positive regulation of protein localization to Cajal body	1	1	1	1	1	1	1	1	3.21112e-20	1	1	1	1	1	1	1	1	1	1	1	1	1	1	1	1	1	1	1	1	1	1	1	1	1	1	1	1	1	1	1	0.14448	1	1	1	1	1	1	1	1
positive regulation of establishment of protein localization to telomere	1	1	1	1	1	1	1	1	3.21112e-20	1	1	1	1	1	1	1	1	1	1	1	1	1	1	1	1	1	1	1	1	1	1	1	1	1	1	1	1	1	1	1	1	1	1	1	1	1	1	1	1
regulation of protein localization to Cajal body	1	1	1	1	1	1	1	1	3.21112e-20	1	1	1	1	1	1	1	1	1	1	1	1	1	1	1	1	1	1	1	1	1	1	1	1	1	1	1	1	1	1	1	0.14448	1	1	1	1	1	1	1	1
regulation of establishment of protein localization to chromosome	1	1	1	1	1	1	1	1	4.40319e-20	1	1	1	1	1	1	1	1	1	1	1	1	1	1	1	1	1	1	1	1	1	1	1	1	1	1	1	1	1	1	1	1	1	1	1	1	1	1	1	1
protein localization to Cajal body	1	1	1	1	1	1	1	1	4.40319e-20	1	1	1	1	1	1	1	1	1	1	1	1	1	1	1	1	1	1	1	1	1	1	1	1	1	1	1	1	1	1	1	0.150076	1	1	1	1	1	1	1	1
protein localization to nuclear body	1	1	1	1	1	1	1	1	4.40319e-20	1	1	1	1	1	1	1	1	1	1	1	1	1	1	1	1	1	1	1	1	1	1	1	1	1	1	1	1	1	1	1	0.150076	1	1	1	1	1	1	1	1
U4 snRNA 3'-end processing	1	1	1	1	1	1	1	1	1	1	5.45064e-20	1	1	1	1	1	1	1	1	1	1	1	1	1	1	1	1	1	1	1	1	1	1	1	1	1	1	1	1	1	1	1	1	1	1	1	1	1	1
maturation of SSU-rRNA	1	1	1	1	1	0.462272	1	1	1	1	1	1	1	1	1	1	1	1	1	1	1	1	1	1	1	1	1	1	1	1	1	1	1	1	1	1	0.823731	1	0.137946	1	1	0.21026	0.565128	1	1	1	1	1	6.25336e-20
negative regulation of metabolic process	0.986181	0.371422	0.581521	1	1	1	0.228245	0.975945	1	1	1.65507e-06	0.000298956	0.978004	3.55698e-05	0.664498	0.532282	0.932346	0.481045	0.605095	0.999737	0.583713	0.540927	1	0.760512	0.451725	0.999983	0.650894	0.448014	0.0128067	0.939501	0.88197	0.542945	0.680322	0.95269	0.825578	0.00587363	0.000148864	1	7.31339e-20	0.817153	0.468567	0.68932	0.610891	0.329808	0.581027	0.732857	0.0799614	0.737509	0.340756
negative regulation of wound healing	1	1	1	1	1	1	1	1	1	1	1	1	1	1	1	1	1	1	1	1	1	0.482027	0.298762	1	1	0.420234	1	1	1	1	0.541993	1	1	0.00158709	1	7.66557e-20	1	0.95301	1	1	1	1	1	1	1	1	1	1	1
ribosomal small subunit biogenesis	1	1	1	1	0.473409	0.598591	1	1	1	1	1	1	1	1	1	1	1	1	1	1	1	1	1	1	1	1	1	1	1	1	1	1	1	0.868474	1	1	0.662157	1	0.0329424	1	1	0.0992749	0.338246	1	0.00728683	1	1	1	7.92883e-20
positive regulation of protein localization to chromosome, telomeric region	1	1	1	1	1	1	1	1	8.3465e-20	1	1	1	1	1	1	1	1	1	1	1	1	1	1	1	1	1	1	1	1	0.111778	1	1	1	1	1	1	1	1	1	1	1	1	1	1	0.13811	1	1	1	1
endocytosis	0.573665	0.418576	0.115135	1	1	1	1	0.805786	1	1	0.445529	1	0.190607	1	1	1	1	0.498963	1	1	0.606992	0.764237	0.772165	0.761189	0.444111	1	1	1	0.617944	0.301985	0.0323022	0.0792915	0.418693	0.0121594	0.222674	8.56118e-20	1	0.888561	1	1	0.761435	1	0.603557	0.534696	1	1	0.760655	1	1
double-strand break repair via break-induced replication	1	1	1	1	1	1	1	1	1	1	1	1	1	1	9.50895e-20	1	1	1	1	1	1	1	1	1	1	1	1	1	1	1	1	1	1	1	1	1	1	1	1	1	1	1	1	1	1	1	1	1	1
negative regulation of endopeptidase activity	1	1	0.188351	1	0.790301	1	1	1	1	1	1	1	1	1	1	1	0.540045	1	1	1	1	0.611327	1	1	1	0.310692	0.224257	1	1	0.506271	0.0335915	0.150808	1	0.152522	0.372382	1.157e-19	1	1	1	1	1	1	0.839081	0.497127	1	1	1	1	0.764817
fibrinolysis	1	1	1	1	1	1	1	1	1	1	1	1	1	1	1	1	1	1	1	1	1	0.404954	1	1	1	0.223514	1	1	1	1	1	1	1	0.0713477	1	1.36579e-19	1	1	1	1	1	1	1	1	1	1	1	1	1
protein localization to nucleoplasm	1	1	1	1	1	1	1	1	1.48361e-19	1	1	1	1	1	1	1	1	1	1	1	1	1	1	1	1	1	1	1	1	1	1	1	1	1	1	1	1	1	1	1	0.163775	1	1	1	1	1	1	1	1
cellular nitrogen compound biosynthetic process	0.84933	0.807796	0.772014	0.226998	4.00873e-10	1.8542e-19	0.0490726	0.992464	0.00319861	1	6.36615e-05	0.00161324	0.94836	0.630506	0.868215	0.0180614	0.629954	0.695034	0.779437	0.680305	0.294098	0.460146	0.999721	0.982442	0.897872	0.999983	0.210161	0.444733	0.349312	0.957489	0.973922	0.774818	0.865531	1	0.999982	1	1.41751e-12	1	2.5435e-16	0.326994	0.251862	3.94275e-14	0.30477	0.177333	0.60055	0.697807	0.0622307	0.0748009	0.179961
cellular macromolecule biosynthetic process	0.991578	0.958543	0.774371	0.867933	4.19092e-10	2.17193e-19	0.0499848	0.993164	0.00329882	1	6.68318e-05	0.00169101	0.94836	0.632993	0.000786003	0.0182787	0.179577	0.478987	0.779437	0.687787	0.378405	0.540927	0.999721	0.982442	0.984023	0.999983	0.834084	0.64726	0.647743	0.982727	0.999945	0.78423	0.975288	1	0.999982	1	1.40665e-13	1	3.76682e-17	0.4721	0.099004	1.21361e-14	0.228167	0.144417	0.277816	0.85971	0.0622307	0.141143	0.1227
regulation of protein localization to chromosome, telomeric region	1	1	1	1	1	1	1	1	2.27566e-19	1	1	1	1	1	1	1	1	1	1	1	1	1	1	1	1	1	1	1	1	0.120275	1	1	1	1	1	1	1	1	1	1	1	1	1	1	0.144902	1	1	1	1
positive regulation of telomerase RNA localization to Cajal body	1	1	1	1	1	1	1	1	2.27566e-19	1	1	1	1	1	1	1	1	1	1	1	1	1	1	1	1	1	1	1	1	1	1	1	1	1	1	1	1	1	1	1	1	1	1	1	1	1	1	1	1
endomembrane system organization	0.528301	0.377056	1	1	1	1	1	1	1	1	1	0.161122	1	1.92041e-07	1	1	0.473796	0.454359	1	0.7571	0.798433	0.750771	0.217625	0.424666	0.403649	0.624238	1	0.433922	1	1	0.926509	0.380741	1	0.601927	0.302006	1	0.68023	2.52159e-19	0.999998	1	1	0.927093	0.878006	0.198208	0.819676	1	0.43412	1	1
cellular component organization or biogenesis	0.865289	0.193543	0.513395	0.741772	3.51378e-05	8.83635e-16	0.0545732	0.0217316	0.00360985	0.000976344	0.00137883	0.00672466	0.78665	0.0438521	0.1127	0.0100392	8.40807e-06	0.315807	0.299282	0.0744934	0.208386	0.816332	0.86957	0.928149	0.00722934	0.003684	0.815219	0.45717	0.700933	0.116232	0.474381	0.0680177	0.84844	2.54391e-19	0.334745	0.218077	0.412842	0.00457655	6.61407e-07	0.976937	0.894086	0.964784	0.296808	0.144417	2.91536e-05	0.333014	0.239086	0.876641	7.76063e-06
mitochondrion organization	1	1	0.313852	0.135302	0.701982	1	1	1	1	2.99668e-19	1	0.496409	1	1	1	1	1	1	1	0.357806	1	0.522975	1	1	0.132754	1	0.361884	1	0.0582903	0.226742	0.608568	0.890556	1	1	0.537475	1	0.763932	0.330265	1	1	1	0.608707	0.359832	0.797424	0.815943	1	0.704751	1	1
adaptive immune response based on somatic recombination of immune receptors built from immunoglobulin superfamily domains	1	1	1	1	1	1	1	1	1	1	0.31756	1	1	1	0.489549	1	1	0.365954	1	1	0.671675	0.697128	1	1	1	1	1	1	0.000462545	0.597369	0.00631319	2.8275e-05	0.0554955	1	0.698789	3.16803e-19	1	1	1	1	1	0.784651	0.9083	1	1	1	1	1	1
macromolecule biosynthetic process	0.991578	0.958543	0.780089	0.872048	5.56503e-10	3.41187e-19	0.0524692	0.993962	0.00358661	1	7.51418e-05	0.00188028	0.949094	0.637977	0.000895858	0.0192761	0.190139	0.483358	0.781417	0.697202	0.390085	0.544022	0.999721	0.983503	0.984085	0.999983	0.839733	0.650232	0.671778	0.983561	0.999945	0.804051	0.975691	1	0.999982	1	1.45085e-13	1	6.8997e-17	0.476895	0.103317	1.94299e-14	0.19538	0.152927	0.294499	0.864975	0.0632933	0.143395	0.133629
establishment of protein localization to telomere	1	1	1	1	1	1	1	1	3.70794e-19	1	1	1	1	1	1	1	1	1	1	1	1	1	1	1	1	1	1	1	1	1	1	1	1	1	1	1	1	1	1	1	1	1	1	1	1	1	1	1	1
gene expression	0.995231	0.980241	0.23002	0.999984	4.19092e-10	5.11463e-16	0.0344079	0.927541	0.934832	1	0.000481782	0.000495406	0.499061	0.00491566	0.772406	0.571555	0.980333	0.612531	0.740446	0.510429	0.541908	0.495958	0.999721	0.938779	0.961065	0.999983	0.913956	0.74449	0.00873149	0.954303	0.864705	0.290637	0.548296	1	0.999982	1	4.08468e-19	1	1.10785e-17	0.779344	0.00554901	9.04686e-11	0.254233	0.177333	0.0035627	0.888857	0.0632933	0.213994	7.82751e-13
wound healing	0.0612251	0.371534	0.31106	1	1	1	1	1	1	1	0.3962	1	0.156394	1	1	0.330366	1	1	1	1	0.509464	0.750771	0.375718	0.423801	1	0.318635	1	0.429867	1	0.0997085	0.0207369	0.0104841	1	3.88987e-11	0.29338	4.21836e-19	1	0.774462	1	1	1	0.992412	0.614968	0.789727	1	0.508697	0.702345	1	1
negative regulation of peptidase activity	1	1	0.194846	1	0.802711	1	1	1	1	1	1	1	1	1	1	1	0.55451	1	1	1	1	0.629581	1	1	1	0.327505	0.229549	1	1	0.517372	0.0384405	0.166655	1	0.050334	0.260175	4.21836e-19	1	1	1	1	1	1	0.848137	0.514002	1	1	1	1	0.784437
ATP metabolic process	0.409921	0.282219	0.219052	0.328099	1	1	1	0.568374	1	4.79585e-19	1	1	1	4.1612e-09	1	1	0.251729	0.353639	1	0.000234903	1	1	1	1	1	1	0.258168	0.33656	1	1	0.706015	1	1	1	0.648897	0.955156	0.54348	0.538185	1	1	1	0.937992	0.553502	0.836646	1	1	1	1	1
cellular protein metabolic process	0.991578	0.832089	0.793148	0.705693	8.77845e-07	9.22371e-19	0.000151235	0.994812	0.89417	1	0.00119024	8.95069e-06	0.958233	0.000155428	0.782162	0.750081	0.554726	1	0.914283	0.353241	0.98913	0.764237	0.959374	0.864929	0.490483	0.999983	0.849527	0.847696	0.42861	0.933113	0.275911	0.453128	0.672378	0.0984531	0.871292	0.00748443	0.398404	0.631274	2.82172e-18	0.692646	0.801428	0.846152	0.626956	0.268159	0.659195	0.493832	0.105714	0.908635	1
energy derivation by oxidation of organic compounds	1	1	0.0657374	0.000864053	0.894648	1	0.295929	1	1	9.38305e-19	1	1	1	1	1	1	0.265646	0.353639	1	0.000284828	1	1	1	1	1	1	0.266901	1	0.797042	1	1	1	1	1	0.12794	0.686884	0.944516	0.288849	1	1	1	0.337175	0.727938	0.847828	0.684302	1	1	1	1
regulation of telomerase RNA localization to Cajal body	1	1	1	1	1	1	1	1	9.51861e-19	1	1	1	1	1	1	1	1	1	1	1	1	1	1	1	1	1	1	1	1	1	1	1	1	1	1	1	1	1	1	1	1	1	1	1	1	1	1	1	1
mitotic sister chromatid segregation	1	1	1	1	1	1	1	1	1	1	1	1	1	1	0.350586	1	9.87799e-19	1	0.000572031	1	1	1	0.427274	1	1	1	1	1	1	1	1	1	1	1	1	1	0.31061	0.65585	1	1	1	1	1	0.403558	0.20045	1	1	1	1
nuclear-transcribed mRNA catabolic process, exonucleolytic, 3'-5'	1	1	1	1	1	1	1	1	1	1	1.12338e-18	1	1	1	1	1	1	1	1	1	1	1	1	1	1	1	1	1	1	1	1	1	1	1	1	1	1	1	1	1	1	1	1	1	1	1	1	1	1
RNA localization to Cajal body	1	1	1	1	1	1	1	1	1.15233e-18	1	1	1	1	1	1	1	1	1	1	1	1	1	1	1	1	1	1	1	1	1	1	1	1	1	1	1	1	1	1	1	1	1	1	1	1	1	1	1	1
telomerase RNA localization to Cajal body	1	1	1	1	1	1	1	1	1.15233e-18	1	1	1	1	1	1	1	1	1	1	1	1	1	1	1	1	1	1	1	1	1	1	1	1	1	1	1	1	1	1	1	1	1	1	1	1	1	1	1	1
telomerase RNA localization	1	1	1	1	1	1	1	1	1.15233e-18	1	1	1	1	1	1	1	1	1	1	1	1	1	1	1	1	1	1	1	1	1	1	1	1	1	1	1	1	1	1	1	1	1	1	1	1	1	1	1	1
RNA localization to nucleus	1	1	1	1	1	1	1	1	1.15233e-18	1	1	1	1	1	1	1	1	1	1	1	1	1	1	1	1	1	1	1	1	1	1	1	1	1	1	1	1	1	1	1	1	1	1	1	1	1	1	1	1
antigen processing and presentation of endogenous peptide antigen	1	1	1	1	1	1	1	1	1	1	1	1	1	1	1	1	1	1	1	1	1	1	1	1	1	1	1	1	1.35743e-18	1	0.250412	1	0.000629452	1	1	1	1	1	1	1	1	1	1	1	1	1	1	1	1
cellular response to organic substance	0.762179	1	0.107375	1	1	1	0.56469	0.760349	0.603524	1	0.614252	0.000288107	0.691574	0.921379	0.331883	1	0.970041	1	0.89476	1	0.288423	0.983633	1	0.936547	0.352399	0.999983	0.5435	0.359095	1.61084e-18	0.0169647	0.0019686	0.000657178	0.00923487	0.00029562	0.132479	0.803651	0.723564	0.615821	0.999998	0.915049	0.580698	0.66268	0.99661	0.655464	0.925147	0.722423	0.780873	1	1
lymphocyte mediated immunity	1	1	1	1	1	1	1	0.271684	1	1	0.316288	1	1	1	0.484903	1	1	0.365288	1	1	0.668408	0.697128	1	1	1	1	1	1	0.000417522	0.594067	0.0015816	2.44958e-05	0.0543056	1	0.897305	1.90782e-18	1	1	1	1	0.58147	0.954847	0.906197	0.865023	1	1	1	1	1
regulation of RNA metabolic process	0.986916	1	0.63085	1	1	1	0.701261	0.984505	0.935241	1	4.21253e-06	0.000679842	0.981944	0.407753	0.716274	0.843244	0.817247	0.746837	0.651549	0.999737	0.20523	0.736065	0.999721	0.928575	0.95917	0.999983	0.694427	0.497035	0.198638	0.910564	0.973887	0.393672	0.942739	1	0.999982	1	1.97166e-18	1	0.999998	0.694362	0.084485	3.25132e-14	0.175661	0.120154	0.794854	0.873591	0.179275	0.945265	0.162352
regulation of cell activation	0.568997	1	0.110316	1	1	1	1	1	1	1	0.16793	1	1	1	1	1	1	0.483358	1	1	0.840534	1	0.760651	0.758478	1	1	0.397444	1	0.359069	0.776645	2.81788e-06	2.55384e-18	0.0027264	0.849438	0.361942	0.000177162	1	1	0.999998	1	1	0.842153	0.802057	0.966952	0.855771	0.817613	1	1	1
negative regulation of response to wounding	1	1	1	1	1	1	1	1	1	1	1	1	1	1	1	1	1	1	1	1	1	0.495958	0.323732	1	1	0.473871	1	1	1	1	0.589719	1	1	0.00444258	1	2.57818e-18	1	0.768637	1	1	1	1	1	1	1	1	1	1	1
leukocyte mediated immunity	0.645755	0.47479	0.423193	1	1	1	1	0.328189	0.524548	1	0.0797628	0.0186641	0.606485	1	0.732367	1	1	0.575933	1	1	0.911639	0.63028	1	1	1	0.999983	1	1	0.00761845	0.39149	9.77766e-09	4.64348e-15	0.0388123	0.891631	0.895327	2.57818e-18	1	0.126774	0.999998	1	0.824295	0.94438	0.504857	0.660935	1	1	0.59577	0.583911	0.93439
cytoskeleton organization	0.243295	0.131721	0.235054	1	1	1	0.315835	1.92236e-07	0.692413	1	0.667169	1	0.0666401	0.0352349	0.856417	0.571555	2.06637e-05	0.702199	0.0307953	1	0.585335	0.898447	0.519509	0.498031	1	9.54168e-08	0.290377	0.650232	1	0.00535569	0.034408	0.00304645	0.291226	3.71985e-18	0.0861122	0.865065	0.947922	1	0.999998	1	1	0.701	0.628978	0.71762	0.735044	0.954689	1	1	1
transcription by RNA polymerase II	0.948788	1	0.776786	1	1	1	1	0.994812	0.87213	1	0.598796	0.00124906	1	0.914278	0.69396	1	0.795364	1	0.686586	0.999737	0.46879	0.702227	0.999721	0.983961	0.877327	0.999983	0.528585	0.561138	0.441077	0.826588	0.984211	0.573564	1	1	0.999982	1	1.96786e-13	1	0.999998	0.732705	0.22957	4.22126e-18	0.168017	0.290598	0.495005	0.712367	0.626327	0.880641	0.450616
cytolysis	1	1	1	1	1	1	1	1	1	1	1	1	1	1	1	1	1	1	1	1	1	1	1	1	1	0.252559	1	1	1	1	0.330221	1	1	1	1	5.18196e-18	1	1	1	1	1	1	1	1	1	1	1	1	1
nuclear RNA surveillance	1	1	1	1	1	1	1	1	1	1	5.19741e-18	1	1	1	1	1	1	1	1	1	1	1	1	1	1	1	1	1	1	1	1	1	1	1	1	1	1	1	1	1	1	1	1	1	1	1	1	1	1
exonucleolytic catabolism of deadenylated mRNA	1	1	1	1	1	1	1	1	1	1	5.19741e-18	1	1	1	1	1	1	1	1	1	1	1	1	1	1	1	1	1	1	1	1	1	1	1	1	1	0.396262	0.740052	1	1	1	1	1	1	1	1	1	1	1
nuclear mRNA surveillance	1	1	1	1	1	1	1	1	1	1	5.19741e-18	1	1	1	1	1	1	1	1	1	1	1	1	1	1	1	1	1	1	1	1	1	1	1	1	1	1	1	1	1	1	1	1	1	1	1	1	1	1
regulation of innate immune response	1	1	1	1	0.873693	1	1	1	1	1	1	3.45911e-11	1	1	1	1	1	1	0.377912	1	1	1	0.559238	1	1	1	1	1	5.89015e-18	1	6.42883e-06	7.18065e-06	1	1	0.870502	0.648122	0.677531	1	0.787295	1	1	0.937992	1	1	0.338402	1	0.271704	1	1
regulation of nucleobase-containing compound metabolic process	0.987152	0.923888	0.662433	1	1	1	0.734114	0.992464	0.000871421	1	8.36683e-06	0.00124938	0.981944	0.00123032	0.602324	0.854314	0.634815	0.356534	0.679359	0.999737	0.253796	0.757191	0.999721	0.938779	0.964587	0.999983	0.729497	0.529829	0.290085	0.93911	0.966979	0.446862	0.947844	1	0.999982	1	6.63541e-18	1	0.999998	0.710336	0.110647	4.53978e-13	0.19538	0.136904	0.738963	0.822773	0.152866	0.954194	0.209859
regulation of mRNA processing	1	1	1	1	1	1	1	0.130604	1	1	1	1	1	1	0.305725	1	0.392865	1	1	1	0.43461	1	1	0.311361	1	1	1	1	1	1	0.706015	1	1	0.990674	1	1	7.21981e-18	1	1	1	0.00358364	1	0.730726	1	1	1	0.399014	0.202902	1
nuclear-transcribed mRNA catabolic process, exonucleolytic	1	1	1	1	1	1	1	1	1	1	7.33914e-18	1	1	1	1	1	1	1	1	1	1	1	1	1	1	1	1	1	1	1	1	1	1	1	1	1	0.410415	0.371079	1	1	1	1	1	1	1	1	1	1	1
response to wounding	0.0873132	0.414319	0.352267	1	1	1	1	0.800235	1	1	0.438148	1	0.189306	1	0.664498	0.37289	0.849361	1	1	1	0.593998	0.761393	0.430315	0.450342	1	0.199039	1	0.45717	1	0.144031	0.0571114	0.0321089	0.41145	9.51002e-13	0.28425	8.72972e-18	1	0.763389	1	1	1	0.956821	0.693311	0.863624	1	0.575671	0.753076	1	1
regulation of transcription by RNA polymerase II	0.935605	1	0.755874	1	1	1	1	0.994812	0.855478	1	0.571351	0.000794365	1	0.898308	0.835684	1	0.748472	1	0.675278	0.999737	0.41927	0.764237	0.999721	0.983503	0.858486	0.999983	0.501695	0.541505	0.485797	0.785996	0.986459	0.574795	1	1	0.999982	1	7.37001e-11	1	0.999998	0.709944	0.300759	9.95849e-18	0.168017	0.384762	0.597037	0.681225	0.725401	0.865734	0.546162
establishment of protein localization to chromosome	1	1	1	1	1	1	1	1	1.03734e-17	1	1	1	1	1	1	1	1	1	1	1	1	1	1	1	1	1	1	1	1	1	1	1	1	1	1	1	1	1	1	1	1	1	1	0.310089	1	1	1	1	1
RNA surveillance	1	1	1	1	1	1	1	1	1	1	1.11134e-17	1	1	1	1	1	1	1	1	1	1	1	1	1	1	1	1	1	1	1	1	1	1	1	1	1	1	1	1	1	1	1	1	1	1	1	1	1	1
negative regulation of proteolysis	1	1	0.235918	1	0.908808	1	1	1	1	1	1	1	1	1	0.484903	1	0.657204	1	1	1	1	0.697128	1	0.603176	1	0.420234	0.27805	1	1	0.303022	0.097598	0.279187	1	0.111617	0.340993	1.23287e-17	1	1	0.8353	1	1	1	0.740659	0.618175	1	1	0.306028	1	0.889547
regulation of body fluid levels	0.0569519	0.360759	0.297966	1	1	1	1	1	1	1	0.382187	1	0.149999	1	1	0.318199	1	1	0.49239	1	0.487293	0.744395	0.68996	0.416112	1	0.294611	1	0.41946	0.903965	0.0337114	0.034569	0.00225846	1	0.0038935	0.362129	2.05943e-17	1	0.342956	1	1	1	0.901304	0.600042	0.764215	1	1	0.684845	1	1
negative regulation of hydrolase activity	1	0.336802	0.275113	1	0.965877	1	1	1	1	1	0.355142	1	1	0.396385	1	1	0.73077	1	1	1	1	0.718809	0.647252	0.659697	1	0.544451	0.320477	1	1	0.661056	0.099113	0.136763	1	0.282883	0.315599	2.37257e-17	0.800288	0.934276	1	0.515429	1	0.975621	0.81402	0.507544	1	0.747535	1	0.396124	0.3192
RNA phosphodiester bond hydrolysis, exonucleolytic	1	1	1	1	1	1	1	1	1	1	2.75659e-17	1	1	1	1	1	1	1	1	1	1	1	1	1	1	1	1	1	1	1	0.381805	1	1	0.706415	0.418837	1	0.471106	1	1	1	0.281752	1	1	1	1	1	1	1	0.3192
leukocyte activation involved in immune response	0.578731	0.425739	0.367549	1	1	1	1	0.260269	0.458542	1	0.00662581	0.00957791	0.544625	1	0.678021	1	1	0.503505	1	1	0.863195	0.765631	1	1	1	0.977996	1	1	0.119167	0.518347	9.92008e-10	2.94784e-17	0.0250943	0.760261	0.669979	0.0195641	1	0.0214347	0.999998	1	1	0.748817	0.362134	0.722265	1	1	0.513629	1	0.830738
cell activation involved in immune response	0.578731	0.425739	0.368874	1	1	1	1	0.260673	0.458542	1	0.00672191	0.00973436	0.544625	1	0.678021	1	1	0.503505	1	1	0.863926	0.765631	1	1	1	0.979121	1	1	0.121451	0.519954	9.92008e-10	3.20452e-17	0.0251907	0.66916	0.672323	0.0205508	1	0.02264	0.999998	1	1	0.751484	0.362134	0.724678	1	1	0.515476	1	0.833752
protein localization to chromosome, telomeric region	1	1	1	1	1	1	1	1	4.15899e-17	1	1	1	1	1	1	1	1	1	1	1	1	1	1	1	1	1	1	1	1	0.172199	1	1	1	1	1	1	1	1	1	1	1	1	1	1	0.222789	1	1	1	1
proteasomal ubiquitin-independent protein catabolic process	1	1	1	1	1	1	1	1	1	1	1	4.22008e-17	1	1	1	1	1	1	1	1	1	1	1	1	1	1	1	1	1.93414e-05	1	0.277527	0.232659	1	1	1	1	1	1	1	1	1	1	1	1	1	1	1	1	1
anatomical structure development	0.578731	0.291876	0.660739	0.999984	1	1	0.743854	0.924528	0.991568	1	0.840798	0.0299747	0.495848	0.787553	0.468501	0.813675	0.980333	0.782976	0.737043	0.999737	0.362894	0.969587	0.769054	0.585916	0.0536745	3.43904e-06	0.528688	0.74307	0.908338	0.493094	0.377147	0.0256941	0.544609	5.10422e-17	0.302006	0.73525	1	1	0.999998	0.892029	0.827453	0.956821	0.827922	0.991212	0.992423	0.979668	0.814405	0.943614	1
rRNA catabolic process	1	1	1	1	1	1	1	1	1	1	5.85153e-17	1	1	1	1	1	1	1	1	1	1	1	1	1	1	1	1	1	1	1	1	1	1	1	1	1	0.627705	1	1	1	1	1	0.403868	1	1	1	1	1	1
zymogen activation	1	1	1	1	1	1	1	1	1	1	1	1	1	1	1	1	1	1	1	1	1	1	1	1	1	1	1	1	1	1	1	0.418724	1	0.0293054	1	6.1585e-17	1	1	0.615726	1	1	1	1	1	1	1	1	1	1
regulation of lymphocyte proliferation	0.349472	1	1	1	0.782213	1	1	1	1	1	1	1	1	1	1	1	1	1	1	1	1	1	1	1	1	1	0.215429	1	0.126112	1	0.00752047	6.35073e-17	0.0021464	1	0.234627	0.859044	1	1	0.964613	1	1	0.630466	0.822096	0.752532	1	1	1	1	1
Golgi vesicle transport	0.186146	0.331113	1	1	1	1	1	0.0023856	1	1	1	1	1	1	1	1	0.0122473	1	1	1	0.218099	0.714624	1	0.634875	1	0.862679	1	0.174499	0.853427	0.152227	0.959844	0.563683	1	0.865289	0.750182	0.257171	1	6.65305e-17	0.999998	1	1	0.829939	0.641094	0.000915763	0.738963	1	0.628235	1	1
antigen processing and presentation of endogenous antigen	1	1	1	1	1	1	1	1	1	1	1	1	1	1	1	1	1	1	1	1	1	1	1	1	1	1	1	1	6.67559e-17	1	0.294923	0.2521	0.000985412	1	1	1	1	1	1	1	1	1	1	1	1	1	1	1	1
regulation of mononuclear cell proliferation	0.350687	1	1	1	0.782213	1	1	1	1	1	1	1	1	1	1	1	1	1	1	1	1	1	1	1	1	1	0.216458	1	0.12807	1	0.00785684	7.09065e-17	0.0021464	1	0.237115	0.861641	1	1	0.965854	1	1	0.634883	0.822823	0.754372	1	1	1	1	1
protein metabolic process	0.986181	0.677853	0.633894	0.803141	9.82934e-06	8.35133e-17	0.000351653	0.992464	0.927854	1	0.00320209	3.99e-05	0.98082	0.000471475	0.85594	0.796903	0.724309	0.987291	0.945279	0.311995	0.991175	0.814556	0.987631	0.928575	0.58481	0.999983	0.714748	0.89379	0.375542	0.96841	0.396061	0.51168	0.511039	0.00908257	0.539008	2.0275e-10	0.627705	0.46985	8.71538e-16	0.588792	0.668198	0.937992	0.676635	0.429793	0.684302	0.497672	0.181394	0.935569	1
positive regulation of telomere maintenance via telomerase	0.162346	1	1	1	1	1	1	1	1.04346e-16	1	1	1	1	1	1	1	0.156773	1	1	1	1	1	1	1	1	1	1	1	1	1	1	1	1	1	1	1	0.742241	0.744936	1	1	1	1	1	1	1	1	1	1	1
regulation of wound healing	1	1	0.137635	1	1	1	1	1	1	1	1	1	0.223482	1	1	1	1	1	1	1	0.426417	0.531784	0.375718	1	1	0.57366	1	1	1	1	0.694787	1	1	0.000571152	0.664816	1.11358e-16	0.876905	1	1	1	1	1	1	1	1	0.493832	1	1	1
antigen processing and presentation of exogenous peptide antigen	1	1	1	1	1	1	1	0.432372	1	1	1	3.82239e-13	1	1	1	1	0.000401605	1	1	1	1	1	1	1	1	1	1	1	1.12709e-16	0.152633	0.0321244	0.000124894	0.0001076	1	0.449673	1	1	0.619163	1	1	1	1	0.559803	0.000915763	1	1	1	1	1
complement activation, alternative pathway	1	1	1	1	1	1	1	1	1	1	1	1	1	1	1	1	1	1	1	1	1	1	1	1	1	1	1	1	1	1	1	1	1	0.472836	1	1.20749e-16	1	1	1	1	1	1	1	1	1	1	1	1	1
positive regulation of telomere maintenance via telomere lengthening	0.167458	1	1	1	1	1	1	1	1.90104e-16	1	1	1	1	1	1	1	0.164602	1	1	1	1	1	1	1	1	1	1	1	1	1	1	1	1	1	1	1	0.758094	0.763389	1	1	0.264204	1	1	1	1	1	1	0.102874	1
antigen processing and presentation of exogenous antigen	1	1	1	1	1	1	1	0.44472	1	1	1	5.34703e-13	1	1	1	1	0.000477078	1	1	1	1	1	1	1	1	1	1	1	2.25808e-16	0.158221	0.0354047	0.000167501	0.000113061	1	0.464412	1	1	0.650594	1	1	1	1	0.577941	0.000994808	1	1	1	1	1
cell-matrix adhesion	1	1	0.180062	1	1	1	1	1	1	1	0.249479	1	0.302492	1	1	1	1	1	1	1	1	1	1	0.515154	1	1	1	1	1	1	0.0740865	0.2823	1	2.31768e-16	0.127745	0.00311644	0.627705	1	1	1	1	0.88335	0.82495	1	1	0.25339	1	1	1
tissue development	1	0.72104	0.681801	1	1	1	1	0.994121	1	1	0.78513	2.31223e-06	0.137115	0.842333	0.923109	1	0.969613	1	1	1	0.142898	0.947661	0.717736	0.461743	0.0346603	2.63312e-16	0.73304	0.735304	0.762949	0.821522	0.863422	0.858211	0.767082	2.03323e-10	0.247463	0.395963	1	1	0.999998	1	0.966725	0.791015	0.947652	0.655464	0.898331	0.918548	0.979381	1	1
blood coagulation, intrinsic pathway	1	1	1	1	1	1	1	1	1	1	1	1	1	1	1	1	1	1	1	1	1	1	1	1	1	1	1	1	1	1	1	1	1	1	1	2.96813e-16	1	1	1	1	1	1	1	1	1	1	1	1	1
proteolysis	1	1	0.646108	1	1	1	1	0.98893	0.756711	1	1	7.00437e-07	0.816833	0.806158	0.713424	0.289213	0.301165	0.746837	1	0.586719	0.730852	0.793506	0.983419	0.940095	0.416995	0.949784	0.361884	1	0.0559358	0.751666	0.143761	0.745712	0.726909	0.00117539	0.161776	2.96813e-16	0.807457	0.221711	0.999998	0.59119	0.838917	0.999913	0.632312	0.551448	0.514426	0.0486424	0.705034	1	1
positive regulation of response to stimulus	1	1	0.0834644	1	1	1	1	0.994812	1	1	0.30266	0.000451039	0.61261	0.879014	0.943031	1	0.937904	0.801427	0.860787	0.963447	0.364698	0.757191	1	1	0.517211	0.999983	0.466793	0.773414	2.67529e-08	0.06752	1.56743e-05	1.10194e-10	0.000687782	0.156696	0.392111	2.99463e-16	1	1	0.999998	0.880693	0.911429	0.944717	0.871882	0.672393	0.830777	0.862262	0.820814	0.841753	1
circulatory system development	1	1	1	1	1	1	1	1	1	1	0.60386	1	0.336828	1	0.810215	1	0.823593	1	1	0.970801	0.657807	1	0.673776	1	0.0317503	0.999983	0.564371	0.592991	0.761636	0.522075	0.51513	0.308339	0.58266	3.06655e-16	0.260175	0.0456867	1	0.960477	0.999998	0.732705	0.673722	0.992412	0.920872	0.936768	0.97556	0.918548	0.896905	0.665896	1
regulation of leukocyte proliferation	0.365492	1	1	1	0.790301	1	1	1	1	1	1	1	1	1	1	1	1	1	1	1	1	1	1	1	1	1	0.224372	1	0.146918	1	0.0109291	3.1699e-16	0.0026663	0.996902	0.133695	0.709014	1	1	0.990398	1	1	0.659449	0.839387	0.77637	1	1	1	1	1
regulation of leukocyte activation	0.55116	1	0.331407	1	1	1	1	1	1	1	0.162353	1	1	1	1	1	1	0.472694	1	1	0.818968	1	1	0.744684	1	1	0.381737	1	0.317745	0.753383	4.37722e-06	3.1699e-16	0.0021464	0.983613	0.324511	0.00440286	1	1	0.999998	1	1	0.814086	0.778066	0.960506	0.837247	0.802719	1	1	1
lymphocyte proliferation	0.396213	1	1	1	0.851614	1	1	1	1	1	0.288825	1	1	1	1	1	0.591749	1	1	1	1	1	1	1	1	1	0.245979	1	0.072035	1	0.00679769	4.59179e-16	0.00370776	1	0.293234	0.937559	1	1	0.760523	1	1	0.715548	0.874511	0.82006	1	1	1	1	1
antigen processing and presentation of peptide antigen	1	1	1	1	1	1	1	0.449332	1	1	1	7.61986e-13	1	1	1	1	0.000568449	1	1	1	1	1	1	1	1	1	1	1	5.18181e-16	0.16573	0.0128639	0.000236511	0.000113061	1	0.302006	1	1	0.490602	1	1	1	1	0.590894	0.00122686	1	1	1	1	1
mononuclear cell proliferation	0.39662	1	1	1	0.852939	1	1	1	1	1	0.291064	1	1	1	1	1	0.594854	1	1	1	1	1	1	1	1	1	0.247914	1	0.0741482	1	0.00708924	5.40028e-16	0.00377673	1	0.29338	0.941227	1	1	0.766189	1	1	0.721447	0.874713	0.821477	1	1	1	1	1
cellular biosynthetic process	0.93493	0.905954	0.663739	0.21953	2.88902e-11	5.49667e-16	0.101919	0.982589	0.00170085	1	2.52137e-05	0.00977769	0.981944	0.789047	0.00697813	0.0415604	0.312269	0.612561	0.871842	0.702415	0.45316	0.495958	0.994949	0.982442	0.961065	0.999983	0.327558	0.401555	0.745107	0.95491	0.996888	0.902486	0.942739	1	0.931063	1	1.16937e-08	1	5.43599e-13	0.326723	0.246308	8.34956e-13	0.30477	0.322488	0.522098	0.690917	0.0643181	0.11489	0.346734
pre-replicative complex assembly	1	1	1	1	1	1	1	1	1	1	1	5.7566e-16	1	1	1.54198e-09	1	1	1	1	1	1	1	1	1	1	1	1	1	2.79113e-06	1	0.478223	0.450675	1	1	1	1	0.621725	1	1	1	1	1	1	1	1	1	1	1	1
regulation of cellular amino acid metabolic process	1	1	1	1	1	1	1	1	1	1	1	5.7566e-16	1	1	1	1	1	1	1	1	1	1	1	1	1	1	0.107006	1	2.79113e-06	1	0.478223	0.450675	1	1	1	1	1	1	1	1	1	1	1	1	1	1	1	1	1
generation of precursor metabolites and energy	0.522144	0.369582	0.0920324	0.00355796	1	1	0.374528	1	1	8.59926e-16	1	1	1	1.4361e-07	1	1	0.453229	0.442224	1	0.00251794	1	0.750771	0.705577	1	1	1	0.029138	0.424977	0.709853	0.425392	0.764219	0.974252	1	1	0.00201282	0.94547	0.742241	0.757451	1	1	1	0.408936	0.610487	0.782702	0.812092	0.779717	1	1	1
cellular component biogenesis	0.983371	0.357746	0.563595	0.997348	1	1	0.104995	0.10166	0.186518	1.71921e-08	0.000285384	0.000217577	0.518203	0.00194793	0.00228026	0.823046	0.06019	0.460754	0.3503	0.160862	0.434304	0.988722	0.657431	0.744684	0.0154098	0.47196	0.370039	0.654419	0.290202	0.000917391	0.119724	0.247498	0.38202	0.000207748	0.276196	0.553083	0.365213	0.191256	8.77253e-16	0.937032	0.922628	0.956411	0.230564	0.232041	1.44757e-06	0.712367	0.181626	0.727337	1.61137e-13
organic substance biosynthetic process	0.987152	0.980293	0.672972	0.226998	4.14589e-11	8.83635e-16	0.104995	0.982778	0.00189841	1	2.92811e-05	0.0110115	0.981944	0.792742	0.00792032	0.0431893	0.335568	0.624655	0.878999	0.714204	0.384588	0.51058	0.966663	0.983503	0.99088	0.999983	0.54621	0.411858	0.765951	0.958697	0.999945	0.918436	0.98824	1	0.912318	1	3.11219e-09	1	1.04071e-12	0.257618	0.259598	1.69127e-12	0.33404	0.343664	0.532465	0.70054	0.067651	0.120023	0.350911
acute inflammatory response	1	1	1	1	1	1	1	1	1	1	1	1	1	1	1	1	1	1	1	0.364749	0.15747	1	1	1	1	1	0.144934	1	0.485744	1	1	0.598724	1	0.958675	1	9.15545e-16	0.9853	1	1	1	1	1	1	1	1	1	1	1	1
regulation of hematopoietic stem cell differentiation	1	1	1	1	1	1	1	1	1	1	0.143189	1.16727e-15	1	1	1	1	1	1	1	1	0.106919	1	1	1	1	1	1	1	2.18694e-07	1	0.200424	0.482864	1	0.868474	1	1	0.912078	1	1	1	1	1	0.620468	1	0.353189	1	1	1	1
endoplasmic reticulum organization	1	1	1	1	1	1	1	1	1	1	1	1	1	1	1	1	1	1	1	1	1	0.495958	0.332711	0.416112	1	1	1	0.209423	1	1	1	1	1	1	1	1	0.782488	1.26265e-15	1	1	1	1	1	1	1	1	1	1	1
regulation of nitrogen compound metabolic process	0.986181	0.677815	0.63129	1	1	1	0.0832755	0.992464	0.00902023	1	0.000294792	3.80409e-05	0.860912	0.000453751	0.732433	0.796135	0.473796	0.590567	0.537785	0.999737	0.569641	0.814556	0.986684	0.928149	0.581865	0.999983	0.712262	0.717356	0.64708	0.933985	0.575381	0.191743	0.930061	0.994644	0.999982	0.687583	1.27929e-15	1	0.999998	0.871952	0.115536	1.29572e-08	0.282113	0.044606	0.775582	0.722325	0.179275	0.935569	0.350728
protein deneddylation	1	1	1	1	1	1	1	1	1	1	1	1	1	1	1	1	1	1	1	1	1	1	1	1	1	1	1	1	1	1	1	1	1	1	1	1	1	1	1	1	1	1	1	1	1	1.32186e-15	1	1	1
T cell activation	0.501439	1	1	1	0.995463	1	1	1	1	1	0.374659	1	1	1	1	1	0.75734	1	1	1	0.760101	1	1	1	0.37472	1	0.337213	1	0.09582	0.685856	8.71871e-09	1.35287e-15	0.00111112	0.953289	0.474809	1	1	1	0.949399	1	1	0.721799	0.697066	0.929968	0.780671	0.765322	1	1	1
DNA metabolic process	0.677904	1	1	1	1	1	1	1	1.96785e-08	1	0.0019117	0.674712	1	0.630506	1.35837e-15	5.69322e-06	1.11788e-05	0.14321	0.303835	0.906977	0.930159	1	1	1	1	1	0.501695	1	0.623919	0.428412	0.565144	0.877469	1	1	0.999982	1	0.273932	0.637941	0.999998	1	0.838917	0.779092	0.559057	0.956559	1.29096e-05	0.000197647	0.410557	0.613547	1
snRNA 3'-end processing	1	1	1	1	1	1	1	1	1	1	1.3797e-15	1	1	1	1	1	1	1	1	1	1	1	1	1	1	1	1	1	1	1	1	1	1	1	1	1	1	1	1	1	1	1	1	1	1	1	1	1	1
regulation of transcription from RNA polymerase II promoter in response to hypoxia	1	1	1	1	1	1	1	1	1	1	1	1.4105e-15	1	1	1	1	1	1	1	1	1	1	1	1	1	1	1	1	6.83808e-06	1	0.526935	0.496195	1	1	1	1	0.686305	1	1	1	1	1	1	0.495863	1	1	1	1	1
regulated exocytosis	0.605216	0.446679	0.0592378	1	1	1	1	0.0633498	0.488664	1	0.199067	0.0127103	0.572956	1	1	1	1	1	1	1	1	0.778846	0.80746	0.499326	1	0.998677	1	1	0.471457	0.344965	6.84201e-06	6.06652e-13	0.454965	0.0414035	0.716396	1.41672e-15	1	0.00173232	0.999998	1	1	0.978335	0.553076	0.765132	1	1	0.546136	1	1
biosynthetic process	0.94428	0.916018	0.681801	0.237588	6.13055e-11	1.53899e-15	0.108604	0.984505	0.00204324	1	3.43864e-05	0.0124961	0.981944	0.799157	0.00908967	0.0457349	0.362261	0.631732	0.883328	0.729601	0.405711	0.522975	0.971612	0.983503	0.964587	0.999983	0.348057	0.420413	0.789936	0.963551	0.999945	0.933314	0.944996	1	0.893792	1	9.98639e-09	1	2.07513e-12	0.261233	0.272805	3.58842e-12	0.30477	0.36685	0.554919	0.482014	0.072831	0.124598	0.37383
regulation of cellular amine metabolic process	1	1	0.110316	1	1	1	1	1	1	1	1	1.90243e-15	1	1	1	1	1	1	1	1	1	1	0.298762	1	1	1	0.121759	1	9.5477e-06	1	0.541993	0.184579	1	1	1	1	1	1	1	1	1	1	1	1	1	1	1	1	1
nucleic acid-templated transcription	0.986181	1	0.612594	1	1	1	0.689732	0.994812	0.931905	1	0.318165	0.00050297	0.98082	0.381711	0.695563	0.833524	0.787725	0.736961	0.630319	0.999737	0.246152	0.587047	0.999721	0.995192	0.953549	0.999983	0.677812	0.686448	0.322337	0.89214	0.977578	0.33021	0.93911	1	0.999982	1	3.35531e-15	1	0.999998	0.688235	0.215213	2.01151e-15	0.19538	0.138409	0.510082	0.859182	0.59577	0.143395	0.0980002
regulation of transcription, DNA-templated	0.986181	1	0.586998	1	1	1	0.668214	0.994812	0.927854	1	0.299392	0.000328035	0.978004	0.343062	0.818018	0.826223	0.738965	0.718214	0.609326	0.999737	0.211146	0.697128	0.999721	0.995192	0.94485	0.999983	0.655286	0.669367	0.353369	0.866383	0.960172	0.320451	0.930061	1	0.999982	1	5.91797e-12	1	0.999998	0.655416	0.385458	2.01151e-15	0.19538	0.138944	0.729994	0.834107	0.674799	0.935569	0.106579
regulation of RNA biosynthetic process	0.986181	1	0.587347	1	1	1	0.668214	0.994812	0.927854	1	0.299392	0.000331198	0.978004	0.343111	0.818018	0.826223	0.74019	0.718214	0.609326	0.999737	0.212221	0.697128	0.999721	0.995192	0.94485	0.999983	0.655544	0.669367	0.354334	0.866886	0.960489	0.324367	0.930061	1	0.999982	1	6.44922e-12	1	0.999998	0.655416	0.385458	2.01151e-15	0.19538	0.138944	0.731199	0.834107	0.675927	0.935569	0.106579
regulation of nucleic acid-templated transcription	0.986181	1	0.586998	1	1	1	0.668214	0.994812	0.927854	1	0.299392	0.000328285	0.978004	0.343062	0.818018	0.826223	0.739014	0.718214	0.609326	0.999737	0.211239	0.697128	0.999721	0.995192	0.94485	0.999983	0.655286	0.669367	0.353541	0.866383	0.960172	0.321596	0.930061	1	0.999982	1	6.00641e-12	1	0.999998	0.655416	0.385458	2.01151e-15	0.19538	0.138944	0.729994	0.834107	0.674799	0.935569	0.106579
transcription, DNA-templated	0.986181	1	0.612594	1	1	1	0.689732	0.994812	0.931905	1	0.318151	0.00050265	0.98082	0.381711	0.695563	0.833524	0.787725	0.736961	0.630319	0.999737	0.24588	0.587047	0.999721	0.995192	0.953549	0.999983	0.677812	0.686448	0.321596	0.89214	0.977578	0.329961	0.93911	1	0.999982	1	3.35531e-15	1	0.999998	0.688235	0.215213	2.01151e-15	0.19538	0.138409	0.510018	0.859182	0.59577	0.143395	0.0980002
RNA biosynthetic process	0.986181	1	0.614677	1	1	1	0.691091	0.994812	0.931905	1	0.320312	0.000521423	0.98082	0.382682	0.696404	0.290541	0.791096	0.738069	0.631622	0.999737	0.249071	0.587638	0.999721	0.995192	0.953549	0.999983	0.679215	0.686448	0.328582	0.894448	0.978659	0.336916	0.93911	1	0.999982	1	4.46681e-15	1	0.999998	0.688445	0.215213	2.15011e-15	0.19538	0.138944	0.514426	0.85971	0.598839	0.143395	0.0980002
myeloid leukocyte activation	0.568997	0.411685	0.111313	1	1	1	1	0.235167	0.437111	1	0.169329	0.00743768	0.518818	1	1	1	1	1	1	1	1	0.761138	1	1	1	0.969818	1	1	0.197708	0.49292	1.10401e-05	2.3081e-15	0.123547	0.863135	0.780845	0.00413575	1	0.0200865	0.999998	1	1	0.956821	0.338246	0.683917	1	0.817965	0.485627	1	0.790129
nucleocytoplasmic transport	1	1	1	1	1	1	0.306349	0.268026	1	1	1	1	1	2.33456e-15	1	1	0.103476	1	1	1	1	1	1	1	0.30842	1	0.27711	1	0.808777	0.587666	0.75084	0.705976	1	0.955112	0.893792	1	1.6762e-06	0.894123	0.832408	1	0.326138	0.954339	0.903443	0.403558	0.369292	1	0.59577	1	1
nuclear transport	1	1	1	1	1	1	0.307482	0.269429	1	1	1	1	1	2.33456e-15	1	1	0.105456	1	1	1	1	1	1	1	0.310114	1	0.27805	1	0.811579	0.590748	0.754209	0.709227	1	0.95771	0.895327	1	4.40718e-07	0.897491	0.8353	1	0.329622	0.954847	0.905236	0.408182	0.371087	1	0.598212	1	1
positive regulation of telomere maintenance	0.192357	1	1	1	1	1	1	1	2.3529e-15	1	1	1	1	1	1	1	0.203542	1	1	1	1	1	1	1	1	1	1	1	1	0.231426	1	1	1	1	1	1	0.833481	0.850511	1	1	0.299774	1	1	1	0.298066	1	1	0.128439	1
immune response-regulating cell surface receptor signaling pathway	1	1	1	1	1	1	1	1	1	1	0.381353	1.85865e-09	0.149999	1	1	1	1	1	1	1	0.480791	1	1	1	0.380595	1	1	1	3.0034e-05	0.00655087	7.66504e-06	2.54977e-15	0.000136147	1	0.824128	0.0124378	1	1	0.999998	1	1	1	0.844712	1	1	0.76895	0.397726	1	1
antigen processing and presentation of exogenous peptide antigen via MHC class I, TAP-independent	1	1	1	1	1	1	1	1	1	1	1	1	1	1	1	1	1	1	1	1	1	1	1	1	1	1	1	1	2.6166e-15	1	1	1	1	1	1	1	1	1	1	1	1	1	1	1	1	1	1	1	1
anaphase-promoting complex-dependent catabolic process	1	1	1	1	1	1	1	1	1	1	1	2.6341e-15	1	1	1	0.11043	0.000417296	1	1	1	1	1	1	1	1	1	1	1	1.21879e-05	1	0.554894	0.523379	1	1	1	1	0.489024	1	1	1	1	1	1	1	1	1	1	1	1
immune response-regulating signaling pathway	1	1	1	1	1	1	1	1	1	1	0.382157	1.92621e-09	0.149999	1	1	1	1	1	1	1	0.482414	1	1	1	0.381256	1	1	1	3.13328e-05	0.00667604	8.06319e-06	2.72059e-15	0.000136147	1	0.825176	0.0131055	1	1	0.999998	1	1	1	0.844774	1	1	0.769558	0.398908	1	1
leukocyte proliferation	0.416618	1	1	1	0.889939	1	1	1	1	1	0.301938	1	1	1	1	1	0.626842	1	1	1	1	1	1	1	1	1	0.263304	1	0.0883625	1	0.0109291	2.77034e-15	0.00429119	1	0.215998	0.672491	1	1	0.790641	1	1	0.758554	0.891656	0.844198	1	1	1	1	1
pre-replicative complex assembly involved in nuclear cell cycle DNA replication	1	1	1	1	1	1	1	1	1	1	1	1	1	1	2.83174e-15	1	1	1	1	1	1	1	1	1	1	1	1	1	1	1	1	1	1	1	1	1	1	1	1	1	1	1	1	1	1	1	1	1	1
pre-replicative complex assembly involved in cell cycle DNA replication	1	1	1	1	1	1	1	1	1	1	1	1	1	1	2.83174e-15	1	1	1	1	1	1	1	1	1	1	1	1	1	1	1	1	1	1	1	1	1	1	1	1	1	1	1	1	1	1	1	1	1	1
DNA strand elongation involved in DNA replication	1	1	1	1	1	1	1	1	1	1	1	1	1	1	2.90858e-15	0.000447468	0.106268	1	1	1	1	1	1	1	1	1	1	1	1	1	1	1	1	1	1	1	1	1	1	1	1	1	1	1	0.167109	1	1	1	1
hematopoietic stem cell differentiation	1	1	1	1	1	1	1	1	1	1	0.157617	2.93522e-15	1	1	1	1	1	1	1	1	0.125406	1	1	1	1	1	1	1	7.37166e-07	1	0.246386	0.529574	1	0.91391	1	0.791166	0.950578	1	1	1	1	1	0.6494	1	0.37373	1	1	1	1
regulation of telomere maintenance via telomerase	0.193523	1	1	1	1	1	1	1	2.97842e-15	1	1	1	1	1	1	1	0.2085	1	1	1	1	1	1	1	1	1	1	1	1	0.237158	1	1	1	1	1	1	0.840851	0.859682	1	1	1	1	1	1	1	1	1	1	1
nucleotide-excision repair, DNA damage recognition	1	1	1	1	1	1	1	1	1	1	1	1	1	1	1	1	1	1	1	0.145101	1	1	1	1	1	1	1	1	1	1	1	1	1	1	1	1	0.273932	1	1	1	1	1	1	1	1	3.23949e-15	1	1	1
regulation of hematopoietic progenitor cell differentiation	1	1	1	1	1	1	1	1	1	1	0.158534	3.28733e-15	1	1	1	1	1	1	1	1	0.128984	1	1	1	1	1	1	1	8.41588e-07	1	0.25257	0.201384	1	0.918774	1	1	0.956329	1	1	1	1	1	0.370741	1	0.378943	1	1	0.163636	1
cellular response to chemical stimulus	0.12529	1	0.0766024	1	1	1	0.662253	0.877895	0.708508	1	0.720066	0.00139265	0.786346	0.801808	0.453719	0.826223	0.930964	1	0.779437	0.999737	0.198161	0.988722	0.998353	0.891063	0.4429	0.999983	0.19964	0.272614	3.40981e-15	0.0305695	5.69231e-05	0.000246241	0.0211943	0.000245364	0.0319159	0.538383	0.915787	0.78838	0.999998	0.812525	0.575514	0.663757	0.996769	0.864127	0.9818	0.723538	0.884275	0.935569	1
regulation of cell-substrate adhesion	1	0.229929	0.174362	1	1	1	1	1	1	1	0.24258	1	0.292175	1	1	0.197453	1	1	1	1	0.531694	1	1	0.508181	1	1	1	1	0.682031	0.480762	0.155001	0.121978	1	3.80096e-15	0.526388	0.00748946	0.594379	0.917634	1	1	1	0.87056	0.816139	1	1	0.578668	1	1	1
regulation of lymphocyte activation	0.514477	1	1	1	1	1	1	1	1	1	0.13845	1	1	1	1	1	1	0.43383	1	1	0.773156	1	1	0.696176	1	1	0.347981	1	0.233161	0.70391	5.00483e-07	3.84326e-15	0.00133014	0.97244	0.5004	0.00628993	1	1	0.999998	1	1	0.751484	0.722564	0.937356	0.799216	0.774549	1	1	1
leukocyte cell-cell adhesion	0.44838	0.312425	1	1	0.917371	1	1	1	1	1	1	1	1	1	1	1	1	1	1	1	0.679559	1	1	1	1	1	0.287954	1	0.281937	0.604781	2.4532e-07	3.84326e-15	0.000512591	0.796715	0.362129	0.594227	1	1	0.999998	1	1	0.601368	0.757063	0.87365	1	0.712367	1	1	1
response to organic substance	0.849632	0.890343	0.14322	0.997348	1	1	0.662253	0.879436	0.708985	1	0.72163	3.93593e-05	0.786346	0.953978	0.4557	1	0.931092	1	0.779437	0.999737	0.359372	0.988722	0.998353	0.964507	0.444111	0.999983	0.382443	0.444733	3.88984e-15	0.0119303	0.00029337	0.0045709	0.0212534	3.60874e-07	0.0940748	0.375562	0.767054	0.3142	0.963326	0.813319	0.726196	0.821169	0.993814	0.865377	0.931363	0.593027	0.779932	0.935569	1
immune response-activating signal transduction	1	1	1	1	1	1	1	1	1	1	0.364537	1.00715e-09	0.140909	1	1	1	1	1	1	1	0.45316	1	1	1	0.366535	1	1	1	8.64383e-05	0.00470647	3.71917e-06	4.02837e-15	0.000113061	1	0.799169	0.00721518	1	1	0.999998	1	1	1	0.822127	1	1	0.761273	0.379919	1	1
immune response-activating cell surface receptor signaling pathway	1	1	1	1	1	1	1	1	1	1	0.364537	1.00715e-09	0.140909	1	1	1	1	1	1	1	0.45316	1	1	1	0.366535	1	1	1	8.64383e-05	0.00470647	3.71917e-06	4.02837e-15	0.000113061	1	0.799169	0.00721518	1	1	0.999998	1	1	1	0.822127	1	1	0.761273	0.379919	1	1
positive regulation of cell activation	0.473069	1	1	1	0.956493	1	1	1	1	1	0.343842	1	1	1	1	1	1	0.38905	1	1	0.713485	1	1	0.643035	1	1	0.310068	1	0.154721	0.639044	0.000103442	4.02837e-15	0.000708239	0.882089	0.294364	0.000271518	1	1	0.999998	1	1	0.652676	0.797423	0.899002	0.742613	1	1	1	1
nuclear-transcribed mRNA catabolic process, deadenylation-dependent decay	1	1	1	1	1	1	0.143734	1	1	1	4.03255e-15	1	1	1	1	1	1	1	1	1	1	1	1	1	1	1	1	1	1	1	1	1	1	1	1	0.761557	0.687607	0.40053	1	1	0.345438	1	0.633957	1	1	1	0.308547	0.155063	0.112444
snRNA processing	1	1	1	1	0.325157	1	1	1	1	1	4.03255e-15	1	1	1	1	1	1	1	1	1	1	1	1	1	1	1	1	1	1	1	1	1	1	1	1	1	1	1	1	1	1	1	1	1	1	1	1	1	1
response to endoplasmic reticulum stress	1	1	1	1	1	1	1	0.553514	1	1	1	0.330907	1	1	1	1	1	1	1	1	0.61478	1	1	1	1	1	0.0544547	0.329639	0.766577	0.5456	0.903901	0.876069	0.2528	0.76266	0.858029	0.941965	0.509938	4.41189e-15	0.999998	0.431057	1	1	0.269083	0.822154	1	0.308876	0.553405	1	1
SCF-dependent proteasomal ubiquitin-dependent protein catabolic process	1	1	1	1	1	1	1	1	1	1	1	4.50944e-15	1	1	1	1	1	1	1	0.344305	1	0.495958	1	1	1	1	1	1	1.87078e-05	1	0.579324	0.549663	1	1	1	0.80963	0.74806	1	1	1	1	1	1	1	1	1	1	1	1
negative regulation of G2/M transition of mitotic cell cycle	1	1	1	1	1	1	1	1	1	1	1	5.68415e-15	1	1	1	1	0.00908161	1	1	1	1	1	1	1	1	1	1	1	2.32884e-05	1	0.589719	0.560341	1	1	0.590223	1	0.969986	1	1	0.322824	1	1	1	1	1	1	1	1	1
collagen metabolic process	1	1	1	1	1	1	1	1	1	1	1	1	1	1	1	1	1	1	1	1	1	1	1	1	1	1	1	1	1	1	0.308916	1	1	6.05327e-15	0.619109	0.319673	1	1	0.790641	1	1	1	1	1	1	1	1	1	0.513689
negative regulation of cell cycle G2/M phase transition	1	1	1	1	1	1	1	1	1	1	1	6.39446e-15	1	1	1	1	0.00956041	1	1	1	1	1	1	1	1	1	1	1	2.55928e-05	1	0.595661	0.565974	1	1	0.592369	1	0.970067	1	1	0.325072	1	1	1	1	1	1	1	1	1
leukocyte degranulation	0.521037	0.369582	0.30471	1	1	1	1	0.180786	0.386618	1	0.143045	0.00356746	0.475358	1	1	1	1	1	1	1	1	0.750771	1	1	1	0.931243	1	1	0.247079	0.419592	3.71917e-06	6.42299e-15	0.361762	0.647733	0.841681	0.00770456	1	0.00193977	0.999998	1	1	0.91413	0.338246	0.582903	1	1	0.412002	1	0.998942
ncRNA catabolic process	1	1	1	1	1	1	1	1	1	1	6.56649e-15	1	1	1	1	1	1	1	1	1	1	1	1	1	1	1	1	1	1	1	1	1	1	1	1	1	0.76405	1	1	1	1	1	0.519464	1	0.24955	1	1	1	1
regulation of mRNA splicing, via spliceosome	1	1	1	1	1	1	1	0.0962777	1	1	1	1	1	1	0.261348	1	1	1	1	1	0.378232	1	1	0.311361	1	1	1	1	1	1	0.61078	1	1	0.949489	1	1	6.77181e-15	1	1	1	0.00145075	1	0.674674	1	1	1	1	1	1
tRNA-containing ribonucleoprotein complex export from nucleus	1	1	1	1	1	1	1	1	1	1	1	1	1	7.73748e-15	1	1	1	1	1	1	1	1	1	1	1	1	1	1	1	1	1	1	1	1	1	1	0.742241	1	1	1	1	1	1	0.353201	1	1	1	1	1
tRNA export from nucleus	1	1	1	1	1	1	1	1	1	1	1	1	1	7.73748e-15	1	1	1	1	1	1	1	1	1	1	1	1	1	1	1	1	1	1	1	1	1	1	0.742241	1	1	1	1	1	1	0.353201	1	1	1	1	1
regulation of primary metabolic process	0.995231	0.686661	0.650617	1	1	1	0.0911431	0.977096	0.0110089	1	0.00039401	5.60601e-05	0.880673	0.000613162	0.759459	0.808094	0.516283	0.604467	0.560752	0.999737	0.616135	0.824754	0.991937	0.857516	0.607159	0.999983	0.731471	0.734107	0.701862	0.946803	0.524301	0.246296	0.93911	1	0.940307	0.581496	7.88295e-15	1	0.999998	0.887385	0.14266	1.23873e-08	0.320984	0.0718846	0.814969	0.82282	0.202993	0.939673	0.405082
maturation of SSU-rRNA from tricistronic rRNA transcript (SSU-rRNA, 5.8S rRNA, LSU-rRNA)	1	1	1	1	1	0.382309	1	1	1	1	1	1	1	1	1	1	1	1	1	1	1	1	1	1	1	1	1	1	1	1	1	1	1	1	1	1	0.758094	1	0.0860568	1	1	0.163069	1	1	1	1	1	1	8.59398e-15
interleukin-1-mediated signaling pathway	1	1	1	1	1	1	1	1	1	1	1	8.61092e-15	1	1	1	1	1	1	1	1	1	1	1	1	1	1	1	1	3.00757e-05	1	0.605561	0.576267	1	0.947126	1	0.835645	0.575205	1	0.779036	1	1	1	1	1	1	1	1	1	1
regulation of gene expression	0.991578	0.958543	0.547925	1	1	1	0.0535421	0.903157	0.97836	1	8.59271e-05	0.000438422	0.362441	0.00119397	0.877117	0.468699	0.939162	0.492932	0.637542	0.999737	0.328548	0.697128	0.999721	0.938779	0.911306	0.999983	0.845263	0.65652	0.000368472	0.852834	0.751094	0.112224	0.662767	1	0.999982	1	4.48376e-13	1	8.70823e-15	0.819939	0.188927	7.56626e-13	0.269083	0.165347	0.747321	0.801476	0.100501	0.148498	0.103206
regulation of telomere maintenance via telomere lengthening	0.206224	1	1	1	1	1	1	1	8.90537e-15	1	1	1	1	1	1	1	0.2291	1	1	1	1	1	1	1	1	1	1	1	1	0.261975	1	1	1	1	1	1	0.881283	0.897491	1	1	0.321333	1	1	1	1	1	1	0.141143	1
developmental process	0.665869	0.336802	0.486073	0.999984	1	1	0.618206	0.969982	0.992328	1	0.883928	0.0536296	0.56459	0.815751	0.407385	0.833524	0.980333	0.819643	0.779437	0.999737	0.381755	0.985056	0.847825	0.668822	0.0254881	1.97021e-05	0.595548	0.792365	0.964235	0.492712	0.456195	0.0877416	0.617834	8.93896e-15	0.25713	0.877569	1	1	0.999998	0.915049	0.879381	0.986783	0.633957	0.959755	0.735044	0.990872	0.801068	0.95931	1
regulation of response to wounding	1	1	0.150858	1	1	1	1	1	1	1	1	1	0.25766	1	1	1	1	1	1	1	0.470097	0.540927	0.410218	1	1	0.614321	1	1	1	1	0.754256	1	1	4.96279e-05	0.717999	9.89291e-15	0.783936	0.961894	1	1	1	1	1	1	1	0.526156	1	1	1
antigen processing and presentation	1	1	1	1	1	1	1	0.489751	1	1	1	3.5658e-12	1	1	1	1	0.00128756	1	1	1	1	1	1	1	1	1	1	1	1.13322e-14	0.202566	0.00191769	3.14092e-06	0.000155149	0.988401	0.354864	1	1	0.0164978	1	1	1	1	0.633957	0.00356213	1	1	0.496999	1	1
tRNA transport	1	1	1	1	1	1	1	1	1	1	1	1	1	1.1836e-14	1	1	1	1	1	1	1	1	1	1	1	1	1	1	1	1	1	1	1	1	1	1	0.758094	1	1	1	1	1	1	0.364907	1	1	0.202993	1	1
ncRNA export from nucleus	1	1	1	1	1	1	1	1	1	1	1	1	1	1.20871e-14	1	1	1	1	1	1	1	1	1	1	1	1	1	1	1	1	1	1	1	1	1	1	0.18179	1	1	1	1	1	1	0.36868	1	1	1	1	1
movement of cell or subcellular component	0.923398	0.43896	0.71802	1	1	1	0.764978	0.279138	1	1	0.523491	1	0.331529	0.87415	0.940025	0.717799	0.204906	1	0.854849	1	0.0947498	1	0.389758	0.405533	0.000220943	0.931243	0.768793	0.5061	0.999223	0.182804	0.006844	1.82199e-06	0.801741	1.24846e-14	0.518755	0.0149611	1	1	0.999998	0.874983	0.600748	0.999913	0.976204	0.913539	0.999585	0.743702	0.670691	1	1
Wnt signaling pathway, planar cell polarity pathway	1	1	1	1	1	1	1	1	1	1	0.169229	1.24946e-14	1	1	1	1	1	1	1	1	1	1	1	1	1	1	1	1	3.73355e-05	1	0.30024	0.587394	1	0.508321	1	0.846904	0.795268	1	1	1	1	0.714783	1	1	1	1	1	1	1
regulation of transcription from RNA polymerase II promoter in response to stress	1	1	1	1	1	1	1	1	1	1	1	1.28359e-14	1	1	1	1	1	1	1	1	1	1	1	1	1	1	0.141273	1	3.88339e-05	1	0.622265	0.589036	1	1	1	0.849103	0.799082	1	1	1	1	1	1	0.572381	1	1	1	1	1
stimulatory C-type lectin receptor signaling pathway	1	1	1	1	1	1	1	1	1	1	1	1.29872e-14	1	1	1	1	1	1	1	1	1	1	1	1	1	1	1	1	4.06447e-05	1	0.0338193	0.00395547	1	1	0.614064	1	1	1	0.787295	1	1	1	1	1	1	1	1	1	1
response to lectin	1	1	1	1	1	1	1	1	1	1	1	1.29872e-14	1	1	1	1	1	1	1	1	1	1	1	1	1	1	1	1	4.17027e-05	1	0.034408	0.00408667	1	1	0.616146	1	1	1	0.78854	1	1	1	1	1	1	1	1	1	1
cellular response to lectin	1	1	1	1	1	1	1	1	1	1	1	1.29872e-14	1	1	1	1	1	1	1	1	1	1	1	1	1	1	1	1	4.17027e-05	1	0.034408	0.00408667	1	1	0.616146	1	1	1	0.78854	1	1	1	1	1	1	1	1	1	1
regulation of establishment of planar polarity	1	1	1	1	1	1	1	1	1	1	0.172523	1.33734e-14	1	1	1	1	1	1	1	1	1	1	1	1	1	1	1	1	4.31228e-05	1	0.308916	0.596417	1	0.527624	1	0.854929	0.808389	1	1	1	1	0.724687	1	1	1	1	1	1	1
innate immune response activating cell surface receptor signaling pathway	1	1	1	1	1	1	1	1	1	1	1	1.33734e-14	1	1	1	1	1	1	1	1	1	1	1	1	1	1	1	1	4.44243e-05	1	0.0348264	0.00438051	1	1	0.621186	1	1	1	0.790641	1	1	1	1	1	1	1	1	1	1
regulation of stem cell differentiation	1	1	1	1	1	1	1	1	1	1	0.173609	1.33734e-14	1	1	1	1	1	1	1	1	0.15747	1	1	1	1	1	1	1	3.81987e-06	1	0.31197	0.598724	1	0.958675	1	1	0.9853	1	1	1	1	1	0.689069	0.582151	0.423408	1	1	0.180422	1
positive regulation of DNA biosynthetic process	0.209771	1	1	1	1	1	1	1	1.343e-14	1	1	1	1	1	1	1	0.038792	0.193956	1	1	1	1	1	1	1	1	1	1	1	1	0.181063	1	1	0.302595	1	1	0.893574	0.9098	1	1	1	1	1	1	1	0.351425	0.281974	1	1
innate immune response-activating signal transduction	1	1	1	1	1	1	1	1	1	1	1	1.39121e-14	1	1	1	1	1	1	1	1	1	1	1	1	1	1	1	1	4.50855e-05	1	0.00855521	0.00453277	1	1	0.622413	1	1	1	0.790641	1	1	1	1	1	1	1	1	1	1
regulation of DNA-templated transcription in response to stress	1	1	1	1	1	1	1	1	1	1	1	1.44852e-14	1	1	1	1	1	1	1	1	1	1	1	1	1	1	0.146417	1	4.70132e-05	1	0.318401	0.604856	1	1	1	0.860894	0.615456	1	1	1	1	1	1	0.584818	1	1	1	1	1
regulation of cellular metabolic process	0.987152	0.712211	0.673951	1	1	1	0.105288	0.982778	0.0139582	1	0.000582711	9.27624e-05	0.899161	0.000887157	0.664498	0.823046	0.583188	0.624655	0.599369	0.999737	0.573401	0.769067	0.998339	0.760512	0.638451	0.999983	0.547679	0.755947	0.768591	0.918771	0.622265	0.219303	0.944493	1	0.878853	0.765274	1.57047e-14	1	0.999998	0.787349	0.170681	4.14423e-09	0.33404	0.0729208	0.535633	0.77862	0.163096	0.825419	0.353685
receptor-mediated endocytosis	0.42105	1	0.227273	1	1	1	1	0.587289	1	1	1	1	1	1	1	1	1	1	1	1	0.648347	0.697128	1	1	1	1	1	1	0.23256	0.285985	0.498653	0.446862	1	0.152522	0.32217	1.69823e-14	1	0.732824	1	1	0.572352	1	0.728308	0.848477	1	1	1	1	1
nuclear polyadenylation-dependent ncRNA catabolic process	1	1	1	1	1	1	1	1	1	1	1.7748e-14	1	1	1	1	1	1	1	1	1	1	1	1	1	1	1	1	1	1	1	1	1	1	1	1	1	1	1	1	1	1	1	1	1	1	1	1	1	1
tRNA surveillance	1	1	1	1	1	1	1	1	1	1	1.7748e-14	1	1	1	1	1	1	1	1	1	1	1	1	1	1	1	1	1	1	1	1	1	1	1	1	1	1	1	1	1	1	1	1	1	1	1	1	1	1
nuclear polyadenylation-dependent tRNA catabolic process	1	1	1	1	1	1	1	1	1	1	1.7748e-14	1	1	1	1	1	1	1	1	1	1	1	1	1	1	1	1	1	1	1	1	1	1	1	1	1	1	1	1	1	1	1	1	1	1	1	1	1	1
nuclear polyadenylation-dependent rRNA catabolic process	1	1	1	1	1	1	1	1	1	1	1.7748e-14	1	1	1	1	1	1	1	1	1	1	1	1	1	1	1	1	1	1	1	1	1	1	1	1	1	1	1	1	1	1	1	1	1	1	1	1	1	1
nuclear ncRNA surveillance	1	1	1	1	1	1	1	1	1	1	1.7748e-14	1	1	1	1	1	1	1	1	1	1	1	1	1	1	1	1	1	1	1	1	1	1	1	1	1	1	1	1	1	1	1	1	1	1	1	1	1	1
cellular protein-containing complex assembly	0.727662	0.0890306	0.17629	1	1	1	0.0257508	0.680164	0.230774	1.8927e-14	0.587703	1.58492e-06	1	0.0826339	0.00153844	1	0.186275	1	0.356081	0.14254	0.816171	1	0.907769	1	1	0.999983	0.223999	0.579284	0.0050433	2.69783e-05	0.261603	0.371891	0.0684327	0.841712	0.297885	0.917844	0.273932	0.437243	0.114599	1	0.877482	0.484063	0.357704	0.540921	0.00025121	0.357376	0.684845	0.653286	0.590381
snRNA metabolic process	1	1	1	1	0.378157	1	1	1	1	1	1.90182e-14	1	1	1	1	1	1	1	1	1	1	1	1	1	1	1	1	1	1	1	1	1	1	1	1	1	0.806564	1	1	1	0.28836	1	1	1	1	1	1	1	1
regulation of cellular macromolecule biosynthetic process	0.987152	0.923888	0.660739	1	1	1	0.163786	0.95862	0.000856682	1	7.99679e-06	0.00120205	0.861534	0.458343	0.875974	0.854314	0.759291	0.583159	0.677368	0.999737	0.249071	0.757191	0.999721	0.983503	0.964587	0.999983	0.727965	0.529829	0.586688	0.937928	0.979653	0.438313	0.947844	1	0.999982	1	2.44009e-14	1	0.999998	0.710336	0.385458	1.94299e-14	0.258195	0.163314	0.369292	0.820273	0.0622307	0.794945	0.0980002
cellular metabolic process	0.157716	0.585561	0.14322	0.13575	2.41146e-05	1.82336e-06	0.0475108	0.994812	0.0185428	0.64357	0.0145474	0.00307416	0.996473	0.0285219	0.0112373	0.102269	0.680991	0.862867	0.881423	0.00386817	0.417191	0.449189	0.813008	0.864929	0.94485	0.999983	0.475686	0.349032	0.973042	0.983629	0.795818	0.865514	0.988491	1	0.29837	0.971928	1.99415e-14	0.900595	9.35646e-09	0.476895	0.0302209	3.90735e-05	0.269083	0.152927	0.00526164	0.185383	0.09159	0.163201	5.1964e-06
positive regulation of lymphocyte activation	0.441811	1	1	1	0.909136	1	1	1	1	1	0.31756	1	1	1	1	1	1	0.365954	1	1	0.671675	1	1	0.609953	1	1	0.2814	1	0.113714	0.597369	0.000113331	2.26126e-14	0.000466172	0.891631	0.507192	0.00226518	1	1	0.999998	1	1	0.584374	0.9083	0.866457	0.710263	1	1	1	1
positive regulation of leukocyte activation	0.46814	1	1	1	0.95001	1	1	1	1	1	0.338446	1	1	1	1	1	1	0.387347	1	1	0.706794	1	1	0.634875	1	1	0.303462	1	0.146872	0.630761	0.000319285	2.29367e-14	0.000669387	0.948052	0.285388	0.000709811	1	1	0.999998	1	1	0.63808	0.788109	0.893558	0.738922	1	1	1	1
positive regulation of leukocyte cell-cell adhesion	0.3558	1	1	1	0.788892	1	1	1	1	1	1	1	1	1	1	1	1	1	1	1	0.554531	1	1	1	1	1	0.221709	1	0.136297	0.49698	7.54341e-08	2.29367e-14	0.000161603	0.774573	0.362129	0.687749	1	1	0.9805	1	1	0.396664	1	0.765132	1	1	1	1	1
regulation of macromolecule biosynthetic process	0.987152	0.923888	0.663205	1	1	1	0.165381	0.95862	0.000871421	1	8.52793e-06	0.00127505	0.86456	0.461884	0.877411	0.854314	0.768832	0.584879	0.680459	0.999737	0.255738	0.757191	0.999721	0.983503	0.964587	0.999983	0.730423	0.529829	0.600143	0.939413	0.981999	0.452613	0.947844	1	0.999982	1	4.1881e-14	1	0.999998	0.71109	0.385458	2.4187e-14	0.269083	0.16555	0.371962	0.82282	0.0622307	0.797161	0.103206
mRNA destabilization	1	1	1	1	1	1	0.165381	1	1	1	2.86314e-14	1	1	1	1	1	1	1	1	1	1	1	1	1	1	1	1	1	1	1	1	1	1	1	1	0.839217	0.194959	0.559856	1	1	0.385458	1	0.674674	1	1	1	0.0221534	0.176756	0.162352
ncRNA 3'-end processing	1	1	1	1	0.381474	0.458219	1	1	1	1	2.86314e-14	1	1	1	1	1	1	1	1	1	1	1	1	1	1	1	1	1	1	1	1	1	1	0.752614	1	1	1	1	1	1	1	1	1	1	1	1	1	1	1
telomere maintenance via telomerase	0.218116	1	1	1	1	1	1	1	2.94387e-14	1	1	1	1	1	1	0.101457	0.256376	1	1	1	1	1	1	1	1	1	1	1	1	0.287634	1	1	1	1	1	1	0.915037	0.666879	1	1	1	1	1	1	1	1	0.0703152	1	1
organonitrogen compound metabolic process	0.866673	0.358414	0.516083	0.15693	3.68243e-05	3.02969e-14	0.0013838	0.994812	0.959473	1	0.0116844	0.000297687	0.985564	0.00206964	0.924202	0.843244	0.732267	0.991748	0.909884	0.451939	0.928218	0.697128	0.492302	0.965683	0.71273	0.999983	0.229458	0.650232	0.355503	0.959484	0.268762	0.577901	0.649407	0.0954456	0.236461	5.24603e-09	0.885712	0.127362	3.27758e-14	0.36398	0.835204	0.999913	0.816765	0.641387	0.771667	0.175189	0.243803	0.877528	1
DNA strand elongation	1	1	1	1	1	1	1	1	1	1	1	1	1	1	3.1514e-14	0.000701642	0.13228	1	1	1	1	1	1	1	1	1	1	1	1	1	1	1	1	1	1	1	1	1	1	1	1	0.408936	1	1	0.199505	1	1	1	1
positive regulation of mRNA catabolic process	1	1	1	1	1	1	0.165381	1	1	1	3.43323e-14	1	1	1	1	1	1	1	1	1	1	1	1	1	1	1	1	1	1	1	1	1	1	1	1	0.846904	0.21069	0.572367	1	1	0.385458	1	0.677317	0.568787	1	1	0.0227792	0.17815	0.162352
RNA-dependent DNA biosynthetic process	0.220128	1	1	1	1	1	1	1	3.43367e-14	1	0.145828	1	1	1	1	0.102269	0.260822	1	1	1	1	1	1	1	1	1	1	1	1	0.292352	1	1	1	1	1	1	0.920978	0.68029	1	1	1	1	1	1	1	1	0.0712674	1	1
RNA destabilization	1	1	1	1	1	1	0.165381	1	1	1	3.53833e-14	1	1	1	1	1	1	1	1	1	1	1	1	1	1	1	1	1	1	1	1	1	1	1	1	0.849103	0.0863998	0.578106	1	1	0.385458	1	0.677478	1	1	1	0.0228978	0.17815	0.16342
establishment of planar polarity	1	1	1	1	1	1	1	1	1	1	0.18429	3.56476e-14	1	1	1	1	1	1	1	1	1	1	0.3702	1	1	1	1	1	8.21355e-05	1	0.351829	0.637402	1	0.598356	1	0.890425	0.853239	1	1	1	1	0.758554	1	0.608705	1	1	1	1	1
establishment of tissue polarity	1	1	1	1	1	1	1	1	1	1	0.18429	3.56476e-14	1	1	1	1	1	1	1	1	1	1	0.3702	1	1	1	1	1	8.21355e-05	1	0.351829	0.637402	1	0.598356	1	0.890425	0.853239	1	1	1	1	0.758554	1	0.608705	1	1	1	1	1
nitrogen compound metabolic process	0.885278	0.70283	0.440572	0.601559	3.03636e-05	1.07332e-07	0.0290129	0.998825	0.00960865	1	0.0490129	0.00645498	0.995576	0.0133343	0.00353115	0.0708368	0.600372	0.67141	0.819266	0.471369	0.614518	0.655171	0.904451	0.995096	0.885736	0.999983	0.591739	0.778127	0.890344	0.989199	0.938288	0.907099	0.942739	0.985199	0.664816	0.0441428	3.69327e-14	1	1.19872e-10	0.569449	0.00806399	6.75562e-07	0.269083	0.281289	0.00416471	0.179781	0.138079	0.46827	2.13907e-05
nucleobase-containing compound biosynthetic process	0.987152	1	0.670713	0.509895	1	1	0.743854	0.994812	0.000965266	1	0.382716	0.00146867	0.981944	0.472707	0.771902	0.00869271	0.381908	0.590567	0.684406	0.999737	0.20523	0.460146	0.999721	0.995256	0.965964	0.999983	0.737529	0.53847	0.163796	0.876822	0.893089	0.486404	0.948811	1	0.999982	1	8.98548e-13	1	0.999998	0.72558	0.299774	4.20549e-14	0.254233	0.179337	0.511605	0.640839	0.45319	0.088689	0.162352
polyadenylation-dependent ncRNA catabolic process	1	1	1	1	1	1	1	1	1	1	4.65734e-14	1	1	1	1	1	1	1	1	1	1	1	1	1	1	1	1	1	1	1	1	1	1	1	1	1	1	1	1	1	1	1	1	1	1	1	1	1	1
regulation of telomere maintenance	0.228225	1	1	1	1	1	1	1	5.23061e-14	1	1	1	1	1	1	1	0.267633	1	1	1	1	1	1	1	1	1	1	1	1	0.302482	1	1	1	1	1	1	0.708558	0.951684	1	1	0.349978	1	1	1	0.0886048	1	1	0.158715	1
transport	0.0798764	0.102235	0.0822405	0.996751	1	1	0.654557	0.111146	0.088671	1	0.735474	0.0278824	0.576029	0.00014035	1	1	0.674018	0.85525	0.985196	0.999737	0.408427	0.697128	0.431044	0.864929	0.000788848	0.999983	0.970041	0.301371	0.233161	0.0335168	0.00480319	0.00157205	0.41145	0.891631	0.683939	8.50204e-14	0.979991	7.08705e-13	6.00544e-14	0.492033	0.789238	0.999913	0.800373	0.100386	0.999585	0.997796	0.760896	0.728403	1
macromolecule metabolic process	0.995231	0.958543	0.407599	0.996751	1.49443e-05	3.73244e-08	0.0241424	0.994812	0.00742667	1	0.0393483	0.00451701	0.916418	0.0101161	0.00228026	0.0635052	0.410002	0.43383	0.902198	0.417172	0.811132	0.51058	0.999721	0.987897	0.860009	0.999983	0.972126	0.895313	0.280172	0.968195	0.942143	0.362398	0.786464	0.796715	0.949923	0.0313762	6.29197e-14	1	2.37804e-11	0.821635	0.00559634	1.4049e-07	0.199287	0.277588	0.00263277	0.546447	0.0699221	0.659757	1.20372e-06
regulation of T cell activation	0.42105	1	1	1	0.896074	1	1	1	1	1	0.305827	1	1	1	1	1	1	1	1	1	0.651674	1	1	1	1	1	0.269581	1	0.238117	0.576412	1.15618e-05	6.47131e-14	0.00038606	0.947126	0.324511	0.971928	1	1	0.999998	1	1	0.547176	0.729936	0.851715	1	0.699337	1	1	1
lymphocyte differentiation	1	1	1	1	0.917371	1	1	1	1	1	0.326084	1	1	1	1	1	1	0.375103	1	1	0.687467	1	1	1	0.325139	1	1	1	0.559906	1	8.30087e-06	6.47131e-14	0.0601963	0.918981	1	0.993879	0.983881	1	0.857965	1	0.590789	0.608707	0.618534	0.877748	0.721317	1	1	1	1
positive regulation of T cell activation	0.344925	1	1	1	0.772948	1	1	1	1	1	1	1	1	1	1	1	1	1	1	1	0.529871	1	1	1	1	1	0.210161	1	0.116902	0.478963	8.06319e-06	6.63678e-14	0.000136147	0.711993	0.334567	0.842157	1	1	0.953598	1	1	0.357718	1	0.738168	1	1	1	1	1
adaptive immune response	1	1	1	1	1	1	1	1	1	1	0.449228	1	1	1	0.677901	1	1	0.503505	1	1	0.861102	0.764237	1	1	1	1	1	1	0.000450824	0.800575	2.42154e-05	2.08101e-11	0.00328949	1	0.807889	6.67312e-14	1	1	1	1	1	0.963567	0.826546	1	1	1	1	1	1
mononuclear cell differentiation	1	1	1	1	0.957909	1	1	1	1	1	0.350578	1	1	1	1	1	1	0.392703	1	1	0.724133	1	0.639937	1	0.351809	1	1	1	0.353466	1	6.90548e-06	7.69719e-14	0.0713572	0.900594	1	0.849103	0.969986	1	0.905432	1	0.619659	0.66268	0.526176	0.90557	0.749075	0.742038	1	1	1
telomere maintenance via telomere lengthening	0.228225	1	1	1	1	1	1	1	7.75666e-14	1	1	1	1	1	1	0.11043	0.276831	1	1	1	1	1	1	1	1	1	1	1	1	0.311575	1	1	1	1	1	1	0.947922	0.724563	1	1	0.361992	1	1	1	1	1	0.0804764	0.161192	1
mitotic nuclear membrane reassembly	1	1	1	1	1	1	1	1	1	1	1	0.00251542	1	8.28496e-14	1	1	0.0281731	1	1	1	1	1	0.253272	1	1	1	1	1	1	1	1	1	1	1	1	1	0.54348	0.512679	0.593156	1	1	1	0.569093	0.413193	1	1	1	1	1
mitotic nuclear membrane organization	1	1	1	1	1	1	1	1	1	1	1	0.00251542	1	8.28496e-14	1	1	0.0281731	1	1	1	1	1	0.253272	1	1	1	1	1	1	1	1	1	1	1	1	1	0.54348	0.512679	0.593156	1	1	1	0.569093	0.413193	1	1	1	1	1
organic cyclic compound biosynthetic process	0.93493	1	0.698902	0.554516	1	1	0.764978	0.994918	0.00137617	1	0.250981	0.00231005	0.982456	0.510456	0.803743	0.0101936	0.454946	0.610184	0.706966	0.999737	0.24588	0.482908	0.960009	0.995256	0.968614	0.999983	0.311434	0.563171	0.229315	0.81618	0.912343	0.594078	0.955089	1	0.999982	1	6.72855e-12	1	0.999998	0.396203	0.336573	8.65097e-14	0.257174	0.230981	0.567006	0.697807	0.395	0.101143	0.205585
heterocycle biosynthetic process	0.926621	1	0.679633	0.519322	1	1	0.748685	0.994812	0.0010873	1	0.39305	0.00169101	0.981944	0.48401	0.782162	0.00903309	0.402754	0.597217	0.688644	0.999737	0.213854	0.460146	0.991937	0.995256	0.965964	0.999983	0.290023	0.544208	0.182802	0.888234	0.868675	0.51968	0.950285	1	0.999982	1	1.16065e-12	1	0.999998	0.549398	0.307759	8.65097e-14	0.237263	0.199963	0.528538	0.662787	0.364661	0.0933268	0.172982
aromatic compound biosynthetic process	0.926621	1	0.680471	0.519322	1	1	0.748685	0.994812	0.00108856	1	0.39426	0.00172042	0.981944	0.48401	0.782451	0.00903309	0.405091	0.597217	0.688644	0.999737	0.214776	0.460759	0.991937	0.995256	0.965964	0.999983	0.290623	0.544208	0.184544	0.888871	0.913383	0.523379	0.950285	1	0.999982	1	1.34912e-12	1	0.999998	0.550358	0.309427	8.78048e-14	0.237263	0.199963	0.530252	0.662787	0.366965	0.0933402	0.173947
regulation of mRNA metabolic process	1	1	1	1	0.917371	1	0.315835	0.291177	1	1	4.04748e-10	1.67241e-10	1	1	0.500964	1	0.67815	1	1	1	0.684765	1	1	0.370528	1	1	1	0.359095	0.0138113	1	0.784371	0.742226	1	1	1	1	8.80284e-14	1	0.999998	1	0.00145075	1	0.761903	0.877105	1	1	0.00521316	0.355585	0.503572
DNA repair	1	1	1	1	1	1	1	1	0.406034	1	0.408452	0.508788	1	0.465932	8.82512e-14	0.000621136	0.000315421	0.196534	0.197434	0.763085	1	1	1	1	1	1	0.36933	1	0.290953	0.448372	0.932042	1	1	1	1	1	0.21565	0.373616	0.999998	1	1	0.995299	0.36533	0.812887	1.44757e-06	0.000241565	0.715566	1	1
activation of innate immune response	1	1	1	1	1	1	1	1	1	1	1	8.83138e-14	1	1	1	1	1	1	0.253609	1	1	1	1	1	1	1	1	1	0.000138827	1	0.0172919	3.37307e-05	1	1	0.673569	1	0.714981	1	0.851362	1	1	1	1	1	0.477766	1	1	1	1
myeloid cell activation involved in immune response	0.522144	0.371422	0.310281	1	1	1	1	0.186332	0.392515	1	0.145828	0.00390577	0.477163	1	1	1	1	1	1	1	1	0.750771	1	1	1	0.931468	1	1	0.124362	0.429445	1.77486e-05	9.99247e-14	0.364864	0.66916	0.686823	0.00391375	1	0.00251424	0.999998	1	1	0.920729	0.348058	0.591969	1	1	0.419934	1	0.682618
positive regulation of protein localization to nucleus	1	1	1	1	1	1	1	0.327273	1.038e-13	1	1	1	1	0.108555	1	1	0.0583528	1	1	1	1	1	1	1	0.143883	1	0.12772	1	0.109946	1	0.567723	0.201384	1	0.663425	0.569769	0.798307	0.742241	1	1	1	0.374094	1	0.650055	0.529961	1	1	0.329932	1	1
regulation of cellular biosynthetic process	0.927551	0.72104	0.681801	1	1	1	0.173056	0.972629	0.00111679	1	1.28783e-05	0.00179526	0.884364	0.487824	0.894574	0.865951	0.808411	0.600479	0.688644	0.999737	0.295194	0.761393	0.999721	0.940095	0.823772	0.999983	0.509523	0.544208	0.661761	0.95199	0.968458	0.533428	0.786464	1	0.999982	1	7.82708e-13	1	0.999998	0.732705	0.403864	1.0572e-13	0.299899	0.202367	0.415018	0.765322	0.0702788	0.818914	0.113853
nuclear membrane reassembly	1	1	1	1	1	1	1	1	1	1	1	0.00278631	1	1.12555e-13	1	1	0.0308851	1	1	1	1	1	0.256502	1	1	1	1	1	1	1	1	1	1	0.780685	1	1	0.562559	0.537276	0.596358	1	1	1	0.581523	0.425857	1	1	1	1	1
regulation of cell-cell adhesion	0.481705	1	0.272171	1	0.964972	1	1	1	1	1	0.353205	1	1	1	1	1	1	1	1	1	0.239901	0.718809	0.644861	1	1	1	0.319504	1	0.362972	0.656437	2.02655e-06	1.18814e-13	0.000846595	0.818063	0.43018	0.204311	1	1	0.999998	1	1	0.672958	0.937412	0.909081	1	0.743702	1	1	1
polyadenylation-dependent RNA catabolic process	1	1	1	1	1	1	1	1	1	1	1.1919e-13	1	1	1	1	1	1	1	1	1	1	1	1	1	1	1	1	1	1	1	1	1	1	1	1	1	1	1	1	1	1	1	1	1	1	1	1	1	1
myeloid leukocyte mediated immunity	0.523909	0.372305	0.311834	1	1	1	1	0.18759	0.394796	1	0.147511	0.00404865	0.479257	1	1	1	1	1	1	1	1	0.750771	1	1	1	0.934268	1	1	0.127149	0.432989	5.51966e-06	1.22088e-13	0.367578	0.57525	0.855549	0.00426411	0.985665	0.0028747	0.999998	1	1	0.921598	0.357704	0.595777	1	1	0.424767	0.448278	0.685219
protein localization to chromosome	1	1	1	1	1	1	1	1	1.26979e-13	1	1	1	1	1	1	1	0.000521789	0.220289	0.202635	1	0.359372	1	1	1	1	1	1	1	1	0.325215	1	0.546357	1	1	1	1	0.963158	0.748079	1	1	1	1	0.652608	0.534658	0.385694	1	1	1	1
intracellular transport of virus	1	1	1	1	1	1	1	1	1	1	1	1	1	1.30817e-13	1	1	0.215667	1	1	1	1	1	1	1	0.114447	1	1	1	1	1	1	1	1	1	0.474809	1	0.125583	1	1	1	1	1	1	0.4346	1	1	1	1	1
regulation of posttranscriptional gene silencing	1	1	1	1	1	1	1	1	1	1	1	1	1	1.30817e-13	1	1	1	1	1	1	0.396078	1	1	1	1	1	1	1	1	1	1	1	1	1	1	0.865065	0.823052	0.375977	1	1	1	0.73655	1	0.587061	1	1	0.372424	1	1
regulation of gene silencing by RNA	1	1	1	1	1	1	1	1	1	1	1	1	1	1.30817e-13	1	1	1	1	1	1	0.397615	1	1	1	1	1	1	1	1	1	1	1	1	1	1	0.867082	0.823731	0.383341	1	1	1	0.739781	1	0.587895	1	1	0.37343	1	1
non-canonical Wnt signaling pathway	1	1	1	1	1	1	1	1	1	1	0.199299	1.32039e-13	1	1	1	1	1	1	1	1	1	1	1	1	1	1	1	1	0.000176185	1	0.187446	0.684179	1	0.478348	0.683939	0.686643	0.904391	1	1	1	1	0.781733	1	1	1	1	1	1	1
nuclear DNA replication	1	1	1	1	1	1	1	1	1	1	1	1	1	1	1.33949e-13	1.11749e-09	0.00320786	0.193956	0.170814	1	1	1	1	1	1	1	1	1	1	1	1	1	1	1	1	1	1	0.137828	1	1	1	0.605566	1	1	1	1	0.281534	1	1
morphogenesis of a polarized epithelium	1	1	1	1	1	1	1	1	1	1	0.200177	1.35761e-13	0.0394534	1	1	1	1	1	1	1	1	1	0.388176	1	1	0.58714	1	1	0.000181964	1	0.188172	0.686088	1	0.678557	1	0.687838	0.740246	1	0.859401	1	1	0.783318	1	0.639339	1	1	1	1	1
positive regulation of canonical Wnt signaling pathway	1	1	1	1	1	1	1	1	1	1	1	1.39675e-13	1	1	1	1	1	1	1	1	1	1	1	1	0.19917	1	1	1	0.000187888	1	0.720447	0.688269	1	0.201836	0.687257	0.922984	1	0.539253	1	1	1	0.784651	1	1	1	1	1	1	1
exocytosis	0.323436	0.478176	0.0635741	1	1	1	1	0.0883409	0.529497	1	0.224739	0.0198708	0.61261	1	1	1	1	1	1	1	1	0.805569	0.84628	0.537856	1	0.999983	1	1	0.570682	0.396451	4.09724e-05	3.49546e-13	0.496834	0.0560493	0.662764	1.48617e-13	1	3.34065e-05	0.999998	1	1	0.992412	0.514831	0.529961	0.938907	0.87751	0.599403	0.586831	1
regulation of fibrinolysis	1	1	1	1	1	1	1	1	1	1	1	1	1	1	1	1	1	1	1	1	1	1	1	1	1	1	1	1	1	1	1	1	1	0.432127	1	1.52111e-13	1	1	1	1	1	1	1	1	1	1	1	1	1
regulation of defense response	1	1	0.139141	1	1	1	1	1	1	1	1	1.89643e-07	1	1	0.732367	1	1	1	0.630319	0.886942	0.710885	1	0.843559	1	1	0.999983	0.479171	1	1.52404e-13	0.597843	6.91247e-07	6.52603e-05	0.0388123	1	0.519169	0.00130848	1	1	0.999998	0.687638	1	0.94438	0.968536	0.937356	0.715967	1	0.59577	1	1
leukocyte differentiation	0.526908	1	1	1	1	1	1	1	1	1	0.400024	1	1	1	1	0.33306	1	0.453567	1	1	0.795434	1	0.375718	1	0.132754	1	1	1	0.486387	0.727563	6.42883e-06	1.6545e-13	0.098674	0.892099	0.977301	0.870827	0.94365	1	0.999998	1	0.69974	0.779092	0.499037	0.951654	0.815943	0.787004	1	1	1
signal transduction	0.842899	0.916505	0.457978	1	1	1	0.586679	0.994812	0.944873	1	0.963687	0.0417084	0.913529	0.981661	0.803743	0.826223	0.835857	0.800255	0.616415	0.999737	0.608493	0.867979	0.999721	0.887085	0.0640215	0.999983	0.565179	0.424782	7.90823e-06	0.122316	1.71736e-13	3.87603e-07	0.00429119	0.294101	0.592369	0.971072	1	1	0.999998	0.91053	0.960432	0.999913	0.97913	0.849852	0.999585	0.797063	0.962176	0.995012	1
cell cycle DNA replication	1	1	1	1	1	1	1	1	1	1	1	1	1	1	1.95278e-13	1.20492e-09	0.00373292	0.196534	0.177329	1	1	1	1	1	1	1	1	1	1	1	1	1	1	1	1	1	1	0.158571	1	1	1	0.617105	1	1	1	1	0.289033	1	1
regulation of endopeptidase activity	1	1	0.26858	1	0.957909	1	1	0.661215	1	1	1	0.426668	1	1	1	1	0.718076	1	1	1	1	0.718809	0.638607	1	0.350406	0.516627	0.315067	1	0.163796	0.357795	0.000473233	0.0594898	1	0.331027	0.583974	1.95697e-13	0.881283	0.991883	0.999998	1	1	1	0.800396	0.485447	0.747321	1	1	1	0.942615
signaling	0.868356	0.932104	0.298878	0.999984	1	1	0.650709	0.994812	0.959473	1	0.97565	0.068808	0.94836	0.983316	0.856417	0.843461	0.91337	0.838648	0.67131	0.999737	0.5291	0.905126	0.991937	0.842992	0.0876214	0.999983	0.627056	0.463825	5.0375e-05	0.179075	1.98809e-13	8.197e-06	0.00722703	0.41769	0.622413	0.98741	1	0.947546	0.999998	0.924908	0.946186	0.999913	0.991252	0.893558	0.999585	0.855207	0.906306	0.995819	1
mitotic DNA replication	1	1	1	1	1	1	1	1	1	1	1	1	1	1	2.01599e-13	0.0331519	0.0921924	1	1	1	1	1	1	1	1	1	1	1	1	1	1	1	1	1	1	1	1	0.545562	1	1	1	0.325951	1	1	1	1	1	1	1
regulation of biosynthetic process	0.932248	0.729379	0.689487	1	1	1	0.178883	0.975945	0.00124142	1	1.5059e-05	0.00204064	0.889808	0.497717	0.897792	0.86878	0.822587	0.605228	0.693364	0.999737	0.308043	0.764237	0.999721	0.940095	0.830049	0.999983	0.520457	0.554974	0.683197	0.955073	0.958435	0.565922	0.793664	1	0.999066	1	2.22001e-12	1	0.999998	0.738289	0.412619	2.05274e-13	0.269083	0.215693	0.428921	0.773934	0.0728395	0.825539	0.128506
acute-phase response	1	1	1	1	1	1	1	1	1	1	1	1	1	1	1	1	1	1	1	1	0.262323	1	1	1	1	1	1	1	1	1	1	1	1	0.757848	1	2.08786e-13	1	1	1	1	1	1	1	1	1	1	1	1	1
inflammatory response	1	0.494982	0.147396	1	1	1	1	1	1	1	1	0.317321	1	1	0.751972	1	1	1	1	0.906977	0.529489	1	1	1	1	0.862679	0.498889	1	0.141674	0.631212	9.16028e-05	0.0102197	0.00788439	0.980604	0.279649	2.09345e-13	1	1	1	0.692646	0.838917	0.956821	0.92134	1	0.948698	0.88136	1	1	1
establishment of localization	0.0873132	0.110152	0.087192	0.997348	1	1	0.668214	0.127763	0.0268598	1	0.754739	0.0333705	0.382259	0.00018157	1	1	0.229806	0.718214	0.985196	0.999737	0.440553	0.587638	0.256502	0.87872	0.00100255	0.999983	0.972126	0.316096	0.281353	0.039225	0.00497023	0.00288598	0.431963	0.87733	0.732966	6.49095e-13	0.982336	1.06322e-12	2.10069e-13	0.515595	0.812978	0.999913	0.791129	0.065011	0.999585	0.997796	0.684845	0.737509	1
phagocytosis, recognition	1	0.178946	1	1	1	1	1	1	1	1	1	1	1	1	1	1	1	1	1	1	1	1	1	1	1	1	1	1	1	1	1	1	1	0.831588	0.65741	2.13561e-13	1	1	1	1	1	1	1	1	1	1	1	1	1
RNA export from nucleus	1	1	1	1	1	1	1	0.384064	1	1	1	1	1	2.18562e-13	1	1	1	1	1	1	1	1	1	1	1	1	1	1	1	1	1	1	1	1	1	1	2.26159e-07	0.874082	0.830793	1	0.408194	1	1	0.152927	0.141162	1	1	1	1
G2/M transition of mitotic cell cycle	1	1	1	1	1	1	1	0.0181321	1	1	1	2.22987e-13	1	1	0.412663	0.221064	0.000220259	0.317449	1	1	1	1	1	1	1	1	1	1	0.00251153	1	0.872699	0.574747	1	1	0.385781	1	0.828219	1	1	0.405424	1	0.90675	0.846189	0.511332	1	1	1	1	1
exonucleolytic trimming involved in rRNA processing	1	1	1	1	1	1	1	1	1	1	2.46042e-13	1	1	1	1	1	1	1	1	1	1	1	1	1	1	1	1	1	1	1	1	1	1	0.348981	1	1	1	1	1	1	1	1	1	1	1	1	1	1	1
positive regulation of mRNA metabolic process	1	1	1	1	1	1	0.185642	0.399359	1	1	2.46042e-13	1	1	1	1	1	0.391488	1	1	1	1	1	1	0.439109	1	1	1	1	1	1	1	1	1	1	1	0.913501	3.69122e-05	0.716673	1	1	0.418804	1	0.729936	0.626837	1	1	0.038742	0.202902	0.208343
exonucleolytic trimming to generate mature 3'-end of 5.8S rRNA from tricistronic rRNA transcript (SSU-rRNA, 5.8S rRNA, LSU-rRNA)	1	1	1	1	1	1	1	1	1	1	2.46042e-13	1	1	1	1	1	1	1	1	1	1	1	1	1	1	1	1	1	1	1	1	1	1	0.348981	1	1	1	1	1	1	1	1	1	1	1	1	1	1	1
transport of virus	1	1	1	1	1	1	1	1	1	1	1	1	1	2.53069e-13	1	1	0.231113	1	1	1	1	1	1	1	0.124486	1	1	1	1	0.263937	1	1	1	1	0.253484	1	0.163618	1	1	1	1	1	1	0.456409	1	1	1	1	1
DNA-dependent DNA replication	1	1	1	0.252834	0.764586	1	1	1	1	1	1	1.79122e-12	1	1	2.63473e-13	1.20492e-09	0.000878106	0.104279	0.303835	1	1	1	1	1	1	1	1	1	0.00103552	1	0.534975	0.788981	1	1	1	1	0.742241	0.56931	1	1	1	0.60725	0.809604	1	0.56293	1	0.481117	1	0.710133
cellular amine metabolic process	1	1	0.0486472	1	1	1	1	1	1	1	1	2.69593e-13	1	1	1	1	1	1	0.274955	1	0.462512	1	0.402436	1	1	1	0.179389	1	3.15575e-05	0.144782	0.42835	0.386198	1	1	1	1	1	1	0.873006	1	1	1	1	1	1	1	1	1	1
Fc-epsilon receptor signaling pathway	1	1	1	1	1	1	1	1	1	1	1	2.76909e-13	1	1	1	1	1	1	1	1	1	1	1	1	1	1	1	1	0.000298635	1	0.0275856	0.000642988	1	1	1	0.0203376	1	0.95301	0.874103	1	1	1	1	1	1	1	1	1	1
multi-organism transport	1	1	1	1	1	1	1	1	1	1	1	1	1	2.77442e-13	1	1	0.235744	1	1	1	1	1	1	1	0.124953	1	1	1	0.347537	0.268926	1	1	1	1	0.253484	1	0.165872	1	1	1	1	1	1	0.459358	1	1	1	1	1
multi-organism localization	1	1	1	1	1	1	1	1	1	1	1	1	1	2.77442e-13	1	1	0.235744	1	1	1	1	1	1	1	0.124953	1	1	1	0.347537	0.268926	1	1	1	1	0.253484	1	0.165872	1	1	1	1	1	1	0.459358	1	1	1	1	1
intraciliary transport	1	1	1	1	1	1	1	1	1	1	1	1	1	1	1	1	1	1	1	1	0.270139	1	0.133604	1	2.88818e-13	1	1	1	1	1	1	1	1	1	0.461457	1	0.839277	1	1	1	1	1	1	0.044606	1	1	1	1	1
regulation of gene silencing	1	1	1	1	1	1	1	1	1	1	1	1	1	2.90273e-13	1	0.14516	1	1	1	1	0.426417	1	1	1	1	1	1	1	1	1	1	1	1	1	1	0.905223	0.69397	0.472171	1	1	1	0.772862	1	0.618868	1	1	0.395749	1	1
cell cycle G2/M phase transition	1	1	1	1	1	1	1	0.0202885	1	1	1	3.09961e-13	1	1	0.42098	0.228591	0.000274822	0.328185	0.34368	1	1	1	1	1	1	1	1	1	0.00302541	1	0.882318	0.589036	1	1	0.398773	1	0.849719	1	1	0.409675	1	0.91413	0.858769	0.52635	1	1	1	1	1
positive regulation of lymphocyte proliferation	0.282852	1	1	1	0.640373	1	1	1	1	1	1	1	1	1	1	1	1	1	1	1	1	1	1	1	1	1	0.166092	1	0.188448	1	0.0159729	3.13741e-13	0.0133561	0.988401	0.241442	0.656026	1	1	1	1	1	0.779092	1	0.62317	1	1	1	1	1
amine metabolic process	1	1	0.049072	1	1	1	1	1	1	1	1	3.25729e-13	1	1	1	1	1	1	0.276454	1	0.469262	1	0.409282	1	1	1	0.182478	1	3.71313e-05	0.150144	0.441007	0.39859	1	1	0.716396	1	1	1	0.884906	1	1	1	1	1	1	1	1	1	1
toxin transport	1	1	1	1	1	1	1	1	3.33706e-13	1	1	1	1	1	1	1	1	1	1	1	1	0.428891	1	1	1	1	1	1	1	1	0.386351	1	1	0.168102	1	1	0.789716	0.445539	1	1	1	0.507467	1	0.388921	1	1	1	1	1
positive regulation of mononuclear cell proliferation	0.282852	1	1	1	0.640373	1	1	1	1	1	1	1	1	1	1	1	1	1	1	1	1	1	1	1	1	1	0.166092	1	0.190268	1	0.0163915	3.41344e-13	0.0133918	0.988401	0.244536	0.659861	1	1	1	1	1	0.779092	1	0.62317	1	1	1	1	1
positive regulation of cell-cell adhesion	0.391234	1	0.204665	1	0.839329	1	1	1	1	1	1	1	1	1	1	1	1	1	1	1	0.157775	0.649045	1	1	1	1	0.241156	1	0.180548	0.536106	3.59852e-07	3.49546e-13	0.000237366	0.868685	0.409878	0.156194	1	1	0.999998	1	1	0.461436	1	0.811377	1	1	1	1	1
hematopoietic progenitor cell differentiation	1	1	1	1	1	0.907552	1	1	1	1	0.215755	3.82239e-13	1	1	1	1	0.442773	1	1	1	0.20523	1	1	1	1	0.614331	1	1	4.17027e-05	0.432989	0.233712	0.0718694	1	0.757848	1	0.751228	0.789716	1	1	1	1	0.81738	0.345317	1	0.518511	1	1	0.220689	1
chromosome organization	0.763167	1	0.526329	0.759302	1	1	0.59989	1	1.45595e-07	1	0.305827	1	0.704688	0.0224479	3.15755e-06	2.31261e-05	4.18446e-13	0.339207	0.0183298	0.975102	0.348325	1	0.923438	1	1	0.999983	0.576955	1	0.970384	0.939413	0.999945	0.82585	1	1	1	1	0.00760589	0.826316	0.999998	1	0.891172	0.91243	0.789242	0.20276	0.00270339	0.000230031	0.204491	0.672201	1
binding of sperm to zona pellucida	1	1	1	1	1	1	1	1	4.19457e-13	1	1	1	1	1	1	1	1	1	1	1	1	1	1	1	1	1	1	1	1	1	1	1	1	1	1	0.595282	1	1	1	1	1	1	1	1	1	1	1	1	1
regulation of DNA biosynthetic process	0.255977	1	1	1	1	1	1	1	4.19457e-13	1	1	1	1	1	1	1	0.0738219	0.230305	1	1	1	1	1	1	1	1	1	1	1	0.349839	0.304326	1	1	0.519583	1	1	0.982336	1	1	1	0.385458	1	1	1	1	0.453694	0.364661	1	1
regulation of RNA splicing	1	1	1	1	1	1	1	0.135131	1	1	1	1	1	1	0.314953	1	1	1	1	1	0.188476	1	1	0.311361	1	1	1	1	1	1	0.719075	1	1	0.879715	1	1	4.27107e-13	1	0.859401	1	0.0036739	1	0.522556	1	1	1	1	1	0.602501
tRNA catabolic process	1	1	1	1	1	1	1	1	1	1	4.46673e-13	1	1	1	1	1	1	1	1	1	1	1	1	1	1	1	1	1	1	1	1	1	1	1	1	1	1	1	1	1	1	1	0.338246	1	0.12116	1	1	1	1
rRNA 3'-end processing	1	1	1	1	1	1	1	1	1	1	4.46673e-13	1	1	1	1	1	1	1	1	1	1	1	1	1	1	1	1	1	1	1	1	1	1	0.367568	1	1	1	1	1	1	1	1	1	1	1	1	1	1	1
RNA phosphodiester bond hydrolysis	1	1	1	1	0.673014	0.870451	1	1	1	1	4.50009e-13	1	1	1	1	1	0.412415	1	1	1	0.450905	1	1	1	1	1	1	1	1	1	0.41002	1	1	0.697285	0.693308	0.927038	0.2403	1	0.860644	1	0.432998	1	0.533098	0.644959	0.494254	0.509026	1	0.210894	0.00890972
tumor necrosis factor-mediated signaling pathway	1	1	1	1	1	1	1	0.439326	1	1	1	4.51861e-13	1	1	1	1	1	1	1	1	1	1	1	1	1	0.211937	1	1	4.50855e-05	1	0.034408	0.021814	0.185754	0.767808	0.72906	0.954609	1	1	1	1	1	1	1	1	1	1	1	1	1
antigen processing and presentation of endogenous peptide antigen via MHC class I	1	1	1	1	1	1	1	1	1	1	1	1	1	1	1	1	1	1	1	1	1	1	1	1	1	1	1	1	4.7415e-13	1	0.196129	1	1	1	1	1	1	1	1	1	1	1	1	1	1	1	1	1	1
B cell activation	1	1	1	1	1	1	1	1	1	1	0.0847292	1	1	1	0.467667	1	0.636863	0.354918	1	1	1	1	1	1	1	1	1	1	1	1	5.69231e-05	5.20298e-13	1	0.995399	0.884457	0.00367764	1	1	1	1	0.572352	0.944717	0.583619	0.849758	0.684302	1	1	1	1
proteasome-mediated ubiquitin-dependent protein catabolic process	1	1	1	1	1	1	1	0.664792	1	1	1	5.64177e-13	1	1	0.545554	0.290541	0.0537524	1	1	0.303718	0.724278	0.718809	1	1	1	1	0.316794	1	0.0243506	0.359873	0.844617	0.94869	1	0.90373	0.590223	1	0.32172	0.00766298	0.673227	0.50573	0.619708	1	0.282113	0.90557	1	0.742038	0.638179	1	1
regulation of animal organ morphogenesis	1	1	1	1	1	1	1	1	1	1	0.223397	5.64177e-13	1	1	1	1	1	1	1	1	0.489403	1	1	1	1	0.625608	1	1	0.000483459	1	0.468546	0.742334	1	0.178216	1	0.772935	0.96539	1	1	1	1	0.829939	1	1	1	1	1	1	1
nuclear membrane organization	1	1	1	1	1	1	1	1	1	1	1	0.00499053	1	5.6854e-13	1	1	0.0449919	1	1	1	1	1	0.280467	1	1	1	1	1	1	1	1	0.163845	1	0.578315	1	1	0.410859	0.660747	0.680233	1	1	1	0.620468	0.482867	1	1	1	1	1
positive regulation of Wnt signaling pathway	1	1	1	1	1	1	1	1	1	1	0.223707	5.79714e-13	1	1	1	1	1	1	1	1	1	1	1	1	0.222864	1	1	1	0.000495903	1	0.776209	0.743609	1	0.0984164	0.738626	0.96219	1	0.660747	1	1	1	0.829941	1	1	1	0.543413	1	1	1
cellular response to interleukin-1	1	1	1	1	1	1	1	1	1	1	1	5.95799e-13	1	1	1	1	1	1	1	1	1	1	1	1	1	1	1	1	5.7445e-07	1	0.472007	0.20083	1	0.434476	1	0.345063	0.4933	1	0.908166	1	0.462291	0.830799	1	1	1	1	1	1	1
regulation of leukocyte cell-cell adhesion	0.42105	1	1	1	0.896074	1	1	1	1	1	1	1	1	1	1	1	1	1	1	1	0.651674	1	1	1	1	1	0.269581	1	0.238117	0.576412	4.05873e-07	6.2493e-13	0.00038606	0.849389	0.324511	0.858208	1	1	0.999998	1	1	0.547176	0.89822	0.851715	1	0.699337	1	1	1
protein import into nucleus	1	1	1	1	1	1	1	0.408809	1	1	1	1	1	6.35919e-13	1	1	0.0238169	1	1	1	1	1	1	1	0.199195	1	1	1	1	0.406776	0.721796	0.358798	1	0.884913	0.688883	0.922984	0.362903	1	0.860644	1	1	0.785574	0.742692	0.641551	1	1	0.410557	1	1
negative regulation of canonical Wnt signaling pathway	1	1	1	1	1	1	1	1	1	1	1	6.42775e-13	1	1	1	1	1	1	1	1	0.494934	0.557816	1	1	0.224074	1	1	0.27111	0.00053233	1	0.475828	0.74795	1	0.443796	0.743297	0.965019	1	0.844224	1	1	1	1	1	1	1	1	0.452064	1	1
positive regulation of response to biotic stimulus	1	1	1	1	1	1	1	1	1	1	1	6.12221e-12	1	1	1	1	1	1	0.329695	1	1	0.611327	1	1	1	1	1	1	7.16065e-13	1	0.00295063	6.00988e-06	0.225157	1	0.815559	0.709014	0.812217	1	0.990398	1	1	0.898092	0.839387	0.77637	0.277816	1	0.514669	1	1
positive regulation of cell adhesion	0.481705	0.333322	0.270378	1	0.957909	1	1	1	1	1	0.350645	1	1	1	1	0.290541	1	1	1	1	0.0839413	0.718809	1	1	1	1	0.316794	1	0.354276	0.359873	6.69467e-08	7.31151e-13	0.000803336	0.000571152	0.302006	0.0102633	0.969986	0.916555	0.999998	1	1	0.663475	0.804366	0.90557	1	1	1	1	1
protein sumoylation	1	1	1	1	1	1	1	1	1	1	1	1	1	7.50317e-13	1	1	1	1	1	1	1	1	1	1	1	1	0.118165	1	0.385081	1	1	1	1	1	1	1	0.429333	1	0.693029	1	1	1	1	0.495863	0.362012	1	1	1	1
regulation of cellular response to heat	1	1	1	1	1	1	1	0.301368	1	1	1	1	1	7.83833e-13	1	1	1	1	1	1	1	1	1	1	1	1	1	1	1	1	1	1	1	1	0.537475	1	0.687607	0.40053	1	1	1	1	1	0.499235	1	1	0.308547	1	1
NIK/NF-kappaB signaling	1	1	1	1	1	1	1	1	1	1	1	8.42464e-13	1	1	1	1	1	1	1	1	1	1	1	1	1	1	1	1	8.23029e-07	1	0.120473	0.450675	1	0.463267	1	1	1	1	1	0.361168	1	1	1	1	1	0.552941	1	1	1
regulation of cellular ketone metabolic process	1	1	0.161784	1	1	1	1	1	1	1	1	8.42464e-13	1	1	1	1	1	1	1	1	1	1	0.430813	1	1	1	0.198506	1	0.000631324	1	0.79202	0.450675	1	1	0.490567	0.218077	1	1	1	1	1	1	1	1	1	1	1	1	1
maturation of LSU-rRNA	1	1	1	1	1	0.32041	1	1	1	1	1	1	1	1	1	1	1	1	1	1	1	1	1	1	1	1	1	1	1	1	1	1	1	1	1	1	1	1	5.49809e-05	1	1	1	1	1	1	1	1	1	0.000831857
regulation of glycolytic process	1	0.146981	1	1	1	1	1	1	1	1	1	1	1	8.96991e-13	1	1	1	1	1	1	1	1	1	1	1	1	1	0.199468	1	1	1	1	1	0.891631	0.540563	0.767909	0.446709	1	1	1	1	1	0.633957	0.503868	1	1	1	1	1
blood vessel development	1	1	1	1	1	1	1	1	1	1	0.47832	1	0.225031	1	1	1	1	1	1	0.850528	0.666507	1	1	1	1	0.998896	0.449273	0.499913	0.477093	0.554244	0.284044	0.125548	1	9.36159e-13	0.451698	0.00191363	1	1	0.999998	0.655416	0.795408	0.978335	0.87256	0.985323	1	0.857169	0.79594	1	1
cell communication	0.870094	0.932104	0.301717	0.999984	1	1	0.650709	0.994812	0.959473	1	0.97565	0.0703785	0.94836	0.983316	0.856417	0.843461	0.915996	0.839188	0.67172	0.999737	0.532414	0.90607	0.991937	0.844689	0.088286	0.999983	0.629536	0.465762	5.51518e-05	0.181335	9.41336e-13	9.31521e-06	0.00737592	0.393228	0.630449	0.975697	1	0.977922	0.999998	0.924908	0.946851	0.999913	0.972193	0.897791	0.999585	0.857169	0.908285	0.995819	1
neutrophil activation	0.502528	0.357378	0.291186	1	1	1	1	0.167126	0.374611	1	0.130574	0.00280504	0.460071	1	1	1	1	1	1	1	1	0.736065	1	1	1	0.916395	1	1	0.419901	0.397838	2.68615e-05	9.68536e-13	0.346688	0.684925	0.959527	0.00426377	1	0.00203817	0.999998	1	1	0.894104	0.324349	0.54924	1	1	0.396091	1	0.971543
regulation of peptidase activity	1	1	0.278423	1	0.970907	1	1	0.682808	1	1	1	0.44342	1	1	1	0.300217	0.73769	1	1	1	1	0.724972	0.651959	1	0.363299	0.556124	0.324537	1	0.187424	0.377477	0.0007977	0.0748102	1	0.0277354	0.443139	1.01468e-12	0.915037	0.850511	0.999998	1	0.633599	1	0.819467	0.517821	0.764347	1	1	1	0.957837
positive regulation of leukocyte proliferation	0.294997	1	1	1	0.670791	1	1	1	1	1	1	1	1	1	1	1	1	1	1	1	1	1	1	1	1	1	0.173435	1	0.21244	1	0.00538578	1.08204e-12	0.0151367	0.996612	0.256268	0.448143	1	1	1	1	1	0.785967	1	0.642473	1	1	1	1	1
T cell receptor signaling pathway	1	1	1	1	1	1	1	1	1	1	0.230511	1.08702e-12	1	1	1	1	1	1	1	1	0.227266	1	1	1	0.230474	1	1	1	8.00145e-08	1	4.08708e-06	6.28701e-09	0.000116433	1	1	1	1	1	1	1	1	1	0.799117	1	1	0.559584	1	1	1
regulation of G2/M transition of mitotic cell cycle	1	1	1	1	1	1	1	0.0107137	1	1	1	1.16645e-12	1	1	1	0.186321	0.000694158	0.276509	1	1	1	1	1	1	1	1	1	1	0.000780043	1	0.804065	0.772615	1	1	0.316493	0.974302	1	0.998363	1	0.36398	1	1	0.800373	0.431302	1	1	1	1	1
vasculature development	1	1	1	1	1	1	1	1	1	1	0.490627	1	0.23699	1	1	1	1	1	1	0.866713	0.68273	1	1	1	0.490483	0.999983	0.46172	0.50852	0.509945	0.365474	0.312943	0.0872945	1	1.17102e-12	0.483647	0.00328524	1	0.995445	0.999998	0.661479	0.805687	0.986883	0.884131	0.988399	1	0.85971	0.80862	1	1
protein-lipid complex remodeling	1	1	0.0768682	1	1	1	1	1	1	1	1	1	1	1	1	1	1	1	1	1	1	1	1	1	1	1	1	1	1	1	1	1	1	1	1	1.17657e-12	1	1	1	1	1	1	1	1	1	1	1	1	1
plasma lipoprotein particle remodeling	1	1	0.0768682	1	1	1	1	1	1	1	1	1	1	1	1	1	1	1	1	1	1	1	1	1	1	1	1	1	1	1	1	1	1	1	1	1.17657e-12	1	1	1	1	1	1	1	1	1	1	1	1	1
nuclear envelope organization	1	1	1	1	1	1	1	1	1	1	1	0.00641423	1	1.21649e-12	1	1	0.0546185	1	1	1	1	1	0.301072	1	1	1	1	1	1	1	1	0.187643	1	0.638466	1	1	0.47262	0.0956505	0.726535	1	1	1	0.642867	0.514002	1	1	1	1	1
maturation of 5.8S rRNA	1	1	1	1	1	1	1	1	1	1	1.24191e-12	1	1	1	1	1	1	1	1	1	1	1	1	1	1	1	1	1	1	1	1	1	1	0.663425	1	1	1	1	1	1	1	1	1	1	0.246725	1	1	1	3.80216e-05
plasminogen activation	1	1	1	1	1	1	1	1	1	1	1	1	1	1	1	1	1	1	1	1	1	1	1	1	1	1	1	1	1	1	1	1	1	0.00919661	1	1.24222e-12	1	1	1	1	1	1	1	1	1	1	1	1	1
granulocyte activation	0.50684	0.357746	0.294118	1	1	1	1	0.169836	0.37648	1	0.132666	0.00293033	0.462456	1	1	1	1	1	1	1	1	0.740938	1	1	1	0.918829	1	1	0.428313	0.403609	3.15904e-05	1.25066e-12	0.349318	0.697818	0.961459	0.0048447	1	0.00096614	0.999998	1	1	0.89753	0.33404	0.553967	1	1	0.397726	1	0.976736
import into nucleus	1	1	1	1	1	1	1	0.432372	1	1	1	1	1	1.35953e-12	1	1	0.0308851	1	1	1	1	1	1	1	0.212193	1	1	1	1	0.432242	0.75699	0.405054	1	0.923786	0.720184	0.950389	0.0665305	1	0.889234	1	1	0.815651	0.764527	0.675769	1	1	0.436057	1	1
regulation of cell adhesion	0.591263	0.43575	0.377999	1	1	1	1	1	1	1	0.462478	0.590574	0.558108	1	1	0.39761	1	1	1	1	0.162746	0.769067	0.79637	0.787669	1	0.985919	0.433332	1	0.442573	0.328744	9.51731e-07	1.47989e-12	0.00393507	1.46063e-07	0.32217	0.0283019	0.969986	0.994048	0.943033	1	1	0.769544	0.737356	0.980032	1	0.840995	1	1	1
regulation of cell cycle G2/M phase transition	1	1	1	1	1	1	1	0.0111557	1	1	1	1.69456e-12	1	1	1	0.191242	0.000829081	0.284474	1	1	1	1	1	1	1	1	1	1	0.000971473	1	0.818217	0.784825	1	1	0.32217	0.981523	1	1	1	0.371748	1	1	0.807385	0.443035	1	1	1	1	1
cellular response to hypoxia	1	1	1	1	1	1	1	1	1	1	1	1.73058e-12	1	1	0.369055	1	0.163926	1	1	1	1	1	1	1	1	1	0.209195	1	0.000988385	1	0.819691	0.489193	1	1	0.776577	0.612313	0.738715	1	1	1	1	0.605566	0.808137	0.732808	1	1	1	1	1
DNA replication	1	1	1	0.344341	0.896074	1	1	1	1	1	1	1.73058e-12	1	1	1.62878e-11	1.54628e-08	8.72011e-07	0.14321	0.392232	1	0.650362	0.697128	1	1	1	1	1	1	0.00787072	1	0.730645	0.688381	1	1	1	1	0.591673	0.591121	0.999998	1	1	0.768923	0.728626	0.849852	0.144123	1	0.0471692	1	0.450616
proteasomal protein catabolic process	1	1	1	1	1	1	1	0.709454	1	1	1	1.73058e-12	1	1	0.584237	0.31307	0.0687687	1	1	0.328637	0.762201	0.736065	1	1	1	1	0.339476	1	0.0389674	0.397518	0.88763	0.966004	1	0.892905	0.643228	1	0.325556	0.0109177	0.744299	0.535883	0.65895	1	0.323162	0.931712	1	0.765952	0.189961	1	1
membrane assembly	1	1	1	1	1	1	1	1	1	1	1	0.00717888	1	1.76996e-12	1	1	0.0583528	1	1	1	1	1	0.311576	1	1	1	1	1	1	1	1	0.536	1	0.422122	1	1	0.742241	0.473784	0.744299	1	1	1	0.650055	0.529961	1	1	1	1	1
nucleic acid transport	1	1	1	1	1	0.928608	1	0.154392	1	1	1	1	1	1.76996e-12	1	1	1	1	1	1	1	1	1	1	1	0.624238	1	1	0.626756	1	1	0.740039	1	1	0.734816	1	6.24322e-08	0.978961	0.905432	1	0.0533943	0.82856	1	0.215693	0.199505	1	0.16027	1	1
RNA transport	1	1	1	1	1	0.928608	1	0.154392	1	1	1	1	1	1.76996e-12	1	1	1	1	1	1	1	1	1	1	1	0.624238	1	1	0.626756	1	1	0.740039	1	1	0.734816	1	6.24322e-08	0.978961	0.905432	1	0.0533943	0.82856	1	0.215693	0.199505	1	0.16027	1	1
regulation of carbohydrate catabolic process	1	0.155367	1	1	1	1	1	1	1	1	1	1	1	1.76996e-12	1	1	1	1	1	1	1	1	1	1	1	1	1	0.205624	1	1	1	1	1	0.919988	0.57203	0.799812	0.514006	0.972495	1	1	1	0.331261	0.650055	0.530728	1	1	1	1	1
regulation of proteolysis	1	1	0.377999	1	1	1	1	0.830234	1	1	1	0.232796	1	1	0.690232	0.39761	0.879636	1	1	1	1	0.769067	0.79637	0.787669	0.462838	0.754781	0.433332	1	0.442573	0.328744	0.0104509	0.176604	1	0.000894375	0.32217	1.79867e-12	0.906171	1	0.779036	1	0.511731	1	0.525164	0.300899	0.890603	1	0.322352	1	1
response to interleukin-1	1	1	0.172193	1	1	1	1	1	1	1	1	1.80562e-12	1	1	1	1	1	1	0.303835	1	1	1	1	1	1	1	1	1	1.86537e-06	1	0.146961	0.113856	1	0.383257	1	0.419103	0.58275	1	0.61894	1	0.483533	0.865026	0.81077	1	1	1	1	1	1
positive regulation of innate immune response	1	1	1	1	1	1	1	1	1	1	1	1.80562e-12	1	1	1	1	1	1	0.303835	1	1	1	1	1	1	1	1	1	3.74754e-11	1	0.00121153	1.16888e-05	1	1	0.779731	0.835808	0.742241	1	0.947746	1	1	0.865026	1	1	0.244266	1	1	1	1
protein polyubiquitination	1	1	1	1	1	1	1	1	1	1	0.307018	1.85367e-12	1	1	0.472633	1	0.642697	1	1	1	0.653733	0.697128	1	1	1	1	1	1	9.34763e-08	0.578392	0.512502	0.905056	1	1	0.888188	1	0.471106	0.8766	0.999998	0.257618	0.572933	0.949037	0.729936	1	0.686583	0.700413	0.591388	1	1
response to stimulus	0.46814	0.639692	0.184967	0.999984	1	1	0.869039	0.994812	0.772926	1	0.338446	0.0430355	0.884364	0.109907	0.00908967	0.406477	0.674018	0.756322	0.630319	0.999737	0.459669	0.757191	0.999721	0.896674	0.259627	0.999983	0.711987	0.380683	2.13381e-09	0.039225	1.9113e-12	4.14013e-10	0.0536456	0.0653977	0.409878	1.19701e-11	1	0.940517	0.999998	0.904107	0.93478	0.999913	0.770841	0.938912	0.972371	0.596163	0.859927	0.999398	1
establishment of RNA localization	1	1	1	1	1	0.934696	1	0.157216	1	1	1	1	1	1.93313e-12	1	1	1	1	1	1	1	1	1	1	1	0.626967	1	1	0.632993	1	1	0.743609	1	1	0.738626	1	7.7699e-08	0.983665	0.908132	1	0.0541069	0.829941	1	0.217052	0.201545	1	0.163096	1	1
negative regulation of Wnt signaling pathway	1	1	1	1	1	1	1	0.477464	1	1	1	1.97912e-12	1	1	1	1	1	1	1	1	0.529489	0.588663	1	1	0.0437784	1	1	0.284855	0.00113493	1	0.541993	0.79382	1	0.262144	0.781749	0.98584	1	0.912371	1	1	1	1	1	0.738144	1	1	0.483058	1	1
transport along microtubule	1	1	1	1	1	1	1	0.419922	1	1	1	1	1	1	1	1	0.42248	1	1	1	0.197154	1	0.162487	0.450342	2.01373e-12	1	1	0.255576	1	1	1	1	1	0.350115	0.700488	1	0.396545	0.947215	1	1	0.181833	1	0.543534	0.0846601	1	1	1	1	1
DNA replication initiation	1	1	1	1	1	1	1	1	1	1	1	1	1	1	2.03038e-12	7.10911e-08	0.195722	1	1	1	1	1	1	1	1	1	1	1	1	1	1	1	1	1	1	1	1	0.221711	1	1	1	1	1	1	1	1	1	1	1
anatomical structure formation involved in morphogenesis	1	1	1	1	1	1	1	1	0.624149	1	0.602797	1	0.693605	1	1	1	1	0.634983	1	0.970801	0.322329	1	0.916586	1	0.110588	0.294611	0.232655	0.592892	0.600974	0.519954	0.510035	0.0882509	1	2.15334e-12	0.133695	0.0435945	1	1	1	1	0.884381	0.999913	0.758949	0.579515	0.830777	0.778865	1	1	1
regulation of protein localization to nucleus	1	1	1	1	1	1	1	0.399179	2.16881e-12	1	1	1	1	0.158378	1	1	0.101598	1	1	1	1	1	1	1	0.193741	0.57366	0.166092	1	0.190268	1	0.377147	0.329961	1	0.649429	0.397784	0.910042	0.708613	1	0.851362	1	0.418804	1	0.72978	0.62317	1	1	0.397726	0.20277	1
cellular response to decreased oxygen levels	1	1	1	1	1	1	1	1	1	1	1	2.29334e-12	1	1	0.376939	1	0.172973	1	1	1	1	1	1	1	1	1	0.210161	1	0.00123147	1	0.832835	0.508107	1	1	0.784498	0.640347	0.594798	1	1	1	1	0.617115	0.816765	0.743285	1	1	1	1	1
antigen receptor-mediated signaling pathway	1	1	1	1	1	1	1	1	1	1	0.299392	3.85777e-11	1	1	1	1	1	1	1	1	0.339281	1	1	1	0.293095	1	1	1	4.49782e-06	1	6.90548e-06	2.33813e-12	0.000327276	1	1	0.00770456	1	1	1	1	1	1	0.713659	1	1	0.690917	0.572578	1	1
protein-containing complex remodeling	1	1	0.0786438	1	1	1	1	1	1	1	1	1	1	1	1	1	1	1	1	1	1	1	1	1	1	1	1	1	1	1	1	1	1	1	1	2.3949e-12	1	1	1	1	1	1	1	1	1	1	1	1	1
membrane biogenesis	1	1	1	1	1	1	1	1	1	1	1	0.00804981	1	2.41887e-12	1	1	0.0626019	1	1	1	1	1	0.320228	1	1	1	1	1	1	1	1	0.554297	1	0.449246	1	1	0.752648	0.512679	0.754792	1	1	1	0.6585	0.540921	1	1	1	1	1
multicellular organism development	0.522144	0.242058	0.607206	0.999984	1	1	0.699446	0.952733	0.986111	1	0.789859	0.0160243	0.433488	0.717154	0.696404	0.779103	0.980333	0.746644	0.682821	0.999737	0.341522	0.985395	0.677828	0.510772	0.0372126	3.43904e-06	0.468716	0.693368	0.951507	0.724967	0.613539	0.0551074	0.479164	2.58568e-12	0.464391	0.720816	1	1	0.999998	0.94593	0.752185	0.956821	0.764527	0.998386	0.972371	0.986201	0.830203	0.931477	1
regulation of response to external stimulus	1	1	0.0821317	1	1	1	1	0.942041	1	1	1	2.85681e-06	1	1	0.813756	1	1	1	0.688644	0.970801	0.481549	0.856971	0.68292	1	1	0.999983	0.568988	0.594364	2.63088e-12	0.532654	1.02308e-06	4.43663e-05	0.0153561	0.307328	0.414261	2.53364e-09	1	1	0.999998	0.732705	0.88639	0.994047	0.975318	0.938912	0.837247	0.787004	0.348919	1	1
negative regulation of response to external stimulus	1	1	1	1	1	1	1	1	1	1	1	0.516736	1	1	0.631371	1	1	1	1	1	0.335868	0.757191	0.391038	1	1	0.948103	1	1	0.000517662	1	0.00178799	0.414408	0.0167824	0.446752	0.984625	2.67402e-12	1	1	1	1	1	0.937992	0.89153	0.959288	1	0.801187	0.721579	1	1
sperm-egg recognition	1	1	1	1	1	1	1	1	2.98033e-12	1	1	1	1	1	1	1	1	1	1	1	1	1	1	1	1	1	1	1	1	1	1	1	1	1	1	0.687838	1	1	1	1	1	1	1	1	1	1	1	1	1
regulation of macromolecule metabolic process	0.995742	0.923888	0.479749	1	1	1	0.0476022	0.967555	0.018713	1	0.000949415	2.01221e-05	0.557126	0.000142675	0.81899	0.612927	0.540045	0.462045	0.631622	0.999737	0.651674	0.659571	0.999721	0.945719	0.676763	0.999983	0.935464	0.787283	0.0139006	0.804447	0.562011	0.0369192	0.825187	1	0.999982	0.779736	3.01426e-12	1	6.50436e-11	0.915049	0.13088	8.80157e-09	0.282113	0.083917	0.392725	0.644243	0.086355	0.247513	0.257044
post-translational protein modification	1	1	1	1	1	1	1	1	1	1	1	3.02694e-12	1	1	1	1	0.662641	1	1	0.632303	1	1	0.596961	1	1	1	1	1	0.0107102	1	0.939248	0.916531	1	0.0713477	0.502731	5.95166e-12	0.970067	0.00779776	0.999998	1	0.58147	1	0.743651	0.865023	1	0.000192126	1	1	0.475624
double-strand break repair	1	1	1	1	1	1	1	1	1	1	1	0.314462	1	1	3.04623e-12	0.232829	0.0687687	0.32867	1	1	1	1	1	1	1	1	1	1	0.413046	0.237158	0.649068	1	1	1	1	1	0.970067	0.992449	0.999998	1	1	0.919787	0.672905	1	0.00416471	1	1	1	1
negative regulation of innate immune response	1	1	1	1	0.467625	1	1	1	1	1	1	1	1	1	1	1	1	1	1	1	1	1	1	1	1	1	1	1	3.43722e-12	1	0.0101495	0.470197	1	1	1	0.387303	0.648104	1	1	1	1	0.617115	1	1	1	1	0.291721	1	1
programmed cell death	1	1	0.150735	1	1	1	1	0.776835	0.806532	0.95679	0.48645	0.68702	1	1	0.35384	1	0.428612	0.782976	0.837435	0.999737	0.211146	0.948484	0.910076	0.864929	0.244773	3.44424e-12	0.423764	0.474322	0.67527	0.837623	1.5983e-05	9.4831e-08	0.431518	0.233996	0.616146	0.915386	0.828159	0.469736	0.860644	1	0.751481	0.978335	0.804606	0.483752	0.775266	0.832045	0.779932	1	1
secretion by cell	0.44838	0.59247	0.0899841	0.388617	1	1	1	0.175432	0.664813	1	0.323166	0.0670617	0.727064	1	1	1	0.969613	1	1	1	0.713485	0.88343	0.725288	0.45597	1	0.971798	0.597371	1	0.819552	0.401363	0.0018119	2.04159e-10	0.265759	0.0281041	0.799169	3.51618e-12	1	0.000171728	0.999998	1	0.905029	0.999913	0.650055	0.782428	0.991072	0.809074	0.557773	0.697869	1
nuclear export	1	1	1	1	1	1	1	0.167126	1	1	1	1	1	3.52859e-12	1	1	1	1	1	1	1	1	1	1	1	1	0.201967	1	1	1	0.801438	1	1	0.958675	1	1	8.47465e-06	0.713109	0.926224	1	0.215213	0.846152	1	0.236955	0.226549	1	1	1	1
Fc receptor signaling pathway	1	1	1	1	1	1	1	1	1	1	0.249879	3.79043e-12	0.0661067	1	1	1	1	1	1	1	1	1	1	1	1	1	1	1	0.00164259	0.000167156	0.00837341	4.27967e-08	0.21683	1	0.799708	0.0881702	1	1	0.973118	1	1	1	1	1	1	1	0.49765	1	1
neutrophil degranulation	0.495903	0.348935	0.284947	1	1	1	1	0.161178	0.369004	1	0.128919	0.00248751	0.455808	1	1	1	1	1	1	1	1	0.735916	1	1	1	0.907537	1	1	0.399488	0.388195	8.16076e-05	3.98521e-12	0.339847	0.65239	0.953961	0.00306828	0.991515	0.00136236	0.999998	1	1	0.877604	0.30477	0.532431	1	1	0.386619	1	0.965849
intraciliary retrograde transport	1	1	1	1	1	1	1	1	1	1	1	1	1	1	1	1	1	1	1	1	1	1	1	1	4.42699e-12	1	1	1	1	1	1	1	1	1	1	1	1	1	1	1	1	1	1	1	1	1	1	1	1
intraciliary transport involved in cilium assembly	1	1	1	1	1	1	1	1	1	1	1	1	1	1	1	1	1	1	1	1	1	1	0.133604	1	4.42699e-12	1	1	1	1	1	1	1	1	1	0.409878	1	0.776588	1	1	1	1	1	1	0.0241693	1	1	1	1	1
microtubule-based transport	1	1	1	1	1	1	1	0.451919	1	1	1	1	1	1	1	1	0.473796	1	1	1	0.222323	1	0.188248	0.489255	4.42699e-12	1	1	0.272614	1	1	1	1	1	0.463267	0.753104	1	0.521701	0.992449	1	1	0.215213	1	0.59615	0.120333	1	1	1	1	1
cytoskeleton-dependent intracellular transport	1	1	1	1	1	1	1	0.0106379	1	1	1	1	1	1	1	1	0.479973	1	1	1	0.227156	1	0.188248	0.489255	4.42699e-12	1	1	0.272614	1	1	1	0.0970186	1	0.219505	0.496865	1	0.532713	0.995656	1	1	0.215213	1	0.600189	0.126969	1	1	1	1	1
cellular response to oxygen levels	1	1	1	1	1	1	1	1	1	0.690875	1	4.50634e-12	1	1	0.393665	1	0.188533	1	1	1	1	1	1	1	1	1	0.221709	1	0.00182959	1	0.853868	0.294685	1	1	0.806493	0.687749	0.648104	1	1	1	1	0.647992	0.831832	0.765132	1	1	1	1	1
regulation of Wnt signaling pathway	1	1	1	1	1	1	1	0.622348	1	1	0.323166	4.62203e-12	1	1	1	1	1	1	1	1	0.381755	0.697128	1	1	0.0154098	1	1	0.358964	0.0131864	1	0.781001	0.925334	1	0.049755	0.715972	1	1	0.694359	1	1	1	0.800801	0.758949	0.638257	1	0.712367	0.609287	1	1
neutrophil activation involved in immune response	0.498645	0.351168	0.286267	1	1	1	1	0.161205	0.369583	1	0.129793	0.0025549	0.458307	1	1	1	1	1	1	1	1	0.735916	1	1	1	0.907537	1	1	0.405148	0.392827	9.01744e-05	4.82389e-12	0.340914	0.657846	0.955451	0.00332395	0.994248	0.00155698	0.999998	1	1	0.882871	0.310499	0.535331	1	1	0.389634	1	0.96615
regulation of mRNA stability	1	1	1	1	0.790301	1	0.252616	0.500972	1	1	1.61703e-11	5.07163e-12	1	1	1	1	1	1	1	1	1	1	1	0.524949	1	1	1	0.299698	0.00195914	1	0.858636	0.549663	1	1	1	1	0.0581672	0.95301	0.986035	1	0.263555	1	0.836054	1	1	1	0.00521316	0.267328	0.348131
system development	0.452723	0.192053	0.531858	0.999984	1	1	0.644674	0.970297	0.977382	1	0.72163	0.00694133	0.342073	0.633586	0.87075	0.910175	0.980333	0.849155	0.779437	0.999737	0.300972	0.989651	0.715299	0.723503	0.0236151	3.31011e-07	0.387149	0.648705	0.878212	0.596119	0.429398	0.0411936	0.396954	5.62344e-12	0.351837	0.543766	1	1	0.999998	0.924908	0.631906	0.997043	0.727938	0.998507	0.919103	0.968682	0.988149	0.979386	1
mRNA export from nucleus	1	1	1	1	1	1	1	0.354977	1	1	1	1	1	6.17434e-12	1	1	1	1	1	1	1	1	1	1	1	1	1	1	1	1	1	1	1	1	1	1	2.09332e-05	0.817244	0.787295	1	0.385458	1	1	0.138409	0.122376	1	1	1	1
mRNA-containing ribonucleoprotein complex export from nucleus	1	1	1	1	1	1	1	0.354977	1	1	1	1	1	6.17434e-12	1	1	1	1	1	1	1	1	1	1	1	1	1	1	1	1	1	1	1	1	1	1	2.09332e-05	0.817244	0.787295	1	0.385458	1	1	0.138409	0.122376	1	1	1	1
protein import	1	1	1	1	1	1	1	0.180636	1	1	1	1	1	6.18279e-12	1	1	0.045868	1	1	1	1	1	1	1	0.238502	1	1	1	1	0.477137	0.540693	0.499278	1	0.871161	0.780861	0.839217	0.412842	0.748079	0.949399	1	1	0.868321	0.813063	0.451158	1	1	0.482616	1	1
hemopoiesis	0.00601511	0.192053	0.439411	1	1	1	1	1	1	1	0.531337	3.17713e-07	1	1	1	0.460557	0.929695	0.590567	1	1	0.522089	1	0.575965	1	0.224074	0.999983	1	1	0.00373247	0.62694	6.66937e-06	6.22307e-12	0.18339	0.819089	0.985896	1	0.982336	1	0.999998	0.692646	0.838917	0.87056	0.338246	0.951654	0.735844	0.88136	1	0.602111	1
regulation of mRNA catabolic process	1	1	1	1	0.790301	1	0.258193	0.508246	1	1	2.03124e-11	6.48207e-12	1	1	1	1	1	1	1	1	1	1	1	0.530499	1	1	1	0.302743	0.00227955	1	0.866446	0.563479	1	1	1	1	0.0684667	0.964159	0.990398	1	0.268958	1	0.841314	0.778298	1	1	0.00521316	0.271288	0.350728
ossification	1	1	0.261763	1	1	1	0.331788	1	1	1	1	1	1	1	1	1	1	1	1	1	0.411697	1	1	1	0.341686	1	1	1	1	1	0.273887	1	1	6.57081e-12	0.753442	0.513505	1	1	1	1	0.606181	1	0.928311	1	0.415894	1	1	0.376224	0.546635
RNA localization	1	1	1	1	1	1	1	0.18181	4.11107e-11	1	0.0460431	1	1	6.70364e-12	1	1	1	1	1	1	0.530966	1	1	1	1	0.671264	1	1	0.681006	1	1	0.795453	1	1	0.783147	0.985953	1.6373e-07	1	0.953721	1	0.0690333	0.87056	1	0.144417	0.248437	1	0.193258	0.250385	1
telomere maintenance	0.30496	1	1	1	1	1	1	1	7.08149e-12	1	1	1	1	1	1	8.14888e-10	0.0288675	0.262343	1	1	1	1	1	1	1	1	1	1	1	0.425392	1	1	1	1	1	1	0.941738	0.602201	1	1	0.444046	1	1	1	0.0494404	1	0.152866	0.218481	1
glycolytic process	0.263057	0.170899	1	1	1	1	1	1	1	1	1	1	1	7.27604e-12	1	1	1	1	1	1	1	1	1	1	1	1	1	0.224788	1	1	0.637514	1	1	0.959591	0.622413	0.859044	0.2403	1	1	1	1	1	0.690517	0.582903	1	1	1	1	1
ATP generation from ADP	0.263511	0.171025	1	1	1	1	1	1	1	1	1	1	1	7.32961e-12	1	1	1	1	1	1	1	1	1	1	1	1	1	0.225508	1	1	0.639887	1	1	0.961433	0.624792	0.860894	0.2403	1	1	1	1	1	0.692917	0.584818	1	1	1	1	1
regulation of gene silencing by miRNA	1	1	1	1	1	1	1	1	1	1	1	1	1	7.32961e-12	1	1	1	1	1	1	0.391627	1	1	1	1	1	1	1	1	1	1	1	1	1	1	0.860894	0.818643	0.373616	1	1	1	0.73344	1	0.584818	1	1	0.369761	1	1
regulation of RNA stability	1	1	1	1	0.797115	1	0.258193	0.509703	1	1	2.23877e-11	7.3577e-12	1	1	1	1	1	1	1	1	1	1	1	0.534078	1	1	1	0.304208	0.00238789	1	0.869804	0.569752	1	1	1	1	0.0292254	0.970087	0.995877	1	0.272805	1	0.844712	1	1	1	0.00521316	0.274238	0.350728
negative regulation of mitotic cell cycle phase transition	1	1	1	1	1	1	0.258193	1	1	1	1	7.51513e-12	1	1	0.135021	0.22074	0.000213278	1	0.330917	1	0.573428	1	1	1	1	1	1	1	0.0024286	0.513602	0.870778	0.837318	1	0.939137	0.581111	1	0.54348	0.850511	0.996821	0.405424	0.516053	0.663757	0.844774	0.782702	0.612309	1	1	1	0.350728
mitotic cell cycle phase transition	1	1	1	1	1	1	0.396635	0.090929	1	1	1	7.53955e-12	1	1	0.290652	0.0788082	7.48551e-08	0.460754	0.197443	0.763085	0.531694	1	1	1	1	1	1	1	0.0668485	0.7401	0.988584	0.576267	0.38202	1	0.55829	1	0.139979	1	0.832408	0.568639	0.439803	0.789471	0.636656	0.445662	0.828973	1	0.22672	1	0.716717
stem cell differentiation	1	1	1	1	1	1	1	1	1	1	0.265142	7.57527e-12	1	1	1	1	1	1	1	1	0.00538061	1	1	1	1	0.722999	1	0.305418	0.000398529	0.51428	0.381805	0.57362	1	0.663425	1	0.726328	0.951028	1	1	1	1	1	0.652608	0.78387	0.613153	1	1	0.275186	1
neutrophil mediated immunity	0.502456	0.357378	0.290487	1	1	1	1	0.167126	0.374611	1	0.130574	0.00278486	0.460071	1	1	1	1	1	1	1	1	0.736065	1	1	1	0.916395	1	1	0.417848	0.396782	0.000111796	7.61424e-12	0.346172	0.678847	0.959118	0.00152114	0.950578	0.0019923	0.999998	1	1	0.893011	0.322667	0.546576	1	1	0.395	1	0.971543
cellular response to heat	1	1	1	1	1	1	1	0.369865	1	1	1	1	1	8.06185e-12	1	1	1	1	1	1	1	1	1	1	1	1	1	1	1	1	0.645847	1	1	0.964205	0.6299	1	0.412842	0.203149	0.800568	1	1	1	1	0.587061	1	1	0.372424	0.183553	1
regulation of ATP metabolic process	1	0.172037	0.127418	1	1	1	1	1	1	1	1	1	1	8.34479e-12	1	1	1	1	1	0.365502	1	1	1	1	1	1	1	0.229939	1	1	1	1	1	0.964974	0.360322	0.867082	0.626305	1	1	1	1	1	0.697066	0.587895	1	1	1	1	1
regulation of purine nucleotide metabolic process	1	0.172534	0.12802	1	1	1	1	1	1	1	1	1	1	8.63865e-12	1	1	1	1	1	1	1	1	0.359152	1	1	1	1	0.230622	1	1	1	1	1	0.966935	0.633249	0.588278	0.627705	1	1	1	1	1	0.700195	0.590692	1	1	1	1	1
regulation of response to stimulus	1	1	0.22694	1	1	1	0.763599	0.994812	1	1	0.625518	0.00219011	0.893566	0.0420235	0.970028	0.641096	0.715659	0.796548	0.868108	0.999737	0.403823	0.765631	0.999721	0.995256	0.104988	0.999983	0.307594	0.559756	3.86357e-06	0.039225	1.23105e-08	9.12873e-12	0.00287812	0.0107255	0.276196	1.3035e-08	1	1	0.999998	0.891856	0.975573	0.999913	0.953873	0.403558	0.992423	0.85971	0.61384	0.959972	1
immune system development	0.00803847	0.207584	0.463048	1	1	1	1	1	1	1	0.250826	6.89476e-07	1	1	0.771902	0.48113	0.939162	0.604467	1	1	0.569641	1	0.60831	1	0.240055	0.999983	1	1	0.00231267	0.666784	7.29169e-06	9.12873e-12	0.20097	0.849438	0.994704	1	0.985665	1	0.999998	0.705485	0.852502	0.91413	0.305717	0.963653	0.767987	0.887516	1	0.628982	1
peptidyl-lysine modification	1	1	0.257687	1	1	1	1	1	0.326051	1	1	1	1	9.20223e-12	1	1	1	1	1	1	0.702447	1	1	1	1	0.861654	0.300328	1	0.848422	1	0.958435	0.937052	1	0.610935	1	1	0.359377	0.961894	0.61894	1	1	0.824377	0.635118	0.183224	0.735044	0.723538	1	1	0.930934
regulation of nucleotide metabolic process	1	0.172625	0.128761	1	1	1	1	1	1	1	1	1	1	9.26013e-12	1	1	1	1	1	1	1	1	0.36149	1	1	1	1	0.230803	1	1	1	1	1	0.96982	0.636477	0.594227	0.639249	1	1	1	1	1	0.702651	0.593716	1	1	1	1	1
cellular response to stimulus	0.282852	0.958543	0.401401	1	1	1	0.734114	0.994812	0.927854	1	0.95174	0.0670617	0.98082	0.0319437	0.00070486	0.266213	0.503154	0.768526	0.613275	0.999737	0.463746	0.905126	0.999721	0.842992	0.139189	0.999983	0.525916	0.254482	6.19288e-08	0.0703406	9.36612e-12	3.37307e-05	0.0154659	0.348981	0.268641	1	1	1	0.999998	0.792738	0.918569	0.999913	0.914684	0.880685	0.759102	0.402556	0.934669	0.998493	1
plasma lipoprotein particle organization	1	1	0.0912764	1	1	1	1	0.247426	1	1	1	1	1	1	1	1	1	1	1	1	1	1	1	1	1	1	1	1	1	1	1	1	1	0.767808	1	9.51249e-12	1	0.850511	1	1	1	1	1	1	1	1	1	1	1
ADP metabolic process	0.270632	0.173584	1	1	1	1	1	1	1	1	1	1	1	1.01542e-11	1	1	1	1	1	1	1	1	1	1	1	1	1	0.233274	1	1	0.661421	1	1	0.972352	0.640563	0.878343	0.264508	1	1	1	1	1	0.707428	0.597629	1	1	1	1	1
cellular response to DNA damage stimulus	1	1	1	1	0.63698	1	0.503113	1	0.525651	1	0.223397	0.647804	1	0.602555	1.01591e-11	0.00229765	0.000158721	0.253419	0.28532	0.886942	0.912843	0.805569	0.843559	1	0.512653	1	0.48075	1	0.364851	0.600333	0.958878	0.702544	1	1	1	1	0.0463609	0.710548	0.860644	0.688235	0.385458	0.845431	0.379597	0.937356	6.04667e-06	0.00289003	0.822395	1	0.934688
negative regulation of biological process	0.986181	0.141647	0.201051	0.999984	1	1	0.315835	0.969027	1	1	0.000285384	0.00599915	0.995576	0.00315055	0.41886	0.795697	0.905545	0.755737	0.330917	0.999737	0.378232	0.814556	0.843559	0.838922	0.222951	0.878568	0.493481	0.715965	0.000280679	0.437167	0.0740865	0.113856	0.740439	0.00444258	0.407594	0.000187089	0.132767	1	1.02349e-11	0.870835	0.550595	0.927093	0.395605	0.480732	0.861369	0.715838	0.178265	0.783512	0.956932
protein-containing complex assembly	0.849632	0.156933	0.277776	0.860341	1	1	0.0623827	0.42867	0.131317	1.02567e-11	0.72163	3.99e-05	1	0.0556155	0.0133398	1	0.0378889	1	0.265196	0.13963	0.382928	1	0.976778	0.93949	0.722603	0.748729	0.145351	0.41396	0.00683998	1.39176e-06	0.0209828	0.127592	0.140405	0.678557	0.276196	0.104568	0.315632	0.271535	0.357307	1	0.941925	0.728997	0.39849	0.491169	0.00550915	0.575671	0.212078	0.752404	0.902332
cell migration	1	0.658747	0.612594	1	1	1	0.674774	0.408809	1	1	0.387472	1	0.78665	0.792549	0.875974	0.605976	0.931092	1	1	1	0.365944	1	0.809	0.537856	1	0.711466	0.660722	0.400729	0.970263	0.356965	0.000341462	7.46241e-09	0.690215	1.0483e-11	0.552941	0.000265072	1	1	0.999998	1	0.807013	0.999913	0.987059	0.998507	0.998173	0.737701	0.648871	1	1
cell-cell adhesion	0.323436	0.475842	0.426113	1	1	1	1	1	1	1	0.223707	1	0.25811	1	0.732433	1	1	1	1	1	0.495846	0.805569	0.844479	0.842992	1	0.320115	0.481652	0.528995	0.751776	0.602586	0.000118294	1.11891e-11	0.00631099	1.26029e-06	0.408365	0.148193	1	1	0.999998	1	0.826804	0.846152	0.610891	0.99293	1	0.876012	1	1	1
cellular ketone metabolic process	1	1	0.198759	1	0.817913	1	1	1	1	1	1	1.14408e-11	1	1	1	1	1	1	1	1	1	1	0.5157	1	1	1	0.233506	1	0.000517251	0.52393	0.638166	0.590912	1	1	0.0236257	0.384894	1	1	1	1	1	1	1	1	1	0.643928	1	1	1
nucleobase-containing compound transport	1	0.242164	1	1	1	1	1	0.195151	1	1	1	1	1	1.19316e-11	1	1	1	1	1	1	1	1	1	1	1	0.704706	1	1	0.361708	1	1	0.823223	1	1	0.808655	1	7.54234e-07	0.817244	0.985159	1	0.084485	0.894104	1	0.287679	0.270619	1	0.208886	1	1
telomere organization	0.320319	1	1	1	1	1	1	1	1.21294e-11	1	1	1	1	1	1	8.81282e-10	0.0335842	0.271011	1	1	1	1	1	1	1	1	1	1	1	0.441485	1	1	1	1	1	1	0.960635	0.650594	1	1	0.459442	1	1	1	0.0588429	1	0.16027	0.226352	1
ribonucleoprotein complex export from nucleus	1	1	1	1	1	1	1	0.38491	1	1	1	1	1	1.28483e-11	1	1	1	1	1	1	1	1	1	1	1	1	1	1	1	1	1	1	1	0.977985	1	1	1.32024e-05	0.8766	0.832408	1	0.408835	1	1	0.152927	0.142387	1	1	1	1
DNA recombination	1	1	1	1	1	1	1	1	0.288535	1	0.30233	0.350983	1	1	1.28723e-11	1	0.00474003	0.353639	0.385611	1	1	1	1	1	1	1	1	1	1	0.569161	0.719344	0.678368	1	1	0.879152	1	0.708613	0.277354	1	1	1	0.758554	0.724599	1	0.00728683	0.695514	1	1	1
cell death	0.923398	1	0.164512	1	1	1	1	0.810961	0.823431	0.982227	0.520559	0.724084	1	1	0.383677	1	0.486753	0.796548	0.854363	0.999737	0.124009	0.959145	0.923438	0.882561	0.268885	1.31607e-11	0.455923	0.50332	0.62031	0.715259	6.34531e-05	1.43764e-07	0.462708	0.115985	0.514723	0.89157	0.833481	0.49183	0.923536	1	0.781111	0.992412	0.847362	0.549952	0.815943	0.857169	0.666459	1	1
ribonucleoprotein complex localization	1	1	1	1	1	1	1	0.38491	1	1	1	1	1	1.32809e-11	1	1	1	1	1	1	1	1	1	1	1	1	1	1	1	1	1	1	1	0.978707	1	1	1.41938e-05	0.879196	0.83344	1	0.410344	1	1	0.153941	0.142808	1	1	1	1
cell-substrate junction assembly	1	1	0.118809	1	1	0.680235	1	1	1	1	0.166692	1	0.189306	1	1	1	1	1	1	1	1	1	1	0.416112	1	0.0215694	1	1	1	1	0.595661	1	1	1.37412e-11	0.592369	0.278186	0.767054	1	1	1	1	1	0.661073	1	1	0.42157	1	1	1
hematopoietic or lymphoid organ development	0.00689032	0.196668	0.449727	1	1	1	1	1	1	1	0.544234	4.42748e-07	1	1	1	0.468699	0.932346	0.597217	1	1	0.539161	1	0.593246	1	0.23127	0.999983	1	1	0.00484278	0.641001	1.09108e-05	1.54511e-11	0.190651	0.789125	0.988521	1	0.969841	1	0.999998	0.695398	0.838917	0.893011	0.345317	0.957897	0.747321	0.88136	1	0.615776	1
cell-cell recognition	1	1	1	1	1	1	1	1	1.56109e-11	1	1	1	1	1	1	1	1	1	1	1	1	1	1	1	1	1	0.121759	1	1	1	0.539685	0.508185	1	0.894717	0.544296	0.769908	1	1	1	1	1	1	1	1	1	1	1	1	1
nucleoside diphosphate phosphorylation	0.282852	0.180672	1	1	1	1	1	1	1	1	1	1	1	1.61119e-11	1	1	1	1	1	1	1	1	1	1	1	1	1	0.242771	0.534807	1	0.688627	1	1	0.981966	0.660609	0.900614	0.287408	1	1	1	1	1	0.725037	0.617163	1	1	1	1	1
positive regulation of chromosome organization	0.323436	1	1	0.232169	1	1	1	1	1.61932e-11	1	1	1	1	1	1	1	0.0370879	1	0.293033	1	0.496491	1	1	1	1	1	1	1	1	0.448952	1	1	1	1	1	1	0.512906	0.991883	0.918171	1	0.463033	0.315873	1	0.704931	0.531673	1	0.453386	0.231155	1
primary metabolic process	0.991578	0.916505	0.498033	0.47192	1.14103e-05	6.49969e-07	0.0387784	0.994812	0.0145628	1	0.0108626	0.00210565	0.996359	0.0220217	0.00757574	0.0919735	0.719868	0.718214	0.862476	0.365465	0.6346	0.495958	0.86957	0.842992	0.924783	0.999983	0.435915	0.669367	0.970384	0.995083	0.918246	0.907028	0.951428	1	0.407594	0.110633	1.6749e-11	0.943695	1.91077e-09	0.640209	0.018819	8.98024e-06	0.359832	0.334996	0.0100195	0.161772	0.194246	0.531407	9.09429e-05
export from cell	0.46575	0.60824	0.0920324	0.409554	1	1	1	0.18759	0.679386	1	0.336019	0.075859	0.743071	1	1	1	0.971876	1	1	1	0.736126	0.750771	0.74637	0.485588	1	0.979323	0.613391	1	0.843378	0.424637	0.00312487	5.97191e-10	0.280133	0.0504275	0.825578	1.74432e-11	1	9.66789e-05	0.999998	1	0.914196	0.999913	0.674674	0.811377	0.992423	0.820823	0.585489	0.713372	1
nucleotide phosphorylation	0.282852	0.181903	1	1	1	1	1	1	1	1	1	1	1	1.75253e-11	1	1	1	1	1	1	1	1	1	1	1	1	1	0.242771	0.539638	1	0.692484	1	1	0.983613	0.663628	0.903305	0.297524	1	1	1	1	1	0.727938	0.618868	1	1	1	1	1
protein stabilization	0.324905	1	1	1	0.735712	1	1	1	1.76319e-11	1	1	1	1	1	0.354183	1	1	1	0.294886	1	1	1	1	1	1	1	0.198256	0.272614	1	0.453093	0.490109	0.448574	1	0.459925	0.30545	0.0412808	0.836725	0.191256	0.262107	1	1	0.840637	1	0.708576	1	1	0.456628	1	1
purine nucleoside diphosphate metabolic process	0.282852	0.181903	1	1	1	1	1	1	1	1	1	1	1	1.77326e-11	1	1	1	1	1	1	1	1	1	1	1	1	1	0.242771	1	1	0.367995	0.657608	1	0.984877	0.664816	0.905223	0.302918	1	1	1	1	1	0.727938	0.618868	1	1	1	1	1
purine ribonucleoside diphosphate metabolic process	0.282852	0.181903	1	1	1	1	1	1	1	1	1	1	1	1.77326e-11	1	1	1	1	1	1	1	1	1	1	1	1	1	0.242771	1	1	0.367995	0.657608	1	0.984877	0.664816	0.905223	0.302918	1	1	1	1	1	0.727938	0.618868	1	1	1	1	1
positive regulation of GTPase activity	1	1	1	1	1	1	0.330098	0.641878	1	0.868735	1	1	1	1	1	1	0.701328	1	1	1	0.408904	0.714624	1	1	0.340275	1	1	0.375767	1	0.630761	0.000319285	1.79919e-11	0.306293	0.383257	0.924798	1	0.946293	0.968709	1	1	1	0.829939	0.788109	0.893558	1	1	0.627809	0.37423	1
protein deubiquitination	1	1	1	1	1	1	1	1	0.264676	1	1	1.92964e-11	0.336828	0.289324	1	1	0.229806	1	1	1	0.311696	1	1	1	1	0.761329	0.244374	1	1.7429e-05	1	0.670378	0.868863	1	0.968492	0.850787	1	0.483787	1	0.999998	1	1	1	0.873795	0.816074	0.316386	0.662787	1	1	1
ribonucleoside diphosphate metabolic process	0.282852	0.18223	1	1	1	1	1	1	1	1	1	1	1	2.02671e-11	1	1	1	1	1	1	1	1	1	1	1	1	1	0.242771	1	1	0.375317	0.665015	1	0.988401	0.670246	0.909514	0.319257	1	1	1	1	1	0.728626	0.62317	1	1	1	1	1
DNA biosynthetic process	0.326266	1	1	1	1	1	1	1	2.08349e-11	1	0.230511	1	1	1	1	1.62757e-05	0.00656202	0.274211	1	1	1	1	1	1	1	1	1	1	0.290085	0.457657	0.503521	1	1	0.657329	1	1	0.849742	0.516861	1	1	0.472556	1	1	1	0.545435	0.559584	0.178559	1	1
positive regulation of DNA metabolic process	0.326266	1	1	1	1	1	1	1	2.08349e-11	1	0.230511	1	1	1	1	1	0.153382	0.103688	1	1	1	1	1	1	1	1	1	1	0.290085	0.172199	0.281423	0.461696	1	0.833774	0.759619	1	0.975733	0.9964	1	1	0.472556	1	0.797423	0.716518	0.0655961	0.559584	0.461675	0.236313	1
localization	0.209771	0.196194	0.0814438	0.999984	1	1	0.816098	0.0530336	0.0970837	1	0.562891	0.155206	0.395684	0.00216032	0.999896	0.968401	0.386004	0.498862	0.910722	0.999737	0.213898	0.760039	0.272783	0.842992	0.00749482	0.879572	0.946725	0.311101	0.286001	0.0232786	0.00482766	9.90463e-05	0.652873	0.119929	0.738518	2.27474e-11	0.983615	2.26419e-11	9.2207e-11	0.537384	0.741681	0.999913	0.735244	0.151453	0.999585	0.979817	0.552466	0.501471	1
protein-lipid complex subunit organization	1	1	0.0920324	1	1	1	1	0.259164	1	1	1	1	1	1	1	1	1	1	1	1	1	1	1	1	1	1	1	1	1	1	0.442085	1	1	0.46964	1	2.36887e-11	1	0.871369	1	1	1	1	1	1	1	1	1	1	1
protein-DNA complex assembly	1	1	1	1	1	1	1	1	1	1	1	2.43074e-11	1	1	9.2564e-06	1	0.236808	1	0.368165	0.586719	0.61478	1	1	1	1	1	1	1	0.00460201	1	0.903901	0.876069	1	1	1	1	0.983881	0.923308	1	1	1	0.930721	0.540881	0.556035	0.122616	0.308876	1	0.299822	0.82654
ubiquitin-dependent protein catabolic process	1	1	1	1	1	1	1	0.794938	1	1	1	2.47958e-11	1	1	0.316928	0.368597	0.124724	1	1	0.405872	0.582853	0.760039	1	1	0.436364	1	0.397444	1	0.00406621	0.487275	0.863372	0.933314	1	0.970595	0.776577	1	0.32172	0.106904	0.686573	0.599513	0.74959	0.956411	0.338246	0.358976	1	0.817613	0.482616	1	1
regulation of canonical Wnt signaling pathway	1	1	1	1	1	1	1	1	1	1	1	2.49028e-11	1	1	1	1	1	1	1	1	0.616013	0.659571	1	1	0.0640215	1	1	0.329658	0.00469996	1	0.688627	0.876779	1	0.253969	0.631603	1	1	0.493625	1	1	1	0.724687	0.876654	0.824403	1	1	0.554402	1	1
modification-dependent protein catabolic process	1	1	1	1	1	1	1	0.797946	1	1	1	2.68275e-11	1	1	0.321375	0.370539	0.128283	1	1	0.410044	0.586935	0.761138	1	1	0.438354	1	0.400009	1	0.00114843	0.492712	0.867566	0.935202	1	0.974432	0.780505	1	0.331599	0.0653274	0.691837	0.601453	0.751481	0.956821	0.338246	0.364462	1	0.817965	0.485494	1	1
nucleus organization	1	1	1	1	1	1	1	1	1	1	1	0.0172455	1	2.80598e-11	0.309772	1	0.105617	1	1	1	1	1	0.384005	1	1	1	1	1	1	0.130694	0.391152	0.343482	1	0.868474	1	1	0.0881315	0.17419	0.856269	1	1	0.780128	0.735244	0.343664	0.485341	1	1	0.204967	0.597263
cellular response to tumor necrosis factor	1	1	1	1	1	1	1	0.558975	1	1	1	2.87142e-11	1	1	1	1	1	1	1	1	0.621152	1	1	1	0.287281	0.373956	1	1	3.2266e-06	1	0.0635693	0.0139373	0.256036	0.367568	0.437131	0.811815	1	1	0.999998	1	1	0.936387	0.880342	1	0.662767	1	1	1	1
membrane organization	0.688844	0.508837	0.457977	0.681539	1	1	1	0.622348	1	1	0.552698	0.339527	0.289867	7.84622e-06	1	1	0.493853	0.274211	1	1	0.767146	0.816332	0.359152	0.863589	1	0.999983	1	0.272614	0.291397	0.0315785	0.170709	0.0155383	0.526163	0.432127	0.164139	0.0268261	0.662157	2.99049e-11	0.999998	1	0.846096	0.967574	0.58838	0.34181	1	1	1	1	1
protein modification by small protein removal	1	1	1	1	1	1	1	1	0.277386	1	1	3.00942e-11	0.343782	0.300073	1	1	0.246051	1	1	1	0.330533	1	1	1	1	0.782158	0.254801	1	2.59719e-05	1	0.699291	0.882766	1	0.980992	0.86531	1	0.531656	1	0.999998	1	1	1	0.881816	0.568781	0.335253	8.15298e-05	1	1	1
modification-dependent macromolecule catabolic process	1	1	1	1	1	1	1	0.800235	1	1	0.000377805	3.02649e-11	1	1	0.327955	0.37289	0.13228	1	1	0.410297	0.593998	0.761393	1	1	0.44059	1	0.40358	1	0.00129477	0.495848	0.874272	0.938891	1	0.980082	0.785123	1	0.359377	0.0733432	0.707564	0.601453	0.752185	0.956821	0.341789	0.369705	1	0.820273	0.489604	1	1
cell cycle phase transition	1	1	1	1	1	1	0.427093	0.115751	1	1	1	3.02649e-11	1	1	0.327955	0.0960532	3.25085e-07	0.221497	0.0183298	0.790095	0.593998	1	1	1	1	1	1	1	0.101033	0.785581	0.961737	0.505084	0.41145	1	0.636477	1	0.273932	1	0.889234	0.601453	0.478883	0.851534	0.595834	0.522886	0.860399	1	0.283515	1	0.794502
double-strand break repair via homologous recombination	1	1	1	1	1	1	1	1	1	1	1	0.186063	1	1	3.14796e-11	1	0.100401	1	1	1	1	1	1	1	1	1	1	1	1	0.391972	0.371656	1	1	1	1	1	0.703573	0.707381	1	1	1	0.778738	0.728406	1	0.148956	1	1	1	1
secretion	0.481705	0.624113	0.0986922	0.435258	1	1	1	0.205908	0.696262	1	0.352356	0.0869999	0.757952	1	1	1	0.975121	1	1	1	0.593998	0.898447	0.767706	0.499326	1	0.998677	0.629536	1	0.753943	0.450131	0.00251837	5.10554e-10	0.293479	0.0648684	0.769646	3.16519e-11	1	0.000723975	0.999998	1	0.922628	0.992412	0.710524	0.724847	0.992423	0.840058	0.607228	0.724294	1
mRNA transport	1	1	1	1	1	1	1	0.134605	1	1	1	1	1	3.17581e-11	1	1	1	1	1	1	1	1	1	1	1	1	1	1	0.567254	1	1	1	1	1	0.683939	1	1.00093e-05	0.926724	0.857965	1	0.0348472	0.781733	1	0.177333	0.163524	1	0.408765	1	1
pyruvate metabolic process	0.291175	0.188847	1	0.00155106	1	1	1	1	1	1	1	1	1	3.26765e-11	1	1	1	1	1	1	1	0.531784	0.388176	1	1	1	1	0.247808	1	1	0.719075	1	1	0.994384	0.409878	0.687838	0.359377	1	1	1	1	1	0.740659	0.353201	1	1	1	1	1
recombinational repair	1	1	1	1	1	1	1	1	1	1	1	0.187609	1	1	3.33645e-11	1	0.101598	1	1	1	1	1	1	1	1	1	1	1	1	0.393429	0.377147	1	1	1	1	1	0.708613	0.713109	1	1	1	0.779092	0.72978	1	0.14905	1	1	1	1
cell surface receptor signaling pathway	0.975505	1	0.540924	1	1	1	0.865935	0.669366	0.912261	1	0.68585	0.000824846	0.75623	0.943289	0.977254	1	0.980333	1	0.914283	1	0.1713	0.830398	0.923438	0.864929	0.0126903	0.977996	0.612092	0.637992	3.3944e-11	0.0402135	9.92008e-10	9.50622e-06	0.00325297	0.00147104	0.664816	0.156933	1	1	0.999998	1	0.910511	0.998558	0.908664	0.929375	0.999585	0.88136	0.731329	1	1
positive regulation of hydrolase activity	1	1	0.370652	1	1	1	0.444793	0.479542	1	0.996788	1	0.582145	1	1	1	0.392075	0.870774	1	1	1	0.405711	0.765631	0.787767	1	0.174928	1	1	0.474322	0.828806	0.522363	1.51674e-07	3.45216e-11	0.431518	0.0975433	0.933775	0.92117	0.884336	0.921249	0.999998	1	0.770838	0.967574	0.728406	0.883091	0.632715	1	0.517912	0.51698	1
negative regulation of translation	1	1	1	1	1	1	0.0588709	0.531679	1	1	3.55012e-11	1	0.329321	1	1	1	1	1	1	1	1	1	1	0.537856	1	1	1	1	0.746294	0.527896	1	1	1	1	0.836261	1	0.194959	0.991883	0.999998	1	0.532578	1	0.86276	1	1	1	0.00582396	0.284518	0.373205
negative regulation of mitotic cell cycle	1	1	1	1	1	1	0.292893	1	1	1	0.299033	3.60903e-11	1	1	0.168457	0.249784	0.000565365	0.353639	0.121077	1	0.336909	1	1	1	1	1	1	1	0.00599486	0.561217	0.915577	0.889381	1	0.919988	0.649787	1	0.680752	0.947546	0.999998	0.441845	0.559181	0.514045	0.887898	0.836646	0.672724	1	1	1	0.429385
negative regulation of catalytic activity	1	0.175608	0.131703	1	1	1	1	0.859163	1	1	0.208519	0.625399	1	0.192017	0.714488	1	0.907632	1	1	0.866713	0.899838	0.604849	0.827735	0.820487	0.492236	0.810978	0.463754	0.510949	0.51442	0.575744	0.136274	0.233312	1	0.332614	0.222674	3.61568e-11	0.970067	1	0.999998	0.663611	1	0.987655	0.674674	0.353201	1	0.681225	1	0.570057	0.623439
vesicle organization	1	1	0.229868	1	1	1	1	0.594102	1	1	1	1	1	1	1	1	1	1	1	1	1	1	1	0.585916	0.301008	0.814762	1	0.149029	0.00828105	0.292352	1	0.904605	1	0.336483	0.480245	0.971928	0.597552	3.69874e-11	1	1	0.572506	1	0.729936	0.00482612	0.68616	1	1	1	1
cell-substrate junction organization	1	1	0.120442	1	1	0.69931	1	1	1	1	0.167331	1	0.189306	1	1	1	1	1	1	1	1	1	1	0.416112	1	0.0235815	1	1	1	1	0.61078	1	1	3.77172e-11	0.6058	0.299566	0.579332	0.995445	1	1	1	1	0.674674	1	1	0.440465	1	1	1
protein localization to nucleus	1	1	1	1	1	1	1	0.547197	2.84617e-10	1	1	1	1	4.01854e-11	1	1	0.0750399	1	1	1	1	1	1	1	0.0632566	0.762222	0.245553	1	0.187424	0.540396	0.673709	0.381114	1	0.884913	0.418837	0.935277	0.626139	0.776594	0.999998	1	0.546336	0.927093	0.874192	0.549835	0.650544	0.664593	0.54902	0.296382	1
response to heat	1	1	1	1	0.673014	1	1	0.414706	1	1	1	1	1	4.33938e-11	1	1	1	1	1	1	1	1	1	1	1	1	1	1	1	1	0.730645	1	1	0.508321	0.696891	0.707206	0.575205	0.350012	0.860644	1	1	1	1	0.64835	1	1	0.415067	0.212487	1
positive regulation of T cell proliferation	0.241465	1	1	1	0.554153	1	1	1	1	1	1	1	1	1	1	1	1	1	1	1	1	1	1	1	1	1	0.134988	1	0.129684	1	0.0277414	4.45546e-11	0.00833221	0.945854	0.170292	0.524691	1	0.992449	1	1	1	1	1	0.556035	1	1	1	1	1
nucleoside diphosphate metabolic process	0.295794	0.192053	1	1	1	1	1	1	1	1	1	1	1	4.45838e-11	1	1	1	1	1	1	1	1	1	1	1	1	1	0.254482	0.584554	1	0.414865	0.699133	1	1	0.696891	0.932412	0.396262	1	1	1	1	1	0.746093	0.649773	1	1	1	1	1
negative regulation of cell cycle phase transition	1	1	1	1	1	1	0.295929	1	1	1	1	4.76083e-11	1	1	0.175285	0.25386	0.000657616	0.353639	0.123003	1	0.643015	1	1	1	1	1	1	1	0.0069636	0.569979	0.922776	0.897912	1	0.99235	0.663628	1	0.708613	0.960477	0.999998	0.442907	0.569041	0.758554	0.725037	0.844497	0.683327	1	1	1	0.443659
protein catabolic process	1	1	0.449727	0.668467	1	1	1	0.61143	1	1	1	4.85401e-11	1	1	0.216879	0.468699	0.260822	1	1	0.580309	0.753954	0.674079	1	1	0.543617	0.999983	0.503348	1	0.014448	0.259701	0.832835	0.953358	1	0.459925	0.83026	0.98584	0.455116	0.0704714	0.918171	0.695398	0.838917	0.779092	0.445072	0.162888	1	0.88136	0.412449	1	1
transcription-coupled nucleotide-excision repair	1	1	1	1	1	1	1	1	1	1	1	1	1	1	1	0.00393271	0.249356	1	1	0.310262	1	1	1	1	1	1	1	1	1	1	1	1	1	1	1	1	0.0139925	0.00292104	1	1	1	1	0.338246	1	0.000391597	5.01185e-11	0.293181	1	1
response to tumor necrosis factor	1	1	1	1	1	1	1	0.584992	1	1	1	5.05993e-11	1	1	1	1	1	1	1	1	0.645617	1	1	1	0.299176	0.40106	1	1	6.01512e-06	1	0.0790065	0.0194742	0.265759	0.312577	0.467084	0.846904	1	1	0.999998	1	1	0.94438	0.894069	1	0.684302	1	1	1	1
protein folding	0.34832	1	1	1	0.335011	1	0.244583	0.484306	5.16139e-11	1	0.246271	1	1	1	1	1	1	1	1	1	1	1	1	1	1	1	1	0.288905	0.689882	1	0.839463	0.805076	1	0.576167	0.537475	0.657508	0.456196	0.0359494	1	1	1	1	0.821727	1	1	1	0.490374	1	1
T cell proliferation	0.330686	1	1	1	0.747721	1	1	1	1	1	0.2336	1	1	1	1	1	0.486753	1	1	1	1	1	1	1	1	1	0.203717	1	0.0285312	1	0.0521813	5.29453e-11	0.00164226	1	0.200544	0.815271	0.979991	1	0.596358	1	1	0.85103	0.800373	0.722265	1	1	1	1	1
maturation of 5.8S rRNA from tricistronic rRNA transcript (SSU-rRNA, 5.8S rRNA, LSU-rRNA)	1	1	1	1	1	1	1	1	1	1	5.62499e-11	1	1	1	1	1	1	1	1	1	1	1	1	1	1	1	1	1	1	1	1	1	1	0.558362	1	1	1	1	1	1	1	1	1	1	1	1	1	1	8.40244e-06
regulation of generation of precursor metabolites and energy	1	0.195263	0.148325	1	0.692446	1	1	1	1	1	1	1	1	5.93602e-11	1	1	0.122785	1	1	0.433227	1	1	1	1	1	1	0.179739	0.259401	1	1	1	1	1	1	0.143512	0.728672	0.594379	1	1	1	1	0.278356	0.758125	0.664166	1	1	1	1	1
RNA 3'-end processing	1	1	1	1	0.228086	0.870451	1	1	1	1	6.52904e-11	1	1	1	1	1	0.412415	1	1	1	1	1	1	1	1	1	1	1	1	1	1	1	1	0.997414	1	1	0.000485134	1	0.860644	1	1	1	1	0.360306	0.169708	1	0.139148	0.210894	1
cellular amino acid metabolic process	1	1	1	1	0.898764	1	1	1	1	1	1	6.88442e-11	1	1	1	1	0.643331	1	0.39612	1	0.18644	1	0.133604	1	1	1	0.0179008	1	0.000322141	0.578713	0.514384	0.905501	1	1	0.236628	1	1	1	1	1	1	0.949532	1	0.607376	0.687003	0.353213	0.592031	1	1
protein-DNA complex subunit organization	1	1	1	1	1	1	1	1	1	1	1	7.17923e-11	1	1	1.91968e-05	1	0.272475	1	0.396881	0.626521	0.359372	1	1	1	1	1	1	1	0.00873149	1	0.932042	0.906726	1	1	1	1	0.742241	0.748079	1	1	1	0.950504	0.404285	0.609068	0.145059	0.353213	1	0.328957	0.876658
nucleic acid phosphodiester bond hydrolysis	1	1	1	1	0.85888	1	1	1	1	1	7.34039e-11	1	1	1	1	0.0328427	0.603599	1	1	0.586719	0.620083	1	1	1	1	1	1	1	1	0.550448	0.692908	1	1	0.978905	0.862194	0.94693	0.160547	0.805536	0.999998	1	0.550595	1	0.359832	0.827221	0.332884	0.317513	0.557773	0.301963	0.0739939
negative regulation of cellular amide metabolic process	1	1	1	1	1	1	0.0653014	0.55842	1	1	7.36005e-11	1	0.342073	1	1	1	1	1	1	1	1	1	1	0.557205	1	1	1	1	0.774193	0.550448	0.90831	0.64472	1	0.979477	0.862479	0.810595	0.260916	0.808047	0.999998	1	0.550595	1	0.879595	1	1	1	0.00824949	0.301963	0.41475
blood vessel morphogenesis	1	1	1	1	1	1	1	1	1	1	0.449228	1	0.541546	1	1	1	1	1	1	0.803092	0.615937	1	1	1	1	0.977996	0.416828	0.468419	0.407152	0.514707	0.214607	0.0871682	1	7.56531e-11	0.397784	0.0013579	1	1	0.999998	1	0.767867	0.963567	0.927608	0.977326	1	0.832257	1	1	1
canonical Wnt signaling pathway	1	1	1	1	1	1	1	1	1	1	1	7.67973e-11	1	1	1	1	1	1	1	1	0.362562	0.697128	1	1	0.0772972	1	1	0.354013	0.00906756	1	0.74595	0.908002	1	0.257412	0.683939	1	1	0.472171	1	1	1	0.779092	0.901051	0.857556	1	1	0.59577	1	1
cellular macromolecule metabolic process	0.990308	0.905954	0.872476	0.919422	1.76584e-07	8.12994e-11	0.00790137	0.995351	0.0173277	1	0.00986694	0.00057692	0.981944	0.0128972	0.000191334	0.0300842	0.2085	0.67347	0.797415	0.365465	0.772316	0.460146	0.999721	0.983503	0.699558	0.999983	0.982369	0.782957	0.912138	0.907952	0.908309	0.520688	0.944996	0.992232	0.999982	0.867082	1.26807e-10	1	1.25564e-10	0.707207	0.111432	4.96225e-10	0.29172	0.0916892	0.173133	0.512405	0.091644	0.473778	0.490677
Wnt signaling pathway	1	1	1	1	1	1	1	0.728977	1	1	0.387472	8.74298e-11	1	1	1	1	1	1	1	1	0.29408	0.750771	1	1	0.0273319	1	1	0.423768	0.0481199	1	0.40426	0.701149	1	0.0424456	0.83825	1	0.971863	0.626092	1	1	1	0.579224	0.728308	0.77637	1	0.776734	0.692748	1	1
proteolysis involved in cellular protein catabolic process	1	1	1	1	1	1	1	0.830234	1	1	1	8.7724e-11	1	1	0.355401	0.39788	0.163337	1	1	0.45214	0.644742	0.769067	1	1	0.462838	1	0.433726	1	0.00273453	0.536825	0.653637	0.959348	1	0.891631	0.83265	1	0.291963	0.103664	0.782005	0.640209	0.781111	0.898092	0.395361	0.425857	1	0.841387	0.324615	1	1
cell-cell signaling by wnt	1	1	1	1	1	1	1	0.729812	1	1	0.387472	8.89927e-11	1	1	1	1	1	1	1	1	0.173514	0.750771	1	1	0.0273319	1	1	0.423768	0.0488403	1	0.405737	0.703063	1	0.0439149	0.83944	1	0.97359	0.627118	1	1	1	0.581138	0.728406	0.77637	1	0.776734	0.692748	1	1
chromosome condensation	1	1	1	1	1	1	1	1	1	1	1	1	1	1	1	1	8.89989e-11	1	0.172179	1	1	1	1	1	1	1	1	1	1	1	1	1	1	1	1	1	0.627705	0.9098	1	1	1	1	1	1	1	1	1	1	1
cleavage involved in rRNA processing	1	1	1	1	1	1	1	1	1	1	9.48755e-11	1	1	1	1	1	1	1	1	1	1	1	1	1	1	1	1	1	1	1	1	1	1	0.588482	1	1	1	1	0.445852	1	1	1	1	1	1	1	1	1	0.000685684
polyadenylation-dependent snoRNA 3'-end processing	1	1	1	1	1	1	1	1	1	1	9.48755e-11	1	1	1	1	1	1	1	1	1	1	1	1	1	1	1	1	1	1	1	1	1	1	1	1	1	1	1	1	1	1	1	1	1	1	1	1	1	1
cell morphogenesis	0.3558	0.208675	0.464903	1	1	1	0.543377	0.630347	1	1	0.561585	1	0.294206	1	0.772406	0.481852	0.939162	1	0.670713	0.933217	0.254625	1	0.611169	0.864929	0.241449	0.899863	1	1	0.9348	0.0779425	0.187446	0.00132769	1	9.6506e-11	0.510292	0.10292	0.958998	0.884176	0.999998	0.70604	0.606181	0.970518	0.603557	0.964535	0.96024	0.887516	0.642224	0.629368	1
regulation of T cell proliferation	0.311991	1	1	1	0.701982	1	1	1	1	1	1	1	1	1	1	1	1	1	1	1	1	1	1	1	1	1	0.18545	1	0.0803775	1	0.0971996	9.79373e-11	0.00112867	1	0.161776	0.756476	1	1	0.895811	1	1	0.820777	0.768616	0.681216	1	1	1	1	1
positive regulation of defense response	1	1	0.0694975	1	1	1	1	1	1	1	1	1.07656e-10	1	1	1	1	1	1	0.401543	0.632303	1	1	1	1	1	1	0.281203	1	1.889e-08	1	0.000111058	4.78583e-06	1	1	0.505304	0.741152	0.881283	1	0.999998	0.45969	1	0.956411	0.907918	1	0.371962	1	1	1	1
ribosomal large subunit assembly	1	1	1	1	1	0.306291	1	1	1	1	1	1	1	1	1	1	1	1	1	1	1	1	1	1	1	1	1	1	1	1	1	1	1	1	1	1	1	1	1.09286e-10	1	1	1	1	1	1	1	1	1	0.0294637
response to hypoxia	1	1	0.24035	1	1	1	1	1	1	1	1	1.14765e-10	1	1	0.489638	1	0.291146	1	1	1	1	1	0.600083	1	1	1	0.2814	1	0.0113411	0.130324	0.210295	0.721502	1	0.286728	0.700293	0.747197	0.97166	0.660747	1	1	1	0.58593	0.436064	0.866939	0.710584	1	0.603983	1	1
small GTPase mediated signal transduction	1	1	1	1	1	1	0.370719	1	1	0.948428	0.382187	0.475463	0.467889	1	1	0.318199	0.431412	1	0.49239	1	0.772316	1	1	1	0.383514	1	0.100102	0.183772	1	0.408323	0.000156719	1.18176e-10	0.353283	0.307328	0.662711	0.821744	1	0.992449	0.999998	0.537384	0.670456	0.749371	0.960627	0.937356	0.797567	1	0.684845	1	1
antigen processing and presentation of peptide antigen via MHC class Ib	1	1	1	1	1	1	1	1	1	1	1	1	1	1	1	1	1	1	1	1	1	1	1	1	1	1	1	1	1.25141e-10	1	1	1	1	1	1	1	1	1	1	1	1	1	1	1	1	1	1	1	1
regulation of metabolic process	0.991578	0.807223	0.550109	1	1	1	0.0649195	0.984505	0.0305252	1	0.00209572	6.12612e-05	0.629851	0.000344328	0.773919	0.670958	0.684815	0.528519	0.684406	0.999737	0.68273	0.718809	0.998339	0.864929	0.74622	0.999983	0.654588	0.838045	0.045928	0.890994	0.664577	0.0632851	0.874683	1	0.891976	0.628666	1.30761e-10	1	2.19241e-09	0.843905	0.203876	2.00814e-08	0.341789	0.118473	0.51283	0.631881	0.136752	0.165546	0.293207
B cell differentiation	1	1	1	1	1	1	1	1	1	1	0.197504	1	1	1	1	1	1	0.253419	1	1	1	1	1	1	1	1	1	1	1	1	0.0635693	1.3101e-10	1	0.659593	1	0.915892	0.893635	1	1	1	0.420244	0.779092	0.513235	0.629591	0.481579	1	1	1	1
locomotion	0.885278	0.396109	0.331407	1	1	1	0.733789	0.354977	1	1	0.461226	1	0.28259	0.834809	0.919122	0.667366	0.964526	1	1	1	0.132402	0.943279	0.704115	0.643035	0.783752	0.861654	0.727586	0.453648	0.970263	0.216516	0.000526896	9.59103e-07	0.75855	1.50465e-10	0.649787	0.00311644	1	1	0.999998	0.841588	0.547645	0.999913	0.974506	0.998507	0.999585	0.809427	0.602152	1	1
response to chemical	0.156341	0.787354	0.0709744	0.999984	1	1	0.808279	0.855062	0.862086	1	0.877221	0.000191369	0.934291	0.923987	0.71791	0.897269	0.950323	0.963459	0.761252	0.971682	0.14892	0.898447	0.916093	0.928149	0.659785	0.999983	0.35595	0.424977	1.59107e-10	0.0376253	0.000113331	0.011129	0.0780608	5.27122e-05	0.040946	0.395963	1	0.951086	0.999998	0.915049	0.726196	0.898092	0.997807	0.998386	0.998173	0.748148	0.800271	0.972815	1
response to decreased oxygen levels	1	1	0.247787	1	1	1	1	1	1	1	1	1.61093e-10	1	1	0.499845	1	0.306501	1	1	1	1	1	0.6077	1	1	1	0.290023	1	0.0134963	0.138169	0.231397	0.740646	1	0.319836	0.717999	0.772069	0.904391	0.70192	1	1	1	0.605566	0.449109	0.875754	0.719023	1	0.609287	1	1
telomere maintenance via semi-conservative replication	1	1	1	1	1	1	1	1	1	1	1	1	1	1	1	1.62834e-10	0.0158433	0.163319	1	1	1	1	1	1	1	1	1	1	1	1	1	1	1	1	1	1	1	0.127362	1	1	1	1	1	1	1	1	0.195995	1	1
mitotic chromosome condensation	1	1	1	1	1	1	1	1	1	1	1	1	1	1	1	1	1.73459e-10	1	0.134128	1	1	1	1	1	1	1	1	1	1	1	1	1	1	1	1	1	0.783611	0.78838	1	1	1	1	1	1	1	1	1	1	1
phagocytosis	1	0.316737	1	1	1	1	1	0.622348	1	1	0.326084	1	0.110525	1	1	1	1	1	1	1	1	1	1	1	1	1	1	1	1	0.000209984	8.44812e-06	4.6931e-10	0.0601963	0.161038	0.372382	1.82733e-10	1	0.941235	1	0.4721	1	1	0.916097	1	1	1	0.60946	1	1
cellular protein catabolic process	1	1	1	1	1	1	1	0.852771	1	1	1	1.91402e-10	1	1	0.178939	0.417792	0.188533	1	1	0.49008	0.676742	0.597595	1	1	0.485936	1	0.45743	1	0.00458876	0.359517	0.711024	0.971541	1	0.818	0.866566	1	0.396262	0.159534	0.830793	0.656267	0.801689	0.66268	0.339005	0.163314	1	0.85971	0.354225	1	1
regulation of B cell proliferation	1	1	1	1	1	1	1	1	1	1	1	1	1	1	1	1	1	1	1	1	1	1	1	1	1	1	1	1	1	1	0.008184	2.03603e-10	1	1	0.502751	1	1	1	1	1	1	0.605566	1	1	1	1	1	1	1
carbohydrate catabolic process	0.326266	0.213146	1	0.237588	1	1	1	1	1	1	1	1	1	2.12581e-10	1	1	1	1	1	1	0.506364	1	0.43365	1	1	1	0.201865	0.272614	1	1	0.503521	0.767679	1	1	0.497012	0.972231	0.537093	1	0.594258	1	1	0.581421	0.797423	0.425857	1	1	1	1	1
negative regulation of response to biotic stimulus	1	1	1	1	0.559296	1	1	1	1	1	1	1	1	1	1	1	1	1	1	1	0.378232	1	0.333493	1	1	1	1	1	2.12757e-10	1	0.00655446	0.239496	1	0.949489	1	0.537574	0.579332	1	1	1	1	0.710049	1	0.561812	1	1	0.358526	1	1
high-density lipoprotein particle remodeling	1	1	1	1	1	1	1	1	1	1	1	1	1	1	1	1	1	1	1	1	1	1	1	1	1	1	1	1	1	1	1	1	1	1	1	2.20228e-10	1	1	1	1	1	1	1	1	1	1	1	1	1
negative regulation of cell cycle process	1	1	1	1	1	1	0.322869	1	1	1	0.331206	2.36355e-10	1	1	0.192301	0.277919	0.00164741	0.384178	0.134191	1	0.695928	1	1	1	1	1	1	1	0.00386814	0.623233	0.956264	0.934117	1	1	0.735211	1	0.471106	1	0.999998	0.476895	0.595012	0.620068	0.475049	0.885135	0.73236	1	0.618454	1	0.260541
skeletal system development	1	1	1	1	1	1	1	1	1	1	1	1	1	1	1	1	1	1	1	1	0.161789	1	1	0.688403	0.0254881	1	0.34245	1	1	1	0.892823	0.485612	1	2.79028e-10	0.82363	0.524788	1	0.9098	0.999998	0.294741	0.408194	0.89753	0.707682	0.754869	1	0.76895	1	1	1
response to oxygen levels	1	1	0.25815	1	1	1	1	1	1	0.868735	1	2.91883e-10	1	1	0.521987	1	0.33227	1	1	1	1	1	0.622781	1	1	1	0.301237	1	0.0175535	0.150643	0.266044	0.556747	1	0.201836	0.745551	0.811815	0.94365	0.748079	1	1	1	0.634883	0.342714	0.892614	0.735844	1	0.625455	1	1
organelle organization	0.502456	0.452521	0.663205	0.940542	1	1	0.510836	0.0068609	6.76142e-05	4.26543e-07	0.583959	0.661335	0.421581	0.00125395	0.0114854	0.00814418	3.08633e-10	0.357467	0.0837644	0.694724	0.431437	0.821605	0.507847	0.537856	0.00136435	0.0039643	0.488939	0.529829	0.908338	0.00865063	0.699291	0.530722	0.764351	0.000876841	0.580839	1	0.18948	7.17075e-06	0.999998	0.870216	0.917403	0.694641	0.188548	0.0424558	0.272593	0.175189	0.154148	0.797161	1
regulation of chromosome organization	0.39662	1	1	0.31744	1	1	1	1	3.13614e-10	1	1	1	1	1	0.159404	1	0.000429829	1	0.0183298	1	0.614544	1	1	1	1	1	1	1	1	0.544671	1	1	1	1	1	1	0.505458	1	0.999998	1	0.547645	0.48014	0.874713	0.821477	0.322391	1	0.552594	0.299822	1
regulation of protein stability	0.397873	1	0.212467	0.31744	0.856381	1	1	0.554675	3.29396e-10	1	1	1	1	1	0.445031	1	1	1	0.369121	1	1	1	1	1	1	1	0.24984	0.329658	1	0.547447	0.688627	0.395214	1	0.627672	0.431208	0.0985363	0.643163	0.127362	0.477546	0.431057	1	0.724687	1	0.558028	0.659195	1	0.554402	1	1
regulation of carbohydrate metabolic process	1	0.223784	0.171191	1	1	1	1	1	1	1	1	1	1	3.36046e-10	1	1	1	1	1	1	1	1	1	0.499326	1	1	0.209195	0.279712	1	1	0.533441	1	1	1	0.324511	0.414268	0.738715	0.903377	1	1	1	0.605566	0.808425	0.732808	1	1	1	1	1
positive regulation of cellular protein localization	1	1	1	1	1	1	1	0.240589	3.62129e-10	1	1	1	0.342073	0.299538	1	1	0.0814045	1	1	1	0.620178	0.666325	1	0.557205	0.287199	1	0.252901	1	0.452892	0.550448	0.90831	0.042523	1	0.637705	0.434723	1	0.988169	0.0730541	1	1	0.300759	1	0.879595	0.209298	0.662574	1	0.557773	1	1
regulation of GTPase activity	1	1	1	1	1	1	0.358859	0.705533	1	0.922747	1	1	1	0.420768	1	1	0.756302	1	0.474589	1	0.466389	0.736065	0.673776	0.678634	0.37472	1	1	0.411197	1	0.685544	9.95267e-05	3.6247e-10	0.342597	0.193561	0.813286	1	0.947039	0.782094	1	0.535883	1	0.530417	0.835746	0.929375	1	0.765322	0.670847	0.419014	0.969567
positive regulation of catalytic activity	0.794111	1	0.552831	0.788839	1	1	0.300998	0.772532	0.081778	1	0.327935	0.471965	1	1	0.346474	0.554274	0.0134387	0.356534	1	1	0.724278	0.887287	0.737794	0.924643	0.135699	1	0.605774	0.631791	0.829896	0.799162	6.91247e-07	3.69405e-10	0.273769	0.479764	0.997453	0.802403	0.823731	1	0.999998	0.766929	0.385458	0.944106	0.596136	0.546576	0.7057	0.945242	0.754072	0.704722	1
positive regulation of RNA metabolic process	0.854022	1	1	1	1	1	0.372384	0.871582	0.740135	1	1.65507e-06	0.860322	0.80164	0.48401	0.696027	1	0.823593	1	1	0.999737	0.198161	0.697128	1	0.795462	1	0.999983	0.349404	0.686448	0.862376	0.5428	0.79202	0.285724	0.713491	1	0.999982	1	3.97151e-10	1	0.999998	0.817235	0.354692	0.0397214	0.522556	0.138944	0.662767	0.765322	0.225132	0.755915	0.0911304
mitotic spindle organization	1	1	1	1	1	1	0.218581	1	1	1	1	1	0.277547	2.66849e-05	0.354183	1	4.12058e-10	1	4.753e-05	1	1	1	0.430315	1	1	1	1	1	1	1	1	1	1	0.951688	1	1	0.514006	0.683488	0.918171	1	1	1	1	0.413193	0.0613204	1	1	1	1
regulation of small molecule metabolic process	1	0.331387	0.266614	1	1	1	1	1	1	1	1	4.34339e-10	1	3.16965e-08	1	1	1	1	1	1	0.71604	1	0.637179	0.645533	1	1	0.0808964	0.380683	0.0216075	1	0.636198	0.79134	1	1	0.297885	0.176044	1	0.900595	1	1	1	0.840637	0.930879	0.900999	1	1	1	1	1
nuclear cell cycle DNA replication initiation	1	1	1	1	1	1	1	1	1	1	1	1	1	1	4.51659e-10	0.0170392	1	1	1	1	1	1	1	1	1	1	1	1	1	1	1	1	1	1	1	1	1	1	1	1	1	1	1	1	1	1	1	1	1
mitotic DNA replication initiation	1	1	1	1	1	1	1	1	1	1	1	1	1	1	4.51659e-10	0.0170392	1	1	1	1	1	1	1	1	1	1	1	1	1	1	1	1	1	1	1	1	1	1	1	1	1	1	1	1	1	1	1	1	1
cell cycle DNA replication initiation	1	1	1	1	1	1	1	1	1	1	1	1	1	1	4.51659e-10	0.0170392	1	1	1	1	1	1	1	1	1	1	1	1	1	1	1	1	1	1	1	1	1	1	1	1	1	1	1	1	1	1	1	1	1
cell surface receptor signaling pathway involved in cell-cell signaling	1	1	0.33795	1	1	1	1	0.781392	1	1	0.425911	4.58346e-10	1	1	1	1	1	1	1	1	0.357831	0.760039	0.75039	1	0.0375729	1	1	0.448014	0.0843939	1	0.376195	0.796132	1	0.139211	0.897305	1	0.985665	0.80497	1	1	1	0.671749	0.794351	0.844198	1	0.809074	0.73385	1	1
cell junction organization	1	0.425739	0.0541617	1	1	1	1	0.129259	1	0.996544	0.452775	1	0.0640028	1	0.678021	1	0.869038	1	1	1	0.622303	1	1	0.775836	1	0.216492	1	1	1	0.158221	0.616104	0.858211	1	4.66532e-10	0.0951393	0.368199	0.948718	0.318318	1	1	1	1	0.727938	0.979235	1	0.834107	0.770752	0.514932	1
regulation of cytokine production	1	1	0.40846	1	1	1	1	0.860251	1	1	0.495399	1	1	1	1	0.122228	0.909166	1	0.620106	1	0.688646	1	1	1	1	1	0.46533	0.512872	4.75769e-10	0.370761	0.000183888	1.03983e-07	0.0356078	0.91391	0.756586	0.110633	1	1	0.999998	1	0.547645	0.988188	0.890065	0.635805	0.455386	0.682995	0.812303	0.571722	1
response to temperature stimulus	1	1	0.176767	1	0.782213	1	1	0.483379	1	1	1	1	1	5.07289e-10	1	1	1	1	1	1	1	0.591781	1	0.508911	1	1	1	1	1	0.48389	0.329538	1	1	0.737219	0.790562	0.854929	0.758196	0.425585	0.963326	1	1	1	1	0.749209	1	1	0.489604	0.25282	1
gene silencing by miRNA	1	1	1	1	1	1	1	1	1	1	1	1	1	5.14025e-10	1	1	1	1	1	1	0.705517	1	1	1	1	1	1	1	1	1	1	1	1	1	1	1	1	1	1	1	0.602993	0.965755	1	0.893558	1	1	0.626327	1	0.93439
positive regulation of molecular function	0.541075	0.677853	0.286267	0.863081	1	1	0.0653014	0.871582	0.139513	1	0.412999	0.140872	1	1	0.452765	0.620434	0.0423045	0.242576	0.783125	0.999737	0.402415	0.782398	0.841247	0.940095	0.193993	0.999983	0.68004	0.686448	0.469589	0.895266	9.97732e-08	5.25347e-10	0.356877	0.367568	0.799708	0.806203	0.906171	0.952435	0.999998	0.817235	0.23942	0.920729	0.661073	0.413193	0.662767	0.765322	0.520256	0.755915	1
cytokine production	1	1	0.410371	1	1	1	1	0.860778	1	1	0.496953	1	1	1	1	0.123111	0.909443	1	0.622475	1	0.691672	1	1	1	1	1	0.466793	0.514273	5.41497e-10	0.373276	0.000197998	1.18764e-07	0.0362308	0.919329	0.624792	0.114795	1	1	0.999998	1	0.550188	0.988188	0.89153	0.639189	0.458671	0.687306	0.813772	0.573903	1
regulation of cellular catabolic process	1	1	0.430576	1	1	1	0.507589	0.573297	1	1	6.70655e-09	5.56272e-10	1	1	0.737153	1	1	1	1	1	0.917065	1	1	0.842992	0.216102	0.999983	0.486009	0.529829	0.0600457	0.608702	0.961745	0.71731	1	0.687956	0.418837	0.717463	0.0317301	0.892704	0.870842	0.688445	0.385458	0.852402	0.619137	0.083917	1	1	0.00606374	0.587228	0.675161
post-transcriptional gene silencing by RNA	1	1	1	1	1	1	1	1	1	1	1	1	1	5.90025e-10	1	1	1	1	1	1	0.711875	1	1	1	1	1	1	1	1	1	1	1	1	1	1	1	1	1	1	1	0.606181	0.967574	1	0.896444	1	0.730334	0.629923	1	0.934688
posttranscriptional gene silencing	1	1	1	1	1	1	1	1	1	1	1	1	1	6.17561e-10	1	1	1	1	1	1	0.713485	1	1	1	1	1	1	1	1	1	1	1	1	1	1	1	1	1	1	1	0.607442	0.969283	1	0.898527	1	0.732857	0.631338	1	0.935427
leukocyte migration	1	0.357785	1	1	1	1	1	1	1	1	0.38153	1	1	0.432235	1	1	1	1	1	1	0.767712	1	1	0.688716	1	1	1	1	0.900808	1	0.000474385	6.21588e-10	0.349318	0.0569319	0.492678	0.000195571	1	1	1	1	0.66608	0.988188	0.844712	0.756459	1	1	1	1	1
microtubule-based movement	1	1	1	1	1	1	1	0.622348	1	1	1	1	1	1	1	1	0.00138198	1	1	1	0.20523	1	0.277575	0.613396	6.27356e-10	1	1	0.359095	1	0.325248	1	1	1	0.916868	0.911258	0.993388	0.906464	1	1	0.4721	0.345438	0.956821	0.763319	0.277588	1	0.712367	1	1	1
microtubule cytoskeleton organization	1	1	0.346578	1	1	1	0.157352	6.3725e-10	1	1	0.432594	1	0.518203	0.00246503	0.662958	0.368597	2.49245e-07	0.483358	0.00201534	1	0.582853	0.760039	0.760651	0.758478	1	1	0.397444	1	1	1	1	0.933314	1	0.661885	0.776577	1	0.619349	0.987328	0.999998	1	1	0.693925	0.677478	0.676209	0.354725	1	1	1	1
cell junction assembly	1	0.333322	0.0814438	1	1	1	1	1	1	1	0.350645	1	0.132466	1	0.545554	1	0.719868	1	1	1	0.724278	1	1	0.654437	1	0.229116	1	1	1	0.359873	0.454448	0.800961	1	6.37581e-10	0.590223	0.19734	1	0.559856	1	1	1	1	0.656799	1	1	0.742038	0.638179	1	1
regulation of actin filament length	0.323436	0.00275262	0.159605	1	1	1	1	0.448163	0.190576	1	1	1	1	1	1	1	1	1	1	1	1	1	0.430315	0.488008	1	0.63341	0.196416	0.271419	1	6.48621e-10	0.000112947	0.0892329	1	0.0191327	0.081913	0.966734	1	1	1	1	1	0.8374	0.362134	0.704931	1	1	1	1	1
regulation of actin filament polymerization	0.310267	0.00253332	0.15215	1	1	1	1	0.432372	1	1	1	1	1	1	1	1	1	1	1	1	1	1	0.414803	1	1	0.614331	0.184472	0.267929	1	6.48621e-10	0.00183664	0.0718694	1	0.0765758	0.0627537	0.951276	1	1	1	1	1	0.81738	0.345317	0.677433	1	1	1	1	1
actin filament polymerization	0.324905	0.00275262	0.160698	1	1	1	1	0.449619	1	1	1	1	1	1	1	1	1	1	1	1	1	1	0.430315	1	1	0.63596	0.197646	0.272614	1	6.48621e-10	0.000643092	0.0273999	0.193468	0.0518001	0.0843531	0.968424	1	1	1	1	1	0.838893	0.36533	0.707205	1	1	1	1	1
regulation of actin polymerization or depolymerization	0.323436	0.00275262	0.159055	1	1	1	1	0.446987	0.1905	1	1	1	1	1	1	1	1	1	1	1	1	1	0.430315	0.487709	1	0.63341	0.196416	0.27111	1	6.48621e-10	0.000111058	0.088078	1	0.0187856	0.0808804	0.966497	1	1	1	1	1	0.836007	0.362134	0.704538	1	1	1	1	1
endoplasmic reticulum to Golgi vesicle-mediated transport	0.0864685	0.219371	1	1	1	1	1	0.17259	1	1	1	1	1	1	1	1	1	1	1	1	1	0.582974	1	1	1	1	1	0.121628	1	0.179075	1	1	1	0.964592	0.506056	0.0175393	1	6.71662e-10	1	1	1	0.594943	0.802057	0.0102221	1	1	1	1	1
regulation of mitotic cell cycle phase transition	1	1	1	1	1	1	0.349079	0.0583594	1	1	1	6.72544e-10	1	1	0.216879	0.294601	8.40807e-06	0.401216	0.452954	1	0.437782	1	1	1	1	1	1	1	0.0271051	0.658756	0.968853	0.810889	0.327142	1	0.431208	1	0.466894	0.93049	0.999998	0.514557	0.385458	0.857541	0.543534	0.334666	0.756939	1	0.368402	1	0.592945
positive regulation of organelle organization	0.233444	1	0.3342	0.519322	1	1	1	0.776835	7.13592e-10	1	0.423363	1	0.504381	1	1	1	0.254599	1	0.538568	1	0.352022	0.531784	0.7475	1	0.423568	0.953142	0.122118	0.446093	1	0.00322298	0.0792823	0.618709	1	0.0273523	0.98733	0.922984	0.848009	0.78838	0.999998	1	0.28836	0.66268	0.901051	0.646909	0.843855	1	0.46169	0.475489	1
negative regulation of viral genome replication	1	1	1	1	1	1	1	1	1	1	1	1	1	1	0.185618	1	1	1	1	1	1	1	1	1	1	1	1	1	7.55496e-10	1	0.143761	0.0216148	1	1	1	1	1	1	1	1	1	1	1	0.430018	1	1	1	1	1
positive regulation of establishment of protein localization	1	1	1	1	1	1	1	0.107744	7.89121e-10	1	0.308204	1	1	0.325676	1	1	0.272187	1	1	1	0.359372	1	0.263797	1	1	1	1	0.351301	1	1	0.740543	0.462504	0.27406	0.855834	0.889473	0.37657	0.849742	0.127362	1	1	0.572978	0.950021	0.900822	0.608476	1	1	0.59267	1	1
endoplasmic reticulum unfolded protein response	1	1	1	1	1	1	1	0.382248	1	1	1	1	1	1	1	1	1	1	1	1	0.408904	1	1	1	1	1	0.153836	1	0.51317	1	1	1	1	0.809296	0.643228	1	0.650191	7.93871e-10	1	1	1	1	0.707682	1	1	0.479363	1	1	1
single fertilization	1	1	1	1	1	1	1	1	8.41407e-10	1	1	1	1	1	1	1	0.427021	1	1	1	1	1	1	1	1	0.607891	0.179036	1	1	1	1	1	1	0.909678	0.706726	0.723074	1	1	1	1	1	1	1	1	1	0.519937	1	1	1
gas transport	8.77078e-10	1	0.0657374	1	1	1	1	1	1	1	1	1	1	1	1	1	1	1	1	1	1	1	1	1	1	1	1	1	1	1	1	1	1	1	1	1	1	1	1	1	1	1	1	1	1	1	1	1	1
plasma lipoprotein particle assembly	1	1	1	1	1	1	1	0.18759	1	1	1	1	1	1	1	1	1	1	1	1	1	1	1	1	1	1	1	1	1	1	1	1	1	0.627907	1	9.26659e-10	1	0.724563	1	1	1	1	1	1	1	1	1	1	1
gene silencing by RNA	1	1	1	1	1	1	1	1	1	1	1	1	1	9.43151e-10	1	1	1	1	1	1	0.728463	1	1	1	1	1	1	1	1	0.655038	1	1	1	1	1	1	0.970067	1	1	1	0.385458	0.97244	0.936768	0.908769	1	0.743702	0.366965	1	0.587177
cellular response to stress	0.901102	1	0.350335	1	0.957909	1	0.743854	0.931168	0.805541	1	0.266737	2.77152e-05	1	8.45283e-05	9.53111e-10	0.0313672	0.00800773	0.503505	0.609326	0.909579	0.979182	0.948413	0.994949	1	0.800713	0.999983	0.201188	0.472091	0.0701446	0.502202	0.155633	0.178034	0.428766	0.978905	0.966579	1	0.163618	0.00570482	0.999998	0.655416	0.321405	0.894104	0.19538	0.388921	0.00270339	0.0361702	0.625222	0.807896	1
nuclear pore organization	1	1	1	1	1	1	1	1	1	1	1	1	1	9.74583e-10	1	1	1	1	1	1	1	1	1	1	1	1	1	1	1	1	1	1	1	1	1	1	0.562559	1	1	1	1	1	1	1	1	1	1	1	1
microtubule-based process	1	1	0.434028	1	1	1	0.204389	9.83787e-10	1	1	0.524551	1	0.618515	0.00783845	0.739178	0.457425	1.10038e-07	0.584879	0.00743129	1	0.342243	0.805569	0.321746	0.537856	3.97429e-07	1	0.488939	0.529829	1	0.616656	1	0.985557	1	0.924606	0.909463	1	0.723564	1	0.999998	0.688445	0.572978	0.863544	0.629613	0.294496	0.494254	0.881287	1	1	1
nucleotide-excision repair	1	1	1	1	1	1	1	1	1	1	1	1	1	1	1	0.00770616	0.31875	1	1	0.357806	1	1	1	1	1	1	1	1	1	1	1	1	1	1	1	1	0.0769673	0.0201713	1	1	1	1	0.269083	1	0.00163613	9.87264e-10	0.358526	1	1
defense response to bacterium	1	1	1	1	1	1	1	1	1	1	1	1	1	1	1	1	1	1	1	1	1	1	1	1	1	0.823524	1	1	0.000349936	1	0.932846	0.0644256	1	0.95236	0.891976	9.9526e-10	1	1	1	1	0.575514	0.952532	0.901051	0.857556	0.692034	1	0.59577	1	1
maturation of LSU-rRNA from tricistronic rRNA transcript (SSU-rRNA, 5.8S rRNA, LSU-rRNA)	1	1	1	1	1	1	1	1	1	1	1	1	1	1	1	1	1	1	1	1	1	1	1	1	1	1	1	1	1	1	1	1	1	1	1	1	1	1	0.0173626	1	1	1	1	1	1	1	1	1	0.000114846
microtubule cytoskeleton organization involved in mitosis	1	1	1	1	1	1	0.233993	1	1	1	1	1	0.288916	3.84623e-05	0.369055	1	1.03197e-09	1	4.753e-05	1	1	1	0.451074	1	1	1	1	1	1	1	1	1	1	0.86194	1	1	0.575205	0.741948	0.943201	1	1	1	1	0.444072	0.0727884	1	1	1	1
intracellular signal transduction	0.961095	0.527852	0.481766	1	1	1	0.32867	0.994812	1	1	0.627137	5.01302e-05	0.94836	1	0.346474	0.457425	0.15726	0.628304	0.276517	0.999737	0.772316	0.718809	0.977077	1	0.613662	0.999983	0.142843	0.37297	0.0141285	0.441485	9.97732e-08	1.06876e-09	0.138863	0.286221	0.606049	1	1	0.998305	0.999998	0.537384	0.752185	0.954847	0.888655	0.416288	0.937162	0.593357	0.90302	0.896333	0.857608
regulation of response to stress	1	1	0.110316	1	1	1	1	0.839247	1	1	0.382157	2.54541e-05	0.786346	0.000142675	0.664498	1	1	1	0.770448	0.784842	0.487293	0.906337	0.798859	1	1	0.999983	0.132255	0.669367	1.08488e-09	0.344987	1.20611e-05	0.00853882	0.128348	0.700109	0.635695	4.5085e-06	0.904391	1	0.999998	0.803467	0.93478	0.999789	0.905236	0.667355	0.77939	0.725013	0.470811	1	1
metabolic process	0.21581	0.686661	0.201296	0.226998	0.000279118	4.3528e-05	0.0765257	0.994918	0.0386546	0.663863	0.0356391	0.0104764	0.982456	0.0630503	0.0345053	0.146154	0.796443	0.67347	0.931452	0.0139645	0.541908	0.449189	0.737794	0.864929	0.968614	0.999983	0.366829	0.436617	0.596024	0.992814	0.762809	0.81603	0.944611	1	0.21182	0.110633	1.09975e-09	0.740052	1.63906e-07	0.601453	0.090243	0.000930054	0.282712	0.277588	0.0287462	0.143084	0.193258	0.222446	9.09429e-05
localization of cell	1	0.68511	0.645332	1	1	1	0.701021	0.458817	1	1	0.423921	1	0.244209	0.805836	0.896209	0.632906	0.948277	1	1	1	0.211146	1	0.85023	0.585916	1	0.799269	0.692707	0.431832	0.986243	0.166762	0.000605482	9.11713e-08	0.725504	1.10203e-09	0.551918	0.000948409	1	1	0.999998	0.821187	0.838917	0.999913	0.993435	0.998507	0.998173	0.775687	0.704147	1	1
cell motility	1	0.68511	0.645332	1	1	1	0.701021	0.458817	1	1	0.423921	1	0.244209	0.805836	0.896209	0.632906	0.948277	1	1	1	0.211146	1	0.85023	0.585916	1	0.799269	0.692707	0.431832	0.986243	0.166762	0.000605482	9.11713e-08	0.725504	1.10203e-09	0.551918	0.000948409	1	1	0.999998	0.821187	0.838917	0.999913	0.993435	0.998507	0.998173	0.775687	0.704147	1	1
sno(s)RNA 3'-end processing	1	1	1	1	1	1	1	1	1	1	1.16591e-09	1	1	1	1	1	1	1	1	1	1	1	1	1	1	1	1	1	1	1	1	1	1	1	1	1	1	1	1	1	1	1	1	1	1	1	1	1	1
negative regulation of cellular protein metabolic process	1	1	0.174567	1	1	1	0.252616	0.927541	1	1	1.16591e-09	0.725543	0.681644	0.29497	0.797513	0.505097	0.796943	1	1	1	1	0.708408	1	0.423801	0.588564	0.931243	0.222536	0.578945	0.554763	0.326372	0.255945	0.493226	1	0.383257	0.365558	1.36366e-06	0.511397	1	0.999998	1	0.875853	0.987655	0.81986	0.536511	0.812092	0.765322	0.0177673	0.651964	0.585294
negative regulation of cell cycle	1	1	1	1	1	1	0.356031	1	1	1	0.129793	1.24588e-09	1	0.0830211	0.235839	0.307793	0.00411114	0.413034	0.161963	1	0.262323	0.735916	1	1	1	1	1	1	0.0103505	0.681952	0.877842	0.837318	1	0.992312	0.807889	1	0.536631	1	0.999998	0.535883	0.393476	0.713627	0.309101	0.926944	0.775582	1	0.668101	1	0.336305
regulation of cell cycle	1	1	1	1	1	1	0.56041	0.0599075	0.601267	1	0.273302	1.28134e-06	0.312884	0.289324	0.498383	0.501726	1.33964e-09	0.298549	0.0151311	1	0.285232	0.832644	1	1	0.582696	1	1	1	0.066989	0.917885	0.988154	0.850345	0.553731	1	0.891976	1	0.136198	1	0.999998	0.710336	0.448515	0.937992	0.338246	0.653492	0.970168	0.351395	0.163096	1	0.209859
positive regulation of cellular catabolic process	1	1	0.276297	1	1	1	0.349389	0.678377	1	1	1.51742e-09	0.439036	1	1	1	1	1	1	1	1	0.736126	1	1	1	0.104988	1	0.321415	1	0.638641	0.663774	0.970221	0.81603	1	0.836102	0.318975	0.58831	0.100738	0.836998	0.999998	1	0.385458	0.863996	0.379597	0.215693	1	1	0.0703152	0.397923	0.597353
protein polymerization	0.399764	0.00790024	0.0646972	1	1	1	1	0.240589	1	1	0.295537	1	1	1	1	1	0.24258	1	0.369577	1	0.620178	1	0.549046	1	1	0.778053	0.0554081	0.330685	0.452892	1.58583e-09	0.00806232	0.107313	0.256036	0.0248872	0.0959805	0.448143	1	0.93313	0.999998	1	1	0.935654	0.361491	0.828042	1	1	1	1	1
actin polymerization or depolymerization	0.344925	0.00368149	0.174362	1	1	1	1	0.477464	0.213851	1	1	1	1	1	1	1	1	1	1	1	1	1	0.45604	0.506005	1	0.671264	0.210161	0.285072	1	1.58583e-09	5.25612e-05	0.00285536	0.207356	0.0173416	0.102113	0.98584	1	1	1	1	1	0.869645	0.413428	0.738168	1	1	1	1	1
focal adhesion assembly	1	1	0.111313	1	1	0.638821	1	1	1	1	0.155314	1	0.172351	1	1	1	1	1	1	1	1	1	1	0.405533	1	1	1	1	1	1	0.551568	1	1	1.62782e-09	0.556442	0.448143	0.947039	1	1	1	1	1	0.644629	1	1	0.388559	1	1	1
regulation of DNA metabolic process	0.452723	1	1	1	1	1	1	1	1.7602e-09	1	0.326084	1	1	1	0.503212	1	0.122581	0.163319	1	1	0.688499	1	1	1	1	1	1	1	0.561345	0.327801	0.386351	0.525724	1	1	0.91234	1	0.9853	0.572367	1	1	0.590789	0.404038	0.916097	0.878515	0.174247	0.712367	0.60946	0.357353	1
organonitrogen compound catabolic process	1	1	0.551077	0.788811	1	1	1	0.769799	0.670888	1	1	1.92621e-09	1	1	0.344977	0.55399	0.46032	1	0.724686	0.714204	0.539705	0.557816	0.480366	1	0.647823	0.999983	0.105436	1	0.0181676	0.261975	0.320222	0.940777	1	0.285413	0.497012	0.617405	0.756731	0.211305	0.85788	0.766367	0.73724	0.941292	0.491399	0.326693	1	0.280672	0.233974	1	1
negative regulation of multicellular organismal process	1	1	1	1	1	1	0.575196	0.931168	1	1	1	0.735412	1	1	1	0.510041	0.955183	1	0.684409	1	0.0612869	0.843077	0.406099	1	0.269787	0.999983	1	0.587062	0.00595977	0.927578	0.0427053	0.187643	0.570292	0.0761088	0.817182	1.95032e-09	1	1	0.999998	1	0.879381	0.87056	0.743651	0.998507	1	1	0.692748	1	1
negative regulation of protein metabolic process	1	0.560395	0.188351	1	1	1	0.266171	0.938898	1	1	2.07193e-09	0.747768	0.69459	0.319599	0.810215	0.519657	0.823593	1	1	1	1	0.718809	1	0.438817	0.608601	0.945296	0.233506	0.592991	0.606219	0.350204	0.216056	0.309172	1	0.285413	0.404787	5.28574e-09	0.524311	0.961698	0.999998	1	0.884723	0.992412	0.848137	0.582903	0.832351	0.779717	0.0221534	0.665896	0.624822
positive regulation of response to external stimulus	1	1	0.0915576	1	1	1	1	1	1	1	1	2.08189e-09	1	1	1	1	1	1	0.49239	0.729601	1	1	1	1	1	1	0.346404	0.41946	1.43993e-08	1	0.000152452	2.36425e-07	0.352798	0.713842	0.362129	0.125349	0.969564	1	0.999998	0.537384	0.670454	0.988188	0.960326	0.937356	0.494254	0.773245	0.684845	1	1
positive regulation of nucleobase-containing compound metabolic process	0.873291	1	1	1	1	1	0.404322	0.902284	3.80245e-06	1	3.4484e-06	0.882639	0.83278	0.524731	0.732433	1	0.513894	0.472694	1	0.999737	0.236922	0.711364	1	0.842992	1	0.999983	0.381737	0.716172	0.903965	0.597843	0.706015	0.297154	0.740617	1	0.999982	1	2.14553e-09	1	0.999998	0.832574	0.284491	0.0871938	0.519464	0.177333	0.540303	0.664593	0.16808	0.783512	0.106579
sno(s)RNA processing	1	1	1	1	1	1	1	1	1	1	2.14865e-09	1	1	1	1	1	1	1	1	1	1	1	1	1	1	1	1	1	1	1	1	1	1	1	1	1	1	1	1	1	1	1	1	1	1	1	1	1	1
negative regulation of viral process	1	0.156933	1	1	1	1	1	1	1	1	0.164155	1	1	1	0.241744	0.118631	1	1	1	1	1	1	1	1	1	1	1	1	2.21481e-09	0.327801	0.266248	0.0691699	1	0.685367	1	0.493718	1	0.983018	1	1	1	1	1	0.53943	1	1	1	1	1
protein-containing complex localization	1	1	1	1	1	1	1	0.541376	1	0.759922	1	1	1	2.3031e-09	1	1	0.583944	1	1	1	0.604534	1	0.244764	1	6.94567e-09	1	1	1	0.427022	0.244777	1	1	1	1	0.848086	1	1.60938e-06	0.308596	0.746351	1	0.103317	1	0.87256	0.042552	0.313937	1	1	1	1
ubiquitin-dependent ERAD pathway	1	1	1	1	1	1	1	1	1	1	1	1	1	1	1	1	1	1	1	1	1	1	1	1	1	1	1	1	1	1	1	1	1	1	1	0.772121	0.709982	2.38891e-09	1	0.314556	1	1	0.175661	1	1	0.37839	1	1	1
cell development	0.368653	0.0834781	0.686002	1	1	1	0.218581	0.382248	1	1	0.789416	0.901722	0.140909	1	0.556548	0.681423	0.969613	0.503505	0.832547	0.906977	0.024622	0.947882	0.90509	0.864929	0.462838	0.344445	0.737529	0.739677	0.999223	0.235631	0.928575	0.0815631	1	2.511e-09	0.686668	0.558799	0.94365	0.950328	0.999998	0.852764	0.743857	0.999913	0.728308	0.972929	0.764347	0.986201	0.770776	0.80553	1
muscle structure development	1	1	1	1	1	1	1	1	1	1	0.428275	0.539362	0.510635	1	1	1	0.523457	1	1	1	0.572231	0.760039	1	1	1	0.671264	1	1	0.940272	0.480173	0.703496	0.926766	1	2.72294e-09	0.0570096	0.73525	1	1	0.999998	1	0.463033	0.999789	0.906371	0.231909	1	0.811593	0.473585	1	1
regulation of cell morphogenesis	0.139971	0.279148	0.21728	1	1	1	1	1	1	1	0.297308	1	1	1	1	0.248039	1	1	1	1	1	1	1	1	1	1	1	1	0.778875	0.100657	0.146352	0.000993175	1	2.72294e-09	0.44079	0.110633	0.993161	0.816049	1	0.438438	1	0.937992	0.707056	0.832585	0.665429	1	1	0.305427	1
muscle contraction	1	1	1	1	1	1	1	1	1	1	1	1	0.107751	1	1	1	1	1	1	1	1	1	0.597284	0.607594	1	1	1	1	1	1	0.353578	0.916886	1	2.79296e-09	0.247463	0.566409	1	0.782094	1	1	1	1	0.907918	0.865377	1	1	0.601701	1	0.891372
actomyosin structure organization	1	1	1	1	1	1	1	1	1	1	0.229208	1	0.280192	1	1	1	0.151296	1	0.299282	1	1	1	0.188248	1	1	0.238364	1	1	1	1	0.49938	0.456664	1	2.79296e-09	0.306845	0.375562	0.696285	0.995445	1	1	1	1	0.600042	1	1	1	1	1	1
regulation of protein polymerization	0.354658	0.00420115	0.0592378	1	1	1	1	0.18759	1	1	0.249879	1	1	1	1	1	1	1	0.318464	1	0.547522	1	0.480366	1	1	0.692278	0.0437907	0.293327	1	2.8358e-09	0.00837341	0.135134	1	0.0621611	0.128382	0.867391	1	1	1	1	1	0.886153	0.443767	0.759931	1	1	1	1	1
fertilization	1	1	1	1	1	1	1	1	2.83846e-09	1	1	1	1	1	1	1	0.483578	1	1	1	1	1	1	1	1	0.643996	0.201967	1	1	1	1	1	1	0.837827	0.762533	0.587212	1	1	0.927945	1	1	1	1	1	1	0.559584	1	1	1
regulation of translation	1	0.357378	1	1	0.325462	0.907552	0.00208406	0.370401	1	1	2.92002e-09	1	0.460086	1	1	1	1	1	1	0.725373	0.764097	1	1	0.684964	1	0.916395	0.340818	0.414213	0.89772	0.691434	0.889222	0.96653	1	0.95917	0.818831	1	0.00340628	0.980631	0.0361594	1	0.660765	0.894104	0.955715	0.751855	0.488329	1	0.00450305	0.133592	0.172581
animal organ development	0.269479	0.208675	0.61179	0.999984	1	1	0.901698	0.982778	0.931905	1	0.940717	0.000491927	0.576029	0.380799	0.938864	0.833524	0.949818	0.736961	0.630319	1	0.328548	0.989655	0.409282	0.793705	0.00523394	2.95705e-09	0.677411	0.686448	0.734211	0.891925	0.410386	0.113856	0.223593	1.20573e-08	0.418837	0.935931	1	1	0.999998	0.826978	0.877823	0.937992	0.946941	0.956433	0.865071	0.973958	0.999165	0.939673	1
protein-lipid complex assembly	1	1	1	1	1	1	1	0.199622	1	1	1	1	1	1	1	1	1	1	1	1	1	1	1	1	1	1	1	1	1	1	0.349053	1	1	0.319836	1	3.00219e-09	1	0.748079	1	1	1	1	1	1	1	1	1	1	1
regulation of catabolic process	1	0.520229	0.475384	1	1	1	0.553476	0.647759	1	1	2.62998e-08	3.06957e-09	1	1.12286e-05	0.484903	1	1	1	1	1	0.945569	1	1	0.864929	0.247761	0.999983	0.528688	0.286276	0.11105	0.685856	0.984211	0.709227	1	0.44623	0.531794	0.593118	0.0363727	0.848549	0.838378	0.709944	0.439803	0.927093	0.702651	0.0846601	1	1	0.0129301	0.635981	0.790129
regulation of cell cycle phase transition	1	1	1	1	1	1	0.374528	0.0832927	1	1	1	3.06957e-09	1	1	0.266425	0.325813	3.05186e-05	0.193956	0.184781	1	0.502187	1	1	1	1	1	1	1	0.0506775	0.715259	0.911984	0.877003	0.362529	1	0.518007	1	0.627705	0.947546	0.999998	0.547712	0.418804	0.914711	0.467833	0.41114	0.812092	1	0.414072	1	0.675161
gene silencing	1	1	1	1	1	1	1	1	1	1	1	1	1	3.49556e-09	1	0.324581	1	1	1	1	0.778909	1	1	1	1	1	1	1	1	0.711075	1	1	1	1	1	1	0.906171	0.939637	1	1	0.417288	0.991765	0.964326	0.77637	1	0.776734	0.410557	1	0.671927
DNA packaging	1	1	1	1	1	1	1	1	1	1	1	1	1	1	0.0204958	1	3.67817e-09	1	0.0994593	1	0.558448	1	1	1	1	1	1	1	0.708945	1	1	1	1	1	1	1	0.513718	1	1	1	1	1	0.644629	0.486591	0.0887939	1	1	1	0.348131
lymphocyte activation involved in immune response	1	1	1	1	1	1	1	1	1	1	0.03726	1	1	1	0.35384	1	1	0.274211	1	1	0.497466	1	1	1	1	1	1	1	0.639776	1	1.70954e-05	3.67935e-09	0.0210584	0.951318	0.748078	0.967588	0.970067	0.991883	0.918171	1	1	0.566038	0.590894	1	1	1	1	1	1
sno(s)RNA metabolic process	1	1	1	1	1	1	1	1	1	1	3.76926e-09	1	1	1	1	1	1	1	1	1	1	1	1	1	1	1	1	1	1	1	1	1	1	1	1	1	0.58275	1	1	1	1	1	1	1	1	1	1	1	1
cell recognition	1	0.259594	1	1	1	1	1	1	1.50461e-08	1	1	1	1	1	1	1	1	1	1	1	1	1	1	0.537856	1	1	0.232655	1	1	1	0.880606	0.587339	1	0.399077	0.594203	3.80253e-09	1	1	1	1	1	1	1	1	1	1	1	1	1
response to unfolded protein	1	1	1	1	1	1	1	0.154392	1	1	1	1	1	1	1	1	1	1	1	1	0.487293	1	1	1	1	1	0.190394	0.269194	0.626756	1	0.464193	0.740039	1	0.422122	0.734816	1	0.809237	3.89239e-09	1	1	1	1	0.778066	1	1	0.542156	0.445651	1	1
response to topologically incorrect protein	1	1	1	1	1	1	1	0.171059	1	1	1	1	1	1	1	1	1	1	1	1	0.512535	1	1	1	1	1	0.203717	0.275434	0.65939	1	0.51513	0.774818	1	0.496985	0.766461	0.815271	0.714981	3.89239e-09	1	0.36471	1	1	0.603557	1	1	0.561257	0.468318	1	1
U1 snRNA 3'-end processing	1	1	1	1	1	1	1	1	1	1	4.04779e-09	1	1	1	1	1	1	1	1	1	1	1	1	1	1	1	1	1	1	1	1	1	1	1	1	1	1	1	1	1	1	1	1	1	1	1	1	1	1
U5 snRNA 3'-end processing	1	1	1	1	1	1	1	1	1	1	4.04779e-09	1	1	1	1	1	1	1	1	1	1	1	1	1	1	1	1	1	1	1	1	1	1	1	1	1	1	1	1	1	1	1	1	1	1	1	1	1	1
positive regulation of catabolic process	1	1	0.301729	1	1	1	0.372711	0.727197	1	1	4.07021e-09	0.481504	1	1	1	1	1	1	1	1	0.776926	1	1	1	0.124953	1	0.350246	1	0.699424	0.708948	0.981999	0.698164	1	0.845081	0.369013	0.313375	0.0732702	0.740052	0.9805	1	0.414232	0.908972	0.451144	0.266413	1	1	0.0876631	0.439423	0.671927
retrograde vesicle-mediated transport, Golgi to endoplasmic reticulum	1	1	1	1	1	1	1	0.0119412	1	1	1	1	1	1	1	1	2.57272e-05	1	1	1	1	1	1	1	1	1	1	1	0.411894	1	1	1	1	0.909678	1	1	1	4.17131e-09	1	1	1	0.659449	0.64627	0.519435	1	1	1	1	1
morphogenesis of an epithelium	1	1	1	1	1	1	1	1	1	1	0.400024	4.30912e-09	0.156442	1	0.613362	1	1	1	1	1	0.182339	1	0.375718	1	0.132754	0.0148289	0.361884	0.433249	0.0206121	0.727563	0.441007	0.735101	1	0.0195897	0.696891	0.870827	0.94365	1	0.999998	1	1	0.418576	0.874713	0.798017	0.815943	1	1	1	1
cellular component assembly	0.970816	0.331113	0.518792	0.994171	1	1	0.185642	0.0796256	0.153504	4.59503e-09	0.900901	9.92001e-05	0.477163	0.00111983	0.00111613	0.803736	0.0378889	0.413034	0.303835	0.276208	0.364698	0.985395	0.603154	0.684964	0.0104651	0.373956	0.333107	0.615805	0.192824	0.000323532	0.083157	0.155192	0.339847	1.55988e-05	0.205717	0.374099	0.359377	0.0793596	0.851362	0.924908	0.96288	0.992992	0.19538	0.217279	0.0185398	0.773466	0.215323	0.917443	1
tube morphogenesis	1	1	1	1	1	1	1	1	1	1	0.534343	1	0.625262	1	1	1	1	1	1	0.906977	0.0947498	1	0.861028	1	0.225197	0.861654	0.186943	0.269194	0.609942	0.629644	0.306327	0.219303	1	4.77439e-09	0.446365	0.00322271	1	1	0.999998	1	0.838917	0.956821	0.836054	0.951802	0.948197	0.88136	1	1	1
regulation of plasma lipoprotein particle levels	1	1	0.120481	1	1	1	1	0.351149	1	1	1	1	1	1	1	1	1	1	1	1	1	1	1	1	1	1	1	1	1	0.344965	0.613603	1	1	0.739433	0.60734	4.82703e-09	1	0.9964	1	1	0.385458	1	1	0.564999	1	1	1	1	1
spindle organization	1	1	1	1	1	1	0.258193	0.0768446	1	1	1	1	0.312884	7.67105e-05	0.408273	1	5.18215e-09	0.313889	7.71713e-05	1	1	1	0.501216	1	1	1	1	1	1	1	1	1	1	0.933058	0.817861	1	0.681192	0.836998	0.990398	1	1	1	1	0.503868	0.0980484	1	1	1	1
regulation of leukocyte differentiation	0.392089	1	1	1	1	1	1	1	1	1	0.285154	1	1	1	1	1	1	1	1	1	0.604825	1	0.533993	1	0.277007	1	1	1	0.428313	1	0.00154702	5.20343e-09	0.0379783	0.739433	1	0.783355	0.975733	1	0.999998	1	1	0.466994	0.677478	1	0.647902	1	1	1	1
ERAD pathway	1	1	1	1	1	1	1	1	1	1	1	1	1	1	1	1	1	1	1	1	1	1	1	1	1	1	1	1	1	1	1	1	1	0.948582	1	0.837764	0.785033	5.34929e-09	1	0.326723	1	1	0.182859	1	1	0.438034	1	1	1
opsonization	1	0.135262	1	1	1	1	1	1	1	1	1	1	1	1	1	1	1	1	1	1	1	1	1	1	1	1	1	1	1	1	1	1	1	0.849389	1	5.73161e-09	1	1	1	1	1	1	1	1	1	1	1	1	1
DNA conformation change	1	1	1	0.359149	1	1	1	1	1	1	0.315929	1	1	1	3.74304e-08	1	6.58622e-09	0.365288	0.129243	0.632303	0.668408	1	1	1	1	1	1	1	0.813822	1	1	1	1	1	1	1	0.375483	1	1	1	0.58147	0.954847	0.426598	0.618868	0.15299	0.361849	0.599368	0.337904	0.4754
integrin-mediated signaling pathway	1	1	0.12223	1	1	1	1	1	1	1	0.171076	1	1	1	1	1	1	1	1	1	1	1	1	1	1	0.504948	1	1	1	1	0.00771174	0.00395547	1	6.73792e-09	0.343182	0.313375	1	0.817244	1	1	1	1	1	1	1	0.453694	1	1	1
regulation of cellular amide metabolic process	1	0.377369	0.317548	1	0.381474	1	0.00318248	0.405402	1	1	7.49906e-09	1	0.488313	1	1	1	1	1	1	0.758132	0.799831	1	0.722329	0.726725	1	0.938673	0.365801	0.435549	0.919587	0.733926	0.795482	0.743609	1	0.960239	0.866566	0.965019	0.00653962	0.810894	0.0670965	1	0.434162	0.930721	0.972193	0.807025	0.531502	1	0.00521316	0.148311	0.209859
cellular response to topologically incorrect protein	1	1	1	1	1	1	1	0.146392	1	1	1	1	1	1	1	1	1	1	1	1	0.466525	1	1	1	1	1	0.181114	1	0.60197	1	0.749867	0.71571	1	0.915823	0.713137	1	0.603747	7.54265e-09	1	0.343055	1	1	0.553076	1	1	0.524468	1	1	1
cellular response to unfolded protein	1	1	1	1	1	1	1	0.132221	1	1	1	1	1	1	1	1	1	1	1	1	0.438358	1	1	1	1	1	0.17075	1	0.561345	1	0.711119	0.679775	1	0.868474	0.680761	1	0.726945	7.54265e-09	1	1	1	1	0.735244	1	1	0.499522	1	1	1
anatomical structure homeostasis	0.205499	1	1	1	1	1	1	1	8.03116e-09	1	1	1	0.000397788	1	1	9.62782e-08	0.174137	0.413034	1	1	0.460581	0.735916	1	0.673977	0.372282	0.57366	0.333107	0.407037	0.890344	0.184561	0.706306	0.279568	1	0.948622	0.630449	0.164277	1	0.768637	0.999998	1	0.647097	1	1	1	0.246322	0.765322	0.388432	0.415092	1
regulation of mitotic cell cycle	1	1	1	1	1	1	0.403841	0.0962777	0.419926	1	0.418096	8.50098e-09	1	1	0.298897	0.34738	8.70498e-09	0.201546	0.202635	1	0.198161	1	1	1	1	1	1	1	0.0747175	0.751666	0.990347	0.775487	0.388097	0.980849	0.581642	1	0.742241	0.86063	0.999998	0.577416	0.448515	0.811792	0.650055	0.322488	0.837247	0.298369	0.239856	1	0.739508
scaRNA localization to Cajal body	1	1	1	1	1	1	1	1	8.91712e-09	1	1	1	1	1	1	1	1	1	1	1	1	1	1	1	1	1	1	1	1	1	1	1	1	1	1	1	1	1	1	1	1	1	1	1	1	1	1	1	1
cytolysis in other organism involved in symbiotic interaction	1	1	1	1	1	1	1	1	1	1	1	1	1	1	1	1	1	1	1	1	1	1	1	1	1	0.135056	1	1	1	1	1	1	1	1	1	8.91902e-09	1	1	1	1	1	1	1	1	1	1	1	1	1
cytolysis in other organism	1	1	1	1	1	1	1	1	1	1	1	1	1	1	1	1	1	1	1	1	1	1	1	1	1	0.135056	1	1	1	1	1	1	1	1	1	8.91902e-09	1	1	1	1	1	1	1	1	1	1	1	1	1
cytolysis by host of symbiont cells	1	1	1	1	1	1	1	1	1	1	1	1	1	1	1	1	1	1	1	1	1	1	1	1	1	0.135056	1	1	1	1	1	1	1	1	1	8.91902e-09	1	1	1	1	1	1	1	1	1	1	1	1	1
negative regulation of fibrinolysis	1	1	1	1	1	1	1	1	1	1	1	1	1	1	1	1	1	1	1	1	1	1	1	1	1	1	1	1	1	1	1	1	1	1	1	8.91902e-09	1	1	1	1	1	1	1	1	1	1	1	1	1
regulation of protein activation cascade	1	1	1	1	1	1	1	1	1	1	1	1	1	1	1	1	1	1	1	1	1	1	1	1	1	1	1	1	1	1	1	1	1	0.367568	1	8.91902e-09	1	1	1	1	1	1	1	1	1	1	1	1	1
cellular developmental process	0.3558	0.297117	0.44584	0.999984	1	1	0.343284	0.794938	1	1	0.843645	0.00240577	0.46998	0.981661	0.664859	0.64643	0.992674	0.799455	0.871842	0.999737	0.14892	0.941456	0.960009	0.760512	0.386339	1.98062e-08	0.946392	0.942424	0.866719	0.356965	0.112124	0.024704	0.803074	9.52125e-09	0.324511	0.979627	1	1	0.999998	0.973378	0.781235	0.999913	0.506899	0.90907	0.970721	0.990872	0.734298	0.960502	1
Golgi organization	1	1	1	1	1	0.8545	1	1	1	1	1	1	1	1	1	1	0.404278	0.253419	1	0.410297	1	1	1	0.44009	1	1	1	0.247808	1	1	1	0.684179	1	0.994	0.408365	1	0.904391	1.00948e-08	1	1	1	0.471131	0.739073	1	1	1	0.134105	1	1
tube development	1	1	0.495647	1	1	1	1	1	1	1	0.589079	1	0.681831	0.682643	1	1	0.953829	1	1	0.965375	0.128984	1	0.647252	0.882561	0.0283095	0.931243	0.224257	0.301371	0.731685	0.498982	0.360259	0.263537	1	1.01034e-08	0.471189	0.0147228	1	1	0.999998	1	0.877823	0.946965	0.82495	0.819718	0.972371	0.768346	1	1	1
elastic fiber assembly	1	1	1	1	1	1	1	1	1	1	1	1	1	1	1	1	1	0.104279	1	1	1	1	1	1	1	1	1	1	1	1	1	1	1	1.02529e-08	1	1	1	1	1	1	1	1	1	1	1	1	1	1	1
regulation of B cell differentiation	1	1	1	1	1	1	1	1	1	1	1	1	1	1	1	1	1	1	1	1	1	1	1	1	1	1	1	1	1	1	1	1.08395e-08	1	0.282883	1	0.493718	1	1	1	1	1	1	1	1	1	1	1	1	1
peptidyl-serine dephosphorylation	1	1	1	1	1	1	1	1	1	1	1	1.10615e-08	1	1	1	1	1	1	1	1	1	1	1	1	1	1	1	1	1	1	1	1	1	1	1	1	1	1	1	1	1	0.357718	1	1	1	1	1	1	1
protein ubiquitination	1	1	1	1	1	1	1	0.87352	1	1	0.223707	1.10916e-08	1	0.603726	0.412663	1	0.919605	1	0.630319	0.531522	0.91402	0.805569	1	1	1	1	0.481652	0.528995	4.44243e-05	0.603009	0.635957	0.999326	1	1	0.999982	1	0.331599	0.617271	0.999998	0.358552	0.826804	0.724687	0.611312	0.525794	0.719023	0.876012	0.384974	1	1
organic substance metabolic process	0.989126	0.833195	0.351385	0.172776	7.4386e-05	8.37909e-06	0.0588709	0.994812	0.0267751	1	0.0225961	0.00562882	0.981944	0.0416617	0.018452	0.122228	0.678505	0.609288	0.904901	0.498822	0.713485	0.404954	0.769106	0.904015	0.961065	0.999983	0.316794	0.733819	0.507293	0.983294	0.918246	0.697613	0.92685	1	0.14689	0.130226	1.64632e-08	0.991883	1.20058e-08	0.537384	0.0546816	0.000316022	0.388549	0.461593	0.0120849	0.116475	0.134105	0.635779	2.08002e-05
B cell proliferation	1	1	1	1	1	1	1	1	1	1	0.166692	1	1	1	1	1	0.307013	1	1	1	1	1	1	1	1	1	1	1	1	1	0.0255199	1.21682e-08	1	1	0.592369	1	1	1	1	1	1	0.693925	1	1	1	1	1	1	1
cell differentiation	0.34832	0.287652	0.434604	1	1	1	0.330098	0.776835	1	1	0.836903	0.00210565	0.460071	0.981661	0.797619	0.639049	0.992173	0.796517	0.86691	0.999737	0.137559	0.938302	0.958317	0.758478	0.377717	1.42232e-08	0.943897	0.940399	0.846021	0.342818	0.0938915	0.0194742	0.794987	1.2849e-08	0.360085	0.983922	1	1	0.999998	0.973378	0.769577	0.999913	0.469612	0.896444	0.964726	0.990872	0.724239	0.959972	1
regulation of actin filament organization	0.391129	0.00639297	0.202808	1	1	1	1	0.535946	0.257339	1	0.279603	1	0.331759	1	1	1	1	1	0.351584	1	1	1	0.243301	0.537856	1	0.753466	0.238768	0.317047	1	1.32214e-08	0.00129383	0.0869872	1	0.000201099	0.163367	0.573905	1	1	1	1	1	0.920729	0.338246	0.807025	1	1	1	1	1
nuclear polyadenylation-dependent mRNA catabolic process	1	1	1	1	1	1	1	1	1	1	1.4074e-08	1	1	1	1	1	1	1	1	1	1	1	1	1	1	1	1	1	1	1	1	1	1	1	1	1	1	1	1	1	1	1	1	1	1	1	1	1	1
polyadenylation-dependent mRNA catabolic process	1	1	1	1	1	1	1	1	1	1	1.4074e-08	1	1	1	1	1	1	1	1	1	1	1	1	1	1	1	1	1	1	1	1	1	1	1	1	1	1	1	1	1	1	1	1	1	1	1	1	1	1
regulation of hemopoiesis	0.472796	1	1	1	1	1	1	1	1	1	0.342863	1	1	1	1	1	1	1	1	1	0.713485	1	0.634862	1	0.343982	1	1	1	0.152903	1	0.000367626	1.41793e-08	0.0683162	0.76607	1	0.942683	1	1	0.999998	1	1	0.652375	0.648044	1	0.422166	1	1	1	1
protein localization to cilium	1	1	1	1	1	1	1	0.267765	1	1	1	1	1	1	1	1	1	1	1	1	0.0304832	0.460146	1	1	1.46396e-08	1	1	1	1	0.259588	1	0.435827	1	1	0.494161	1	0.876905	1	1	1	1	1	1	0.450798	1	1	1	1	1
Arp2/3 complex-mediated actin nucleation	1	1	1	1	1	1	1	0.211808	1	1	1	1	1	1	1	1	1	1	1	1	1	1	1	1	1	0.289184	1	0.174499	1	1.49962e-08	0.0149552	0.329961	1	1	1	1	1	1	1	1	1	1	1	1	1	1	1	1	1
viral life cycle	1	0.316737	1	1	1	1	1	0.622348	1	1	0.326084	1	1	1.55606e-08	0.502074	1	0.121286	1	1	1	1	1	1	1	0.325139	1	1	1	0.000109681	0.326161	0.575381	0.17481	0.291226	0.685367	0.526669	0.993671	0.575205	0.0645785	1	1	0.590789	0.806303	0.764067	0.435668	1	0.712367	0.325323	1	0.90751
regulation of hydrolase activity	1	0.569039	0.194846	1	1	1	0.596536	0.72708	1	1	0.612925	0.178392	1	0.707881	1	0.522903	0.835108	1	0.689496	1	0.672245	0.724972	0.68996	0.659697	0.288165	0.949784	0.572354	0.595404	0.180944	0.536825	1.08855e-07	1.71025e-08	0.592318	0.017078	0.526388	1.3154e-07	0.979991	0.884176	0.999998	0.733095	0.887872	0.958386	0.779964	0.732808	0.840303	0.92184	0.716665	0.293696	0.891372
protein processing	1	1	1	1	1	1	1	1	1	1	1	1	1	1	1	1	1	1	1	1	1	1	1	0.511186	1	1	1	1	1	1	0.335847	0.809122	0.214137	0.00319551	0.236403	1.85256e-08	1	0.279915	0.965854	1	1	1	0.822127	1	0.585117	1	1	1	1
tissue morphogenesis	1	1	1	1	1	1	1	1	1	1	0.436505	1.96169e-08	0.016769	1	0.664498	1	1	1	1	1	0.137477	1	0.430315	1	0.157628	0.028141	0.402032	0.45717	0.0429768	0.493505	0.564586	0.822618	1	0.000840909	0.781943	0.954346	0.969564	1	0.999998	1	1	0.54176	0.914854	0.860688	0.860399	1	1	1	1
regulation of cellular protein localization	1	1	0.313716	1	1	1	1	0.399359	2.04982e-08	0.966782	1	1	0.156442	0.458343	1	1	0.215723	1	1	1	0.79457	0.750771	1	0.723503	0.400112	0.618732	0.361884	0.432248	0.483693	0.72741	0.297836	0.131546	1	0.383257	0.536331	1	0.98889	0.00712437	0.999998	1	0.428481	0.992412	0.742692	0.289176	0.815943	0.787004	0.704646	0.448278	1
antigen processing and presentation via MHC class Ib	1	1	1	1	1	1	1	1	1	1	1	1	1	1	1	1	1	1	1	1	1	1	1	1	1	1	1	1	2.07947e-08	1	1	1	1	1	1	1	1	1	1	1	1	1	1	1	1	1	1	1	1
positive regulation of cytokine production	1	1	0.290123	1	1	1	1	1	1	1	0.375495	1	1	1	1	1	1	1	1	1	0.760723	1	1	1	1	1	0.338568	0.411858	5.80153e-07	0.687407	0.00129455	2.13894e-08	0.0829436	0.675793	0.815559	0.0574456	1	1	0.999998	1	0.400453	0.986783	0.700998	0.369705	0.24955	1	1	0.421404	0.971543
MAPK cascade	0.674098	0.495099	1	1	1	1	0.523587	1	1	1	0.238015	2.14349e-08	1	1	0.752149	0.466601	0.931092	1	1	0.906977	0.743655	0.814045	1	1	1	0.999983	1	1	0.0747175	1	0.00511567	0.00164428	0.511039	0.233996	0.696891	0.282499	1	1	0.999998	1	0.582629	0.956821	0.839081	0.56617	1	0.493832	1	1	1
regulation of viral genome replication	1	1	1	1	1	1	1	1	1	1	0.153867	1	1	1	0.222374	1	0.271006	1	1	1	1	1	1	1	1	1	1	1	2.17098e-08	1	0.233174	0.0534978	1	1	1	1	1	0.714626	1	1	1	1	1	0.511332	1	1	0.318608	1	1
lipid transport	1	0.331113	1	0.396525	1	1	1	1	1	1	0.338446	1	1	1	1	1	1	0.387347	1	1	1	1	0.626415	0.634875	1	1	1	1	0.591198	1	1	0.774818	1	0.948052	0.397784	2.2288e-08	1	0.968709	1	1	1	1	1	1	1	1	1	1	1
antigen processing and presentation of endogenous peptide antigen via MHC class Ib	1	1	1	1	1	1	1	1	1	1	1	1	1	1	1	1	1	1	1	1	1	1	1	1	1	1	1	1	2.29646e-08	1	1	1	1	1	1	1	1	1	1	1	1	1	1	1	1	1	1	1	1
negative regulation of molecular function	1	0.248853	0.0814438	1	1	1	1	0.941334	1	1	0.299392	0.750202	0.695733	0.323277	0.811728	1	0.827789	1	0.688644	0.970801	0.665452	0.718809	0.918306	0.895739	0.611773	0.947392	0.567491	0.594364	0.287016	0.744399	0.311191	0.317379	1	0.246765	0.324511	2.35939e-08	0.971042	1	0.999998	0.732705	0.886346	0.672958	0.676472	0.259972	0.976981	0.785549	0.898948	0.665896	0.876658
extracellular matrix assembly	1	1	1	1	1	1	1	1	1	1	1	1	1	1	1	1	1	0.174896	1	1	1	1	1	1	1	1	1	1	1	1	1	1	1	2.37891e-08	0.438	0.0846186	1	1	1	1	1	1	1	1	1	1	1	1	1
regulation of lymphocyte differentiation	1	1	1	1	1	1	1	1	1	1	0.223078	1	1	1	1	1	1	1	1	1	0.487293	1	1	1	1	1	1	1	0.626756	1	0.0104997	2.3849e-08	0.0194556	0.598356	1	0.769908	1	1	0.905432	1	1	0.297627	0.778066	1	0.526613	1	1	1	1
regulation of blood coagulation, intrinsic pathway	1	1	1	1	1	1	1	1	1	1	1	1	1	1	1	1	1	1	1	1	1	1	1	1	1	1	1	1	1	1	1	1	1	1	1	2.3883e-08	1	1	1	1	1	1	1	1	1	1	1	1	1
regulation of cell migration	1	1	0.455597	1	1	1	0.532012	0.898463	1	1	0.551063	1	0.636793	1	1	0.471598	1	1	1	1	0.240263	1	0.600083	1	1	0.882586	1	0.544208	0.991155	0.441485	0.058159	0.000303183	0.5239	2.41073e-08	0.38326	0.025092	1	1	0.999998	1	0.591334	1	0.982629	0.998386	1	0.723538	0.424767	1	1
intermediate filament cytoskeleton organization	1	1	1	1	1	1	1	1	1	1	1	1	1	1	1	1	1	1	1	1	1	1	1	1	1	2.46011e-08	1	1	1	1	1	1	1	0.00329131	0.215998	0.623335	0.823731	1	1	1	1	1	1	1	1	1	1	1	1
protein modification by small protein conjugation	1	1	1	1	1	1	1	0.894222	1	1	0.240246	2.46914e-08	1	2.96632e-07	0.445784	1	0.932346	1	0.652932	0.580309	0.93056	0.814556	1	1	1	1	0.502721	0.542654	2.72301e-05	0.639336	0.706346	0.999746	1	1	0.999982	1	0.23879	0.644339	0.918171	0.372014	0.838917	0.779092	0.650055	0.437289	0.523925	0.88136	0.411781	1	1
purine ribonucleotide metabolic process	0.468293	0.331113	0.260944	0.00161054	1	1	1	1	1	0.868735	1	1	1	2.58257e-08	1	1	1	1	1	1	0.410249	0.714624	0.627737	1	1	1	1	0.174499	1	1	0.419601	0.565108	1	1	0.560417	1	0.742241	0.761798	1	1	1	0.967574	0.789242	0.894303	1	1	0.348919	1	1
intermediate filament-based process	1	1	1	1	1	1	1	1	1	1	1	1	1	1	1	1	1	1	1	1	1	1	1	1	1	2.6104e-08	1	1	1	1	1	1	1	0.00363585	0.222674	0.629905	0.828219	1	1	1	1	1	1	1	1	1	1	1	1
regulation of anatomical structure morphogenesis	0.3558	0.514511	0.465478	1	1	1	1	0.906271	1	1	0.562157	7.45219e-07	1	1	1	0.481852	1	1	1	0.598226	0.255365	1	1	1	0.563557	0.899863	0.520457	0.554974	0.0076372	0.0358364	0.0725346	0.0013676	1	2.71702e-08	0.510685	0.0659749	1	1	1	0.70604	0.855305	0.918136	0.784111	0.998386	0.96024	0.887516	1	0.629368	1
regulation of establishment of protein localization	1	1	0.324736	1	1	1	1	0.0916213	2.96078e-08	0.982227	0.412225	1	1	0.470279	1	1	0.233814	1	1	1	0.534981	1	0.389758	1	1	0.947323	0.37281	0.440264	1	0.743887	0.471356	0.408474	0.383237	0.847195	0.878609	0.527734	0.801976	0.202526	0.999998	1	0.715918	0.937992	0.643955	0.62317	1	0.798646	0.719345	1	1
DNA duplex unwinding	1	1	1	0.157484	1	1	1	1	1	1	1	1	1	1	3.07899e-08	1	0.0720588	0.226219	1	0.357806	1	1	1	1	1	1	1	1	1	1	1	1	1	0.951688	1	0.845095	0.365213	0.808197	1	1	1	0.714568	0.421694	1	1	0.143839	1	0.17796	1
ribonucleotide metabolic process	0.47761	0.331387	0.267647	0.00182913	1	1	1	1	1	0.876708	1	1	1	3.28632e-08	1	1	0.715659	1	1	1	0.424065	0.718809	0.638088	1	1	1	1	0.174499	1	1	0.444136	0.584921	1	1	0.580839	1	0.767054	0.790967	1	1	1	0.970518	0.800373	0.901761	1	1	0.359724	0.383213	1
lipid localization	1	0.340461	0.277776	0.430041	1	1	1	1	1	1	0.35856	1	1	1	1	1	1	0.40504	1	1	1	1	0.649853	0.664467	1	1	1	1	0.641343	0.666458	1	0.819854	1	0.980604	0.318981	3.35071e-08	1	0.844224	1	1	1	1	1	1	1	1	1	1	1
DNA geometric change	1	1	1	0.1607	1	1	1	1	1	1	1	1	1	1	3.74304e-08	1	0.0755058	0.230481	1	0.364749	1	1	1	1	1	1	1	1	1	1	1	1	1	0.95771	1	0.854929	0.396262	0.822952	1	1	0.385458	0.724687	0.436064	1	0.422379	0.146544	1	0.180422	1
substrate adhesion-dependent cell spreading	1	0.164684	0.120481	1	1	0.700023	1	1	1	1	0.16848	1	1	1	1	0.126006	1	1	1	1	1	1	1	1	1	1	1	1	0.469696	0.344987	0.111071	0.584921	1	3.86278e-08	0.608585	0.00039784	0.58275	0.808197	1	1	1	1	1	1	1	1	1	1	1
ribose phosphate metabolic process	0.481705	0.333322	0.270831	0.00194652	1	1	1	1	1	0.876708	1	1	1	3.86323e-08	1	1	0.721158	1	1	1	0.431685	0.718809	0.641358	1	1	1	1	0.174499	1	1	0.457154	0.596541	1	1	0.592369	1	0.785276	0.812676	1	1	1	0.972346	0.806006	0.906467	1	1	0.364661	0.390618	1
regulation of type I interferon production	1	1	1	1	1	1	1	1	1	1	1	1	1	1	1	0.144891	1	1	1	1	1	1	1	1	1	1	1	1	3.86482e-08	1	0.053375	0.12212	1	1	1	1	0.482554	1	1	1	1	1	1	0.615219	0.144868	1	1	0.198571	1
type I interferon production	1	1	1	1	1	1	1	1	1	1	1	1	1	1	1	0.144891	1	1	1	1	1	1	1	1	1	1	1	1	3.86482e-08	1	0.053375	0.12212	1	1	1	1	0.482554	1	1	1	1	1	1	0.615219	0.144868	1	1	0.198571	1
purine nucleotide metabolic process	0.481705	0.333322	0.270934	0.00194652	1	1	1	1	1	0.876708	1	1	1	3.93886e-08	1	1	1	1	1	1	0.43332	0.718809	0.641577	1	1	1	1	0.174499	1	1	0.303022	0.598818	1	1	0.592369	1	0.785904	0.815268	1	1	1	0.972346	0.807385	0.705547	1	1	0.366262	1	1
carboxylic acid metabolic process	0.693142	0.207037	0.15863	0.000145223	0.965877	1	1	0.903157	1	1	0.557573	4.01186e-08	1	8.69721e-06	1	1	0.939162	0.604467	0.667347	0.929793	0.249071	0.697128	0.13626	0.864929	1	1	0.0225225	0.551883	0.09582	0.665292	0.746081	0.678368	1	1	1.76323e-07	0.537745	1	1	1	0.705485	1	0.999913	0.985411	0.752532	0.958161	0.113895	0.860339	1	1
DNA unwinding involved in DNA replication	1	1	1	0.0425707	1	1	1	1	1	1	1	1	1	1	4.08296e-08	1	1	1	1	1	1	1	1	1	1	1	1	1	1	1	1	1	1	1	1	1	0.58275	0.559856	1	1	1	1	1	1	1	1	1	1	1
negative regulation of signal transduction	1	1	0.555423	1	1	1	0.632781	0.967555	1	0.966782	0.330995	4.11419e-08	1	1	0.60218	0.55534	0.971876	1	0.419075	1	0.267439	0.750771	0.947909	0.926203	0.135861	0.999983	0.274297	0.183772	0.000988275	0.59102	0.0122005	0.161612	1	0.0646085	0.817966	0.811017	1	1	0.999998	1	1	0.999913	0.748176	0.183104	0.992423	0.679981	0.756072	1	0.734683
protein hydroxylation	1	1	1	1	1	1	1	1	1	1	1	1	1	1	1	1	1	1	1	1	1	1	1	1	1	1	1	1	1	1	1	1	1	4.14366e-08	1	1	1	1	1	1	1	1	1	1	1	1	1	1	1
angiogenesis	1	1	1	1	1	1	1	1	1	1	0.420286	1	0.503248	1	1	1	1	1	1	0.776652	0.554451	1	1	1	1	0.949784	0.382443	0.444733	0.320816	0.465806	0.142364	0.0980025	1	4.14366e-08	0.324511	0.00187684	1	1	1	1	0.728729	1	0.89822	0.960506	1	0.803181	1	1	1
regulation of cell-matrix adhesion	1	1	0.131322	1	1	1	1	1	1	1	0.184145	1	0.212501	1	1	1	1	1	1	1	1	1	1	0.429249	1	1	1	1	1	1	0.34618	0.631693	1	4.15374e-08	0.372382	0.364832	0.656434	1	1	1	1	0.758554	0.709229	1	1	0.481388	1	1	1
mitotic metaphase plate congression	1	1	1	1	1	1	1	1	1	1	1	1	1	1	1	1	4.27066e-08	1	1	1	1	1	0.252552	1	1	1	1	1	1	1	1	1	1	1	1	1	0.268243	0.503635	1	1	1	1	1	0.159536	1	1	1	1	1
formation of cytoplasmic translation initiation complex	1	1	1	1	1	1	4.39212e-08	1	1	1	1	1	1	1	1	1	1	1	1	1	1	1	1	1	1	1	1	1	1	1	1	1	1	1	1	1	0.58275	1	1	1	1	1	1	0.259972	0.148959	1	1	1	1
actin-myosin filament sliding	1	1	1	1	1	1	1	1	1	1	1	1	1	1	1	1	1	1	1	1	1	1	1	1	1	1	1	1	1	1	1	1	1	4.88597e-08	0.407594	0.22596	0.76712	1	1	1	1	1	1	0.369705	1	1	1	1	1
platelet aggregation	0.207495	1	0.0974966	1	1	1	1	1	1	1	0.130574	1	0.016769	1	1	1	1	1	1	1	1	1	0.272783	1	1	1	1	0.183772	1	1	0.0412083	0.0292171	1	4.88597e-08	0.497012	0.142923	1	0.605027	1	1	1	1	1	1	1	1	1	1	1
actin filament organization	0.481705	0.0128457	0.270934	1	1	1	1	0.666128	0.347053	1	0.351646	1	0.433488	1	1	1	1	1	0.450563	1	1	1	0.314862	0.654437	1	0.882586	0.317191	0.386805	1	5.50387e-07	0.000146769	7.18065e-06	0.322662	4.88597e-08	0.219191	0.559324	1	1	1	1	1	0.972346	0.362342	0.704931	1	0.74335	1	1	1
response to endogenous stimulus	0.849632	1	0.0603593	0.860341	1	1	0.364274	1	0.736647	1	0.72163	0.853577	0.795263	0.799157	0.440236	1	0.981943	1	0.519127	1	0.270785	0.913053	1	0.93949	0.391878	0.999983	0.340822	0.686043	0.997845	0.0779425	0.563625	0.679775	0.347654	4.88597e-08	0.163367	0.696327	0.764883	1	0.999998	1	0.824295	0.621394	0.996769	0.3932	0.814969	0.575671	0.674093	1	1
muscle filament sliding	1	1	1	1	1	1	1	1	1	1	1	1	1	1	1	1	1	1	1	1	1	1	1	1	1	1	1	1	1	1	1	1	1	4.88597e-08	0.407594	0.22596	0.76712	1	1	1	1	1	1	0.369705	1	1	1	1	1
apoptotic process	1	1	0.138349	1	1	1	1	0.732961	0.781911	0.879211	0.452775	0.653658	1	1	0.314953	1	0.363767	0.761594	0.813645	0.999737	0.182339	0.941456	0.878825	1	0.226645	0.976188	0.390276	0.449218	0.598488	0.795629	9.48325e-06	4.93587e-08	0.399313	0.156696	0.539008	0.82701	0.714981	0.49507	0.793925	1	0.707022	0.956821	0.746093	0.413193	0.735044	0.802719	0.88791	1	1
ribosome assembly	1	1	1	1	0.00284065	0.00453762	1	1	1	1	1	1	1	1	1	1	1	1	1	1	1	1	1	1	1	1	1	1	1	1	1	1	1	0.822984	1	1	0.876905	1	5.0349e-08	1	1	0.261124	0.602487	1	0.322391	1	1	1	0.00757072
negative regulation of nucleobase-containing compound metabolic process	0.84055	0.639692	0.59439	1	1	1	0.662253	0.98014	1	1	0.689862	1	1	1	0.39101	1	0.918454	0.219107	0.472464	0.999737	0.157886	0.760039	1	0.937053	1	0.999983	0.645269	0.380683	0.788311	0.966355	0.999945	0.936792	1	1	0.950871	1	5.06319e-08	1	0.999998	0.798935	0.42519	0.408936	0.282113	0.413193	0.405731	0.712367	0.178748	0.737509	0.41475
response to bacterium	1	0.43257	0.119301	1	1	1	1	1	1	1	0.458648	1	1	1	1	1	1	1	0.583021	1	0.633864	1	1	1	0.460744	0.982754	1	1	3.24297e-05	0.528851	0.00362611	0.00948243	0.434293	0.420781	0.824128	5.09495e-08	1	1	1	0.326994	0.774196	0.969355	0.990291	0.979235	0.639386	1	0.524468	1	1
oxoacid metabolic process	0.703657	0.212556	0.163147	0.000153677	0.98179	1	1	0.90831	1	1	0.566652	5.31341e-08	1	1.03079e-05	1	1	0.94256	0.608022	0.67172	0.938234	0.178342	0.697128	0.141706	0.864929	1	1	0.0244736	0.559756	0.10593	0.68084	0.767433	0.698164	1	1	1.34881e-07	0.575039	1	1	1	0.707207	1	0.999913	0.987885	0.772689	0.964083	0.12508	0.867138	1	1
regulation of B cell activation	1	1	1	1	1	1	1	1	1	1	0.228858	1	1	1	1	1	1	0.274211	1	1	1	1	1	1	1	1	1	1	1	1	0.000704862	5.38524e-08	1	0.953289	0.754301	3.0776e-05	1	1	1	1	1	0.842294	0.79575	1	1	1	1	1	1
purine-containing compound metabolic process	0.487484	0.342115	0.27863	0.00228353	1	1	1	1	1	0.892773	1	1	1	5.4309e-08	1	1	1	1	1	1	0.44854	0.724972	0.65202	1	1	1	1	0.174774	1	1	0.200434	0.627419	1	1	0.612598	0.971072	0.822671	0.852615	1	1	1	0.978335	0.819467	0.723838	1	1	0.378172	1	1
regulation of viral process	1	0.209122	1	1	1	1	1	1	1	1	0.226517	1	1	1	0.35384	0.18289	0.145597	1	1	1	1	1	1	1	1	1	1	1	5.52882e-08	0.450131	0.268762	0.0269528	0.193207	0.811245	0.748078	0.789852	0.677169	0.31141	1	1	1	0.566038	1	0.705821	1	1	0.453618	1	1
actin filament-based movement	1	1	1	1	1	1	1	1	1	1	1	1	1	1	1	1	1	1	1	1	1	1	1	0.44009	1	1	1	1	1	1	0.398473	0.148288	1	5.688e-08	0.253484	0.686643	1	0.740052	1	1	1	1	1	0.638257	1	1	1	1	1
DNA replication, synthesis of RNA primer	1	1	1	1	1	1	1	1	1	1	1	1	1	1	1	6.01667e-08	1	1	1	1	1	1	1	1	1	1	1	1	1	1	1	1	1	1	1	1	1	1	1	1	1	1	1	1	1	1	1	1	1
protein modification by small protein conjugation or removal	1	1	1	1	1	1	1	0.935221	0.620066	1	0.295523	1.47729e-07	0.69078	6.18705e-08	0.528621	1	0.587307	1	0.686586	0.648613	0.648347	0.846589	1	1	1	0.999983	0.558175	0.58988	1.52772e-05	0.731627	0.849009	0.999746	1	1	0.999982	1	0.211896	0.748079	0.889234	0.432621	0.882584	0.877604	0.660746	0.332739	0.262141	0.0153179	0.497088	1	1
protection from natural killer cell mediated cytotoxicity	1	1	1	1	1	1	1	1	1	1	1	1	1	1	1	1	1	1	1	1	1	1	1	1	1	1	1	1	6.19288e-08	1	0.120076	1	1	1	1	1	1	1	1	1	1	1	1	1	1	1	1	1	1
negative regulation of natural killer cell mediated cytotoxicity	1	1	1	1	1	1	1	1	1	1	1	1	1	1	1	1	1	1	1	1	1	1	1	1	1	1	1	1	6.19288e-08	1	0.0018119	1	1	1	1	1	1	1	1	1	1	1	1	1	1	1	1	1	1
reverse cholesterol transport	1	1	1	1	1	1	1	1	1	1	1	1	1	1	1	1	1	1	1	1	1	1	1	1	1	1	1	1	1	1	1	1	1	1	0.334567	6.36851e-08	1	1	1	1	1	1	1	1	1	1	1	1	1
regulation of catalytic activity	0.932248	0.46416	0.179639	0.952473	1	1	0.504953	0.969982	0.25475	1	0.551063	0.131142	0.625262	0.650553	0.42098	0.736847	0.0432206	0.32867	0.866772	0.999737	0.77645	0.760039	0.615044	0.897669	0.292818	0.999983	0.106854	0.529829	0.212701	0.754167	2.58156e-07	6.40231e-08	0.496834	0.383257	0.745551	0.000359498	1	1	0.999998	0.698345	0.633599	0.985017	0.826546	0.341134	0.84901	0.769558	0.940899	0.586831	1
organic acid metabolic process	0.712491	0.22017	0.16889	0.00016389	0.997797	1	1	0.916768	1	1	0.574427	6.93893e-08	1	1.22689e-05	1	1	0.948136	0.612531	0.675278	0.942499	0.18316	0.697128	0.148797	0.868325	1	1	0.0259943	0.567662	0.117327	0.692557	0.791233	0.721193	1	1	1.34881e-07	0.609594	1	1	1	0.710336	1	0.999913	0.990137	0.787994	0.965865	0.131951	0.875243	1	1
oxygen transport	7.03365e-08	1	0.0635741	1	1	1	1	1	1	1	1	1	1	1	1	1	1	1	1	1	1	1	1	1	1	1	1	1	1	1	1	1	1	1	1	1	1	1	1	1	1	1	1	1	1	1	1	1	1
regulation of T cell mediated cytotoxicity	1	1	1	1	1	1	1	1	1	1	1	1	1	1	1	1	1	1	1	1	1	1	1	1	1	1	1	1	7.27113e-08	0.185602	1	0.309172	0.00164226	1	1	1	1	1	1	1	1	1	1	1	1	1	1	1	1
response to growth factor	1	1	0.120546	1	1	1	0.45799	0.83259	1	1	0.466706	0.596278	1	1	0.360244	1	0.884934	1	1	1	0.426773	1	1	0.793705	0.466422	1	1	0.489437	1	0.0348935	0.918246	0.435827	1	7.39611e-08	0.698789	0.420921	0.508107	0.887768	0.999998	1	0.784145	0.779092	0.991287	0.981816	1	0.377932	0.785796	1	1
negative regulation of RNA metabolic process	0.814316	1	0.570525	1	1	1	0.644674	0.972629	1	1	0.663945	1	1	1	0.616487	1	0.895761	0.37004	0.438556	0.999737	0.132511	0.757191	1	0.928575	1	0.986914	0.622778	0.358964	0.734982	0.957451	0.999945	0.904605	1	1	0.920708	1	7.7699e-08	1	0.999998	0.780459	0.398661	0.345982	0.257174	0.362832	0.531502	0.697752	0.153832	0.721428	0.350728
negative regulation of nitrogen compound metabolic process	0.937073	0.485297	0.434028	1	1	1	0.529671	0.977096	1	1	7.87088e-08	0.94289	0.916418	0.681691	0.452765	0.755534	0.955747	0.353639	0.675278	0.999737	0.4293	0.765631	1	0.760512	0.563557	0.973557	0.504375	0.33656	0.828806	0.793401	0.859848	0.681169	1	0.831588	0.798677	0.00407135	1.018e-06	1	0.999998	0.900514	0.532578	0.654135	0.56516	0.3932	0.60055	0.689771	0.0487578	0.867799	0.556851
negative regulation of natural killer cell mediated immunity	1	1	1	1	1	1	1	1	1	1	1	1	1	1	1	1	1	1	1	1	1	1	1	1	1	1	1	1	8.28179e-08	1	0.00211681	1	1	1	1	1	1	1	1	1	1	1	1	1	1	1	1	1	1
negative regulation of cell communication	1	1	0.580765	1	1	1	0.650709	0.805461	1	0.982227	0.353457	8.45681e-08	1	1	0.631371	0.571555	0.975121	1	0.452954	1	0.307292	0.757191	0.769035	0.928575	0.149386	0.999983	0.294279	0.199468	0.00198379	0.629644	0.0118719	0.210704	1	0.068195	0.773588	0.816469	0.985665	1	0.999998	1	1	0.999913	0.797423	0.215693	0.992423	0.710434	0.785796	1	0.794212
negative regulation of signaling	1	1	0.580765	1	1	1	0.650709	0.805461	1	0.982227	0.353615	8.57803e-08	1	1	0.631662	0.571555	0.975121	1	0.452954	1	0.308043	0.757191	0.769054	0.928575	0.149587	0.999983	0.294379	0.199468	0.00201945	0.630342	0.0120582	0.212504	1	0.0700257	0.774965	0.819268	0.987241	1	0.999998	1	1	0.999913	0.797423	0.217052	0.992423	0.711295	0.785796	1	0.794502
T cell mediated immunity	1	1	1	1	1	1	1	1	1	1	1	1	1	1	1	1	1	1	1	1	0.373832	0.495958	1	1	1	1	1	1	8.70638e-08	0.335496	0.0263215	0.0785227	0.0082945	1	1	1	0.970067	0.991883	1	1	1	1	1	1	1	1	1	1	1
positive regulation of hemostasis	1	1	0.0657374	1	1	1	1	1	1	1	1	1	1	1	1	1	1	1	1	1	1	1	1	1	1	1	1	1	1	1	1	1	1	1	0.338514	8.92053e-08	1	1	1	1	1	1	1	1	1	1	1	1	1
positive regulation of blood coagulation	1	1	0.0657374	1	1	1	1	1	1	1	1	1	1	1	1	1	1	1	1	1	1	1	1	1	1	1	1	1	1	1	1	1	1	1	0.338514	8.92053e-08	1	1	1	1	1	1	1	1	1	1	1	1	1
positive regulation of cellular component organization	0.397873	1	0.504624	0.741053	1	1	1	0.44472	8.93251e-08	1	0.597547	1	0.69078	1	0.805865	1	0.363767	1	0.686586	0.357806	0.312817	0.531784	0.915036	0.889744	0.273426	0.934661	0.229458	0.58988	0.749033	0.00114917	0.0796345	0.404706	1	6.37874e-06	0.393476	0.272873	0.840672	0.494331	0.999998	1	0.200968	0.954847	0.36533	0.832585	0.972507	0.775687	0.496024	0.660895	1
regulation of cell cycle process	1	1	1	1	1	1	0.472259	0.153065	0.497857	1	0.484023	9.1819e-08	0.576029	1	0.376939	0.416314	2.3381e-07	0.252342	0.00431544	1	0.672326	1	1	1	1	1	1	1	0.0843939	0.839449	0.982491	0.97076	0.462708	1	0.734816	1	0.290795	0.931233	0.999998	0.655416	0.535997	0.921598	0.338246	0.461593	0.910571	1	0.351014	1	0.602501
extracellular matrix disassembly	1	1	1	1	1	1	1	1	1	1	1	1	1	1	1	1	1	1	1	1	1	1	1	1	1	1	1	1	1	1	0.068779	1	1	9.21141e-08	0.29338	0.0771154	0.941738	0.713109	1	1	1	1	1	1	1	1	1	1	0.43592
cilium organization	1	1	1	1	1	1	1	0.0138092	1	1	1	1	1	1	1	1	0.719868	0.392703	1	1	0.130926	0.718809	0.162487	1	9.53629e-08	1	1	1	1	0.0667871	0.965141	0.948183	1	0.900594	0.418837	0.849103	1	0.807248	0.999998	1	1	0.461436	0.9343	0.204112	1	1	0.638179	1	1
triglyceride-rich lipoprotein particle remodeling	1	1	0.0600467	1	1	1	1	1	1	1	1	1	1	1	1	1	1	1	1	1	1	1	1	1	1	1	1	1	1	1	1	1	1	1	1	1.11859e-07	1	1	1	1	1	1	1	1	1	1	1	1	1
regulation of organelle organization	0.209771	0.0975732	0.190472	0.745996	1	1	1	0.718379	1.13427e-07	1	0.607536	1	0.341238	1	0.54542	1	0.00158636	1	0.0753402	1	0.332034	0.718809	0.677828	0.652756	0.114447	0.999983	0.0895925	0.594364	0.997924	0.000274292	0.0571114	0.563479	1	0.0806086	0.409878	0.834392	0.376882	0.373616	0.999998	0.732705	0.48236	0.548773	0.395605	0.459358	0.835117	1	0.344488	0.665896	1
regulation of viral life cycle	1	0.189525	1	1	1	1	1	1	1	1	0.20154	1	1	1	0.314953	1	0.110049	1	1	1	1	1	1	1	1	1	1	1	1.15107e-07	0.406776	0.192632	0.0131021	0.168929	0.685788	0.688883	0.694018	0.906464	0.746178	1	1	1	1	1	0.641551	1	1	0.410557	1	1
nuclear pore complex assembly	1	1	1	1	1	1	1	1	1	1	1	1	1	1.15432e-07	1	1	1	1	1	1	1	1	1	1	1	1	1	1	1	1	1	1	1	1	1	1	1	1	1	1	1	1	1	1	1	1	1	1	1
actin nucleation	1	1	1	1	1	1	1	0.256328	1	1	1	1	1	1	1	1	1	1	1	1	1	1	0.256502	1	1	0.350948	1	0.182626	1	1.17403e-07	0.0312127	0.117691	1	0.460028	1	1	1	1	1	1	1	1	1	1	1	1	1	1	1
regulation of actin cytoskeleton organization	0.441811	0.0104077	0.239449	1	1	1	1	0.61143	0.306177	0.837808	0.31756	1	0.382259	1	1	1	0.664311	1	0.401543	1	0.37502	1	0.272783	0.370528	1	0.837381	0.281203	0.358353	1	1.18985e-07	0.000454139	0.00933085	1	1.32501e-05	0.248886	0.414268	1	1	1	1	1	0.784377	0.434926	0.866301	1	1	1	1	1
positive regulation of coagulation	1	1	0.0667618	1	1	1	1	1	1	1	1	1	1	1	1	1	1	1	1	1	1	1	1	1	1	1	1	1	1	1	1	1	1	1	0.34562	1.22749e-07	1	1	1	1	1	1	0.436064	1	1	1	1	1	1
regulation of biological process	0.932248	0.491392	0.860873	0.999984	1	1	0.4142	0.994812	0.200105	1	0.155314	0.0574033	0.960871	0.0744699	0.949632	0.960951	0.911295	0.698123	0.369577	0.999737	0.595999	0.898447	0.999721	0.787429	0.352399	0.999983	0.811156	0.805212	0.0994411	0.217335	5.6338e-06	1.24102e-07	0.198484	0.251534	0.620778	0.00054706	0.0178897	1	0.00112931	0.782149	0.590789	0.00214041	0.693311	0.671625	0.999585	0.921089	0.54598	0.721428	0.956906
multicellular organismal process	0.295794	0.473198	0.645332	0.999984	1	1	0.743854	0.984505	0.997049	1	0.955851	0.164478	0.180701	0.923987	0.760216	0.758076	0.954511	0.906697	0.770019	0.999737	0.494934	0.985395	0.971612	0.742269	0.0632249	3.3366e-05	0.184472	0.895313	0.637147	0.448372	0.434055	0.189722	0.554678	1.25726e-07	0.330411	0.00992067	1	1	0.999998	0.990348	0.875067	0.999913	0.994765	0.979235	0.86398	0.997796	0.89202	0.986402	1
regulation of cell motility	1	1	0.472108	1	1	1	0.55054	0.908726	1	1	0.567572	1	0.65814	1	1	0.486693	1	1	1	1	0.179127	1	0.622125	1	1	0.907537	1	0.559756	0.992946	0.465542	0.0448299	0.000597503	0.541585	1.32547e-07	0.324511	0.0236861	1	1	0.999998	1	0.614517	1	0.987908	0.998386	1	0.743702	0.451213	1	1
protein exit from endoplasmic reticulum	1	1	1	1	1	1	1	1	1	1	1	1	1	1	1	1	1	1	1	1	1	1	1	1	1	1	1	0.174499	1	1	1	1	1	1	1	1	1	1.33682e-07	1	1	1	1	0.553076	1	1	0.297307	1	1	1
primary alcohol metabolic process	1	1	1	1	1	1	1	1	1	1	1	1	1	1	1	1	1	1	1	1	1	1	1	1	1	1	0.132255	1	1	0.328313	1	1	1	0.690474	1.34881e-07	0.267081	0.969564	0.763389	1	1	1	1	1	1	1	1	1	1	1
small molecule metabolic process	0.32921	0.175018	0.130944	0.000239872	1	1	1	0.992464	0.76961	1	0.756622	1.0808e-05	1	0.000406224	1	1	0.955402	0.754721	0.804568	0.999737	0.337383	0.449189	0.133604	0.439109	1	0.999983	0.0140442	0.247808	0.115919	0.77385	0.178965	0.689183	1	1	1.34881e-07	0.54323	1	0.749305	0.999998	0.601453	1	0.999789	0.998408	0.951654	0.998904	0.197196	0.72435	0.782448	1
peptidyl-amino acid modification	1	1	0.204738	1	1	1	0.118142	0.955857	0.65433	1	0.315929	0.771882	1	1.34938e-07	0.573903	0.536248	0.427021	1	1	1	0.864673	1	1	0.905003	1	0.999983	0.256176	1	0.803381	0.944136	0.0486478	0.010911	1	0.134994	0.780845	0.644659	0.883613	0.928926	0.999998	1	0.898065	0.997945	0.633957	0.626837	0.856748	0.801476	0.543701	0.684976	1
T cell differentiation	1	1	1	1	0.802711	1	1	1	1	1	0.266737	1	1	1	1	1	1	1	1	1	0.57787	1	1	1	0.261915	1	1	1	0.389736	1	6.56337e-06	1.35928e-07	0.033239	1	1	1	0.956329	1	0.711534	1	1	0.418576	0.847944	1	0.616625	1	1	1	1
protein maturation	1	1	1	1	1	1	1	1	1	1	1	1	1	1	1	1	1	1	1	1	1	1	1	0.556177	1	1	1	1	1	1	0.447832	0.877125	0.254545	0.0099489	0.297885	1.37807e-07	1	0.22601	0.776658	0.431057	1	0.932648	0.876986	1	0.659195	1	1	1	1
cell morphogenesis involved in differentiation	0.591263	0.1629	0.377957	1	1	1	0.452945	0.489751	1	1	0.462007	1	0.212501	1	0.690232	0.39761	1	1	0.586826	0.824413	0.162746	1	0.470179	0.787669	0.462838	0.753904	1	1	0.963486	0.0779425	0.360566	0.105619	1	1.38563e-07	0.689065	0.304124	0.904391	0.776594	0.999998	1	0.511536	0.999913	0.388549	0.980032	0.890603	1	0.527657	0.526171	1
nucleotide metabolic process	0.521821	0.369582	0.305862	0.00353517	1	1	1	1	1	0.957001	1	1	1	1.39483e-07	1	1	0.787506	1	1	1	0.500947	0.51058	0.704115	1	1	1	0.353857	0.183772	0.11903	0.715259	0.277527	0.709227	1	1	0.516288	1	0.823731	0.945938	1	1	1	0.992412	0.86674	0.780568	1	1	0.206458	0.443922	1
regulation of cellular component movement	1	1	0.493695	1	1	1	0.568429	0.680164	1	1	0.587703	1	0.681644	1	1	0.505097	1	1	0.682821	1	0.196753	1	0.646419	0.882561	0.264301	0.931243	1	0.579284	0.996231	0.495608	0.0369642	0.00132769	0.562349	1.46063e-07	0.297885	0.0471992	1	1	0.999998	1	0.645702	0.999913	0.991287	0.998507	1	0.765952	0.313617	1	1
muscle system process	1	1	1	1	1	1	1	1	1	1	1	1	0.140909	1	1	1	1	1	1	1	1	1	0.654101	0.667142	1	1	1	1	0.884866	1	0.492841	0.824838	0.335166	1.51625e-07	0.237747	0.605977	1	0.858	1	1	1	1	0.821727	0.918729	1	1	0.65623	1	0.95977
homotypic cell-cell adhesion	0.228225	1	0.112054	1	1	1	1	1	1	1	0.15559	1	0.0263243	1	1	1	1	1	1	1	1	0.482908	0.305071	0.405533	1	1	1	0.203124	1	1	0.0740865	0.0107457	1	1.52205e-07	0.55829	0.230461	0.947922	0.452213	1	1	1	1	1	1	1	1	1	1	1
positive regulation of transcription, DNA-templated	0.844967	1	1	1	1	1	0.668214	0.982589	0.712521	1	0.382157	0.836111	0.786346	0.448241	0.664498	1	0.927664	1	1	0.999737	0.17341	0.634394	1	0.938779	1	0.999983	0.320045	0.669367	0.80623	0.493505	0.706015	0.20096	0.682944	1	0.999982	1	1.53258e-07	1	0.999998	0.803467	0.439803	0.0147573	0.539835	0.144417	0.60055	0.724951	0.638179	0.737509	0.106579
positive regulation of nucleic acid-templated transcription	0.844967	1	1	1	1	1	0.668214	0.982589	0.712521	1	0.382157	0.836111	0.786346	0.448241	0.664498	1	0.927664	1	1	0.999737	0.17341	0.634394	1	0.938779	1	0.999983	0.320045	0.669367	0.80623	0.493505	0.706015	0.20096	0.682944	1	0.999982	1	1.53258e-07	1	0.999998	0.803467	0.439803	0.0147573	0.539835	0.144417	0.60055	0.724951	0.638179	0.737509	0.106579
positive regulation of RNA biosynthetic process	0.844967	1	1	1	1	1	0.668214	0.982589	0.712521	1	0.382157	0.836111	0.786346	0.448241	0.664498	1	0.927664	1	1	0.999737	0.17341	0.634394	1	0.938779	1	0.999983	0.320045	0.669367	0.80623	0.493505	0.706015	0.201206	0.682944	1	0.999982	1	1.54246e-07	1	0.999998	0.803467	0.439803	0.0147573	0.539835	0.144417	0.60055	0.724951	0.638179	0.737509	0.106579
nucleoside phosphate metabolic process	0.522144	0.371422	0.310424	0.00368162	1	1	1	1	1	0.962721	1	1	1	1.57073e-07	1	1	0.458906	1	1	1	0.507917	0.515101	0.708753	1	1	1	0.35794	0.183772	0.124892	0.721033	0.28973	0.721193	1	1	0.526388	1	0.840851	0.955955	1	1	1	0.992412	0.87256	0.788461	1	1	0.210189	0.447506	1
negative regulation of cellular metabolic process	0.9535	0.513365	0.464355	1	1	1	0.559103	0.982778	1	1	1.64952e-07	0.953792	0.938651	0.715921	0.499845	0.775034	0.969613	0.370565	0.688644	0.999737	0.488642	0.714624	1	0.613396	0.598102	0.999942	0.536418	0.358964	0.884866	0.838179	0.801805	0.689183	1	0.91391	0.719942	0.00557717	1.60938e-06	1	0.999998	0.732705	0.572506	0.652676	0.494484	0.307007	0.37373	0.712367	0.0622307	0.642903	0.346701
connective tissue development	1	1	1	1	1	1	1	1	1	1	1	1	0.312884	1	1	1	1	1	1	1	0.137559	0.611327	0.501216	0.530499	1	1	1	1	1	1	1	0.832143	1	1.68643e-07	0.817363	1	1	0.68863	1	1	1	0.899878	1	1	1	1	1	1	1
mitochondrial electron transport, ubiquinol to cytochrome c	1	1	1	1	1	1	1	1	1	1	1	1	1	1	1	1	1	1	1	1.71429e-07	1	1	1	1	1	1	1	1	1	1	1	1	1	1	1	0.324953	1	0.512679	1	1	1	1	1	1	1	1	1	1	1
B cell receptor signaling pathway	1	1	1	1	1	1	1	1	1	1	0.188747	1	1	1	1	1	1	1	1	1	1	1	1	1	1	1	1	1	1	1	0.053946	1.74293e-07	1	0.981966	1	5.42343e-06	1	1	1	1	1	1	0.725037	1	1	1	1	1	1
regulation of cellular component organization	0.437004	0.233352	0.406125	0.952473	1	1	0.78257	0.18759	2.04833e-05	1	0.167308	0.932485	0.625262	1	0.634932	1	0.0418694	0.811097	0.213746	0.739056	0.38123	0.655171	0.797426	0.896674	0.139189	0.949784	0.233506	0.528995	0.876676	0.00154735	0.17013	0.319862	1	1.76504e-07	0.253484	0.455561	0.33723	0.20955	0.999998	0.887385	0.496012	0.956411	0.269083	0.511039	0.955746	0.768346	0.410557	0.852164	1
positive regulation of multicellular organismal process	0.821545	1	0.239119	0.814824	1	1	0.650709	0.975945	1	1	0.353205	1	1	1	0.858766	1	0.905545	0.703847	1	0.999737	0.767688	0.898447	0.769035	1	0.675762	0.861654	0.294076	0.36246	0.0138482	0.629644	0.000471632	1.80245e-07	0.0260205	0.0189413	0.566186	0.0072662	1	1	0.999998	1	0.568066	0.992412	0.873795	0.486591	0.738963	0.955203	0.937903	0.724294	1
regulation of supramolecular fiber organization	0.453122	0.0116866	0.0749955	1	1	1	1	0.129259	0.316214	1	0.326296	1	0.396244	1	1	1	0.681453	1	0.413721	1	0.689392	1	0.2805	0.613396	1	0.848138	0.018721	0.360631	1	1.8172e-07	0.00895132	0.181128	1	3.65834e-05	0.164488	0.457503	1	1	1	1	1	0.956821	0.338246	0.879265	1	1	1	1	1
regulation of cellular component size	0.452723	0.0116866	0.249739	1	1	1	1	0.622348	0.315248	1	0.326084	1	1	1	1	1	1	1	1	1	0.687841	1	0.610218	0.613396	1	0.846698	0.291422	0.359095	1	1.8172e-07	0.000712253	0.177118	1	0.000883739	0.262063	1	1	0.941235	1	1	1	0.808466	0.454562	0.43779	1	1	0.60946	1	1
regulation of anatomical structure size	0.513618	0.0175194	0.297966	1	1	1	1	0.721826	0.380153	1	0.382187	1	0.467889	1	1	1	1	1	1	1	0.281788	1	0.68996	0.695151	1	0.9235	0.346543	0.41946	1	1.8172e-07	0.00563265	0.187643	1	0.00164621	0.362129	0.409942	1	1	1	1	1	0.901304	0.600042	0.562382	1	1	0.684845	1	1
endodermal cell differentiation	1	1	1	1	1	1	1	1	1	1	1	1	1	1	1	1	1	1	1	1	1	1	1	1	1	0.310692	1	1	1	1	1	0.360897	1	1.87112e-07	0.431208	0.0771154	1	1	1	1	1	1	1	1	1	1	1	1	1
metaphase plate congression	1	1	1	1	1	1	1	1	1	1	1	1	1	1	1	1	1.92884e-07	1	1	1	1	1	0.272783	1	1	1	1	1	1	1	1	1	1	1	1	1	0.359377	0.609066	1	1	1	1	1	0.197101	1	1	1	1	1
negative regulation of leukocyte mediated cytotoxicity	1	1	1	1	1	1	1	1	1	1	1	1	1	1	1	1	1	1	1	1	1	1	1	1	1	1	1	1	1.9518e-07	1	0.00327323	0.213447	1	1	1	1	1	1	1	1	1	1	1	1	1	1	1	1	1
positive regulation of cell-substrate adhesion	1	0.173584	0.130296	1	1	0.765425	1	1	1	1	0.181867	1	1	1	1	0.141904	1	1	1	1	0.405711	1	1	1	1	1	1	1	1	0.370053	0.0435868	0.111974	1	1.95671e-07	0.365704	0.000962071	0.264508	0.86063	1	1	1	1	0.707428	1	1	1	1	1	1
posttranscriptional regulation of gene expression	1	0.485297	1	1	0.381474	0.963537	0.0144891	0.344349	1	1	2.6535e-07	2.72776e-07	0.618515	2.0384e-07	1	1	1	1	1	0.902328	0.727453	1	1	0.842992	1	0.999983	0.488939	0.529829	0.0651684	0.876677	0.964075	0.940777	1	1	0.983583	1	0.00427813	1	0.358215	1	0.385737	0.954847	0.99661	0.842115	0.731782	0.881287	0.0221534	0.218481	0.434153
T cell mediated cytotoxicity	1	1	1	1	1	1	1	1	1	1	1	1	1	1	1	1	1	1	1	1	1	1	1	1	1	1	1	1	2.09881e-07	0.208619	1	0.345206	0.0021464	1	1	1	1	0.797216	1	1	1	1	1	1	1	1	1	1	1
regulation of small GTPase mediated signal transduction	1	1	1	1	1	1	1	1	1	0.815472	0.30233	0.351125	1	1	1	1	0.628876	1	0.385611	1	1	1	1	1	0.297738	1	0.264394	0.34121	1	0.283136	0.0113221	2.10869e-07	1	0.307328	0.663628	0.677203	1	1	0.999998	0.442907	1	0.758554	1	1	0.683327	1	1	1	1
regulation of molecular function	0.827864	0.333322	0.127256	0.996751	1	1	0.0898529	0.993439	0.380153	1	0.67979	0.0467996	0.753678	0.787553	0.60218	0.808655	0.140104	0.253419	0.914283	0.999737	0.382928	0.824754	0.788121	0.940095	0.408775	0.999983	0.173435	0.631791	0.100923	0.907839	2.13727e-07	2.87148e-07	0.629371	0.168102	0.431208	0.00367764	1	1	0.999998	0.788931	0.413157	0.87056	0.803716	0.300899	0.764347	0.52593	0.725401	0.704722	1
phosphorylation	0.882992	0.704706	0.325412	1	1	1	0.4142	0.992464	1	1	0.452775	0.653658	0.838875	2.31064e-07	0.314953	0.309421	0.0139937	1	0.813645	0.999737	0.994146	0.540927	0.878825	0.842992	0.441452	0.999983	0.179828	0.449218	0.721163	0.931126	0.0144783	0.000869249	0.399313	0.539063	0.451698	0.825418	1	1	0.999998	0.837878	0.707022	0.999913	0.745991	0.413193	0.974882	0.497672	0.740015	0.788807	1
regulation of actin filament-based process	0.464696	0.0117711	0.2566	1	1	1	1	0.633044	0.324427	0.868735	0.333693	1	0.406497	1	1	1	0.692549	1	0.421014	1	0.401196	1	0.290292	0.311361	1	0.860939	0.298496	0.369504	1	2.32385e-07	0.000964967	0.0158331	1	5.53857e-06	0.183875	0.484565	1	0.957716	1	1	1	0.821169	0.479212	0.888062	1	1	1	1	1
regulation of phosphorylation	1	0.608808	0.225559	1	1	1	0.308397	0.969982	1	1	0.337711	0.484145	0.743258	2.46045e-07	0.35384	0.559831	0.0814045	1	0.737043	1	1	0.750771	0.951429	0.928149	0.325139	0.999983	0.279704	0.35756	0.567254	0.809957	0.124094	0.00466062	0.281165	0.332614	0.519568	0.402794	0.9853	1	0.999998	0.773507	0.749945	0.999913	0.675937	0.194351	0.992423	0.482559	0.764398	1	1
regulation of multicellular organismal process	0.961095	1	0.481766	0.981754	1	1	0.575196	0.984505	1	1	0.627137	0.957791	1	1	0.96972	0.457425	0.971876	0.852113	0.900111	0.999737	0.1713	0.90856	0.878825	0.938779	0.613662	0.804728	0.55395	0.5878	0.00282831	0.441485	0.00563265	7.96755e-05	0.138863	0.00967253	0.451698	2.60824e-07	1	1	0.999998	0.915049	0.752185	0.999913	0.927345	0.91544	0.991072	0.918548	0.795033	0.896333	1
regulation of cell differentiation	0.84933	0.664705	0.271364	1	1	1	0.0599319	1	1	1	0.715581	2.76743e-07	1	1	1	0.605976	0.932346	1	1	0.999737	0.257182	0.913053	0.972605	0.537856	0.383331	0.922759	1	0.678085	0.0311189	0.516293	0.0321244	0.00589922	0.339847	0.000456475	0.920708	0.814126	1	1	0.999998	1	0.81315	0.894104	0.568939	0.991212	0.948197	1	0.347218	0.746503	1
phagocytosis, engulfment	1	1	1	1	1	1	1	1	1	1	1	1	1	1	1	1	1	1	1	1	1	1	1	1	1	1	1	1	1	1	0.337401	0.000988877	0.147194	0.381169	0.640563	2.79737e-07	1	1	1	1	1	1	1	1	1	1	1	1	1
positive regulation of cell population proliferation	0.679397	1	1	1	0.956493	1	0.217252	0.89529	1	1	0.544234	1	1	1	1	0.144891	0.13234	1	0.303835	1	0.931176	1	1	1	1	0.614331	0.50358	0.542809	0.797042	0.432989	0.0908774	2.93397e-07	0.190651	0.0291841	0.467898	0.58604	1	1	0.593156	1	0.411211	0.997945	0.927345	0.724847	0.747321	0.88136	0.84837	1	1
viral translational termination-reinitiation	1	1	1	1	1	1	3.13157e-07	1	1	1	1	1	1	1	1	1	1	1	1	1	1	1	1	1	1	1	1	1	1	1	1	1	1	1	1	1	0.359377	1	1	1	1	1	1	0.165347	1	1	1	1	1
retina homeostasis	1	1	1	1	1	1	1	1	1	1	1	1	3.17646e-07	1	1	1	1	1	1	1	0.331998	0.479762	1	1	1	0.415823	1	0.199468	0.388307	1	1	1	1	1	1	0.201564	1	1	1	1	1	1	1	1	1	1	1	1	1
organelle localization	1	1	0.344629	1	1	1	0.418762	0.0445883	1	1	1	1	0.516101	1	1	1	0.00338269	0.483358	1	0.789078	0.578684	0.760039	0.423249	0.758478	0.433876	1	1	0.451001	0.789936	0.280933	0.711024	0.194375	1	0.367568	0.616146	0.944173	0.714981	3.19336e-07	0.999998	1	0.469131	1	0.338246	0.0977367	1	1	0.740563	0.488362	1
regulation of cellular localization	1	1	0.134003	1	1	1	0.48603	0.315879	3.30889e-07	1	0.496657	1	0.244083	0.582918	1	1	0.0930948	1	1	1	0.305674	0.792054	1	0.824845	0.199648	0.546251	0.466549	0.513817	0.331546	0.578713	0.0815477	0.0490203	0.477011	0.282883	0.297885	1	0.926509	0.00467746	0.999998	1	0.548966	0.988188	0.791129	0.488386	0.924362	0.863561	0.813193	0.202902	1
nucleobase-containing small molecule metabolic process	0.555312	0.398905	0.3342	0.00559817	1	1	1	1	1	0.982227	1	1	1	3.40071e-07	1	1	0.509894	1	1	1	0.350668	0.531784	0.7475	1	1	1	0.385166	0.201598	0.169382	0.758379	0.143761	0.615989	1	1	0.594203	0.98584	0.929481	0.955955	1	1	1	0.997945	0.901051	0.837019	1	0.54725	0.250601	0.475489	1
cartilage development	1	1	1	1	1	1	1	1	1	1	1	1	1	1	1	1	1	1	1	1	0.498785	1	1	0.488593	1	1	1	1	1	1	1	1	1	3.4314e-07	0.749992	0.968424	1	0.683488	1	1	1	0.838893	1	1	1	1	1	1	1
positive regulation of fibrinolysis	1	1	1	1	1	1	1	1	1	1	1	1	1	1	1	1	1	1	1	1	1	1	1	1	1	1	1	1	1	1	1	1	1	1	1	3.44941e-07	1	1	1	1	1	1	1	1	1	1	1	1	1
transmembrane receptor protein serine/threonine kinase signaling pathway	1	1	1	1	1	1	0.315835	1	1	1	0.320312	1	1	0.343062	1	1	0.671222	1	1	1	1	1	1	0.613396	0.320048	1	1	1	1	0.317572	0.55832	0.731919	1	3.58019e-07	0.905809	0.589521	0.279085	1	0.999998	1	1	1	0.911885	1	1	0.712367	0.607228	1	1
negative regulation of type I interferon production	1	1	1	1	1	1	1	1	1	1	1	1	1	1	1	1	1	1	1	1	1	1	1	1	1	1	1	1	3.61309e-07	1	0.400642	1	1	1	1	1	0.2403	0.817244	1	1	1	1	1	1	1	1	1	1	1
regulation of locomotion	1	1	0.171191	1	1	1	0.559103	0.664084	1	1	0.578114	1	0.671693	1	1	0.500943	1	1	1	1	0.186607	1	0.637179	1	1	0.922803	1	0.570418	0.995013	0.483012	0.0309094	0.000940693	0.552095	3.89915e-07	0.352231	0.0347356	1	1	0.999998	1	0.630579	1	0.990291	0.998507	1	0.761863	0.300799	1	1
carbohydrate metabolic process	0.562034	0.403452	0.338582	0.00585157	1	1	0.4142	1	0.426893	1	1	1	1	3.9173e-07	1	1	1	1	1	1	0.569641	0.531784	0.414803	0.44009	1	0.959666	0.125104	0.203124	1	0.766109	0.529256	0.987974	1	1	0.6058	0.596612	1	0.969516	0.999998	1	1	0.829941	0.9054	0.844497	1	0.558151	1	1	1
cytoplasmic translational initiation	1	1	1	1	1	1	4.19076e-07	1	1	1	1	1	1	1	1	1	1	1	1	1	1	1	1	1	1	1	1	1	1	1	1	1	1	1	1	1	0.163618	0.748079	0.510532	1	1	1	1	0.357976	0.244266	1	0.195995	1	1
T cell selection	1	1	1	1	1	1	1	1	1	1	1	1	1	1	1	1	1	1	1	1	0.265306	1	1	1	0.104988	1	1	1	1	1	0.0263854	4.30288e-07	1	1	1	1	1	1	1	1	1	1	1	1	1	1	1	1	1
negative regulation of protein activation cascade	1	1	1	1	1	1	1	1	1	1	1	1	1	1	1	1	1	1	1	1	1	1	1	1	1	1	1	1	1	1	1	1	1	0.348981	1	4.32147e-07	1	1	1	1	1	1	1	1	1	1	1	1	1
positive regulation of cholesterol esterification	1	1	1	1	1	1	1	1	1	1	1	1	1	1	1	1	1	1	1	1	1	1	1	1	1	1	1	1	1	1	1	1	1	1	1	4.32147e-07	1	1	1	1	1	1	1	1	1	1	1	1	1
chylomicron remodeling	1	1	0.0541617	1	1	1	1	1	1	1	1	1	1	1	1	1	1	1	1	1	1	1	1	1	1	1	1	1	1	1	1	1	1	1	1	4.32147e-07	1	1	1	1	1	1	1	1	1	1	1	1	1
negative regulation of mRNA processing	1	1	1	1	1	1	1	1	1	1	1	1	1	1	1	1	1	1	1	1	1	1	1	1	1	1	1	1	1	1	1	1	1	1	1	1	4.38079e-07	1	1	1	0.0250838	1	1	1	1	1	0.186861	1	1
attachment of spindle microtubules to kinetochore	1	1	1	1	1	1	1	1	1	1	1	1	1	1	1	1	4.39179e-07	1	1	1	1	1	1	1	1	1	1	1	1	1	1	1	1	1	1	1	1	1	1	1	1	1	1	0.128897	1	1	1	1	1
endoplasmic reticulum to cytosol transport	1	1	1	1	1	1	1	1	1	1	1	1	1	1	1	1	1	1	1	1	1	1	1	1	1	1	1	1	1	1	1	1	1	1	1	1	1	4.52079e-07	1	1	1	1	0.454562	1	1	0.229872	1	1	1
retrograde protein transport, ER to cytosol	1	1	1	1	1	1	1	1	1	1	1	1	1	1	1	1	1	1	1	1	1	1	1	1	1	1	1	1	1	1	1	1	1	1	1	1	1	4.52079e-07	1	1	1	1	0.454562	1	1	0.229872	1	1	1
monocarboxylic acid metabolic process	0.568997	0.410064	0.110316	2.34324e-05	0.782213	1	1	0.794938	1	0.986244	0.432594	0.547364	1	4.83604e-07	1	1	1	0.483358	1	0.789078	0.582853	0.760039	0.427274	0.758478	1	1	0.127848	0.453153	1	0.487275	0.863372	0.655996	1	1	4.7073e-07	0.289545	1	1	1	1	1	1	0.911885	0.854574	1	0.564651	1	1	1
alternative mRNA splicing, via spliceosome	1	1	1	1	1	1	1	1	1	1	1	1	1	1	1	1	1	1	1	1	0.324785	1	1	0.38109	1	1	1	1	1	1	0.518806	1	1	0.876086	1	1	4.75776e-07	1	1	1	0.00616351	1	1	1	1	1	1	1	1
negative regulation of cell killing	1	1	1	1	1	1	1	1	1	1	1	1	1	1	1	1	1	1	1	1	1	1	1	1	1	0.211937	1	1	5.03204e-07	1	0.0051808	0.239496	1	1	1	1	1	1	1	1	1	1	1	1	1	1	0.163096	1	1
regulation of protein localization	1	1	0.430576	1	1	1	1	0.175432	5.25082e-07	1	0.519864	1	0.261023	0.607763	1	1	0.226462	1	1	1	0.502943	0.805569	0.315526	0.842992	0.518815	0.582899	0.486009	0.529829	0.574665	0.608452	0.381053	0.191743	0.497001	0.362385	0.79386	0.815271	0.969986	0.0355305	0.999998	1	0.572352	0.992412	0.718325	0.398691	0.939085	0.87898	0.828599	0.587228	1
regulation of intracellular signal transduction	1	1	0.650633	1	1	1	1	0.99023	1	1	0.431422	0.623203	1	1	0.719332	0.290541	0.105757	0.747247	0.550605	0.999737	0.741751	0.697128	0.986016	1	0.42088	0.999983	0.168017	0.436617	0.171894	0.427879	0.000365399	5.43194e-07	0.729642	0.109853	0.668573	0.588257	0.931432	1	0.999998	0.823321	0.843802	0.999913	0.709229	0.286378	0.998173	0.642139	0.867138	0.774433	0.78367
viral genome replication	1	1	1	1	1	1	1	0.38491	1	1	0.184487	1	1	1	0.295481	1	0.369251	1	1	1	1	1	1	1	1	1	1	1	5.70464e-07	1	0.353578	0.119892	1	0.978707	0.651479	1	1	0.437134	1	1	1	0.418576	0.716417	0.315663	1	1	0.388432	1	1
regulation of cell shape	0.0569519	1	0.14381	1	1	1	1	1	1	1	1	1	1	1	1	1	1	1	1	1	1	1	1	1	1	1	1	1	1	1	0.0224725	6.06952e-05	1	5.90759e-07	0.418837	0.701754	1	0.754172	1	0.337122	1	1	0.743651	0.644959	1	1	1	1	1
regulation of focal adhesion assembly	1	1	0.0981845	1	1	1	1	1	1	1	0.130574	1	0.149999	1	1	1	1	1	1	1	1	1	1	0.370528	1	1	1	1	1	1	1	1	1	5.90759e-07	1	0.361831	0.885712	1	1	1	1	1	0.603557	1	1	0.348229	1	1	1
regulation of cell-substrate junction assembly	1	1	0.0981845	1	1	1	1	1	1	1	0.130574	1	0.149999	1	1	1	1	1	1	1	1	1	1	0.370528	1	1	1	1	1	1	1	1	1	5.90759e-07	1	0.361831	0.885712	1	1	1	1	1	0.603557	1	1	0.348229	1	1	1
plasma membrane invagination	1	1	1	1	1	1	1	0.390195	1	1	1	1	1	1	1	1	0.375195	1	1	1	1	1	1	1	1	1	1	1	1	1	0.360259	0.00137557	0.15565	0.259919	0.659876	5.91534e-07	1	1	1	1	1	1	1	0.615219	1	1	1	1	1
cholesterol esterification	1	1	1	1	1	1	1	1	1	1	1	1	1	1	1	1	1	1	1	1	1	1	1	1	1	1	1	1	1	1	1	1	1	1	1	6.02398e-07	1	1	1	1	1	1	1	1	1	1	1	1	1
steroid esterification	1	1	1	1	1	1	1	1	1	1	1	1	1	1	1	1	1	1	1	1	1	1	1	1	1	1	1	1	1	1	1	1	1	1	1	6.02398e-07	1	1	1	1	1	1	1	1	1	1	1	1	1
sterol esterification	1	1	1	1	1	1	1	1	1	1	1	1	1	1	1	1	1	1	1	1	1	1	1	1	1	1	1	1	1	1	1	1	1	1	1	6.02398e-07	1	1	1	1	1	1	1	1	1	1	1	1	1
regulation of cellular process	0.970816	0.424406	0.807227	0.999984	1	1	0.353453	0.984505	0.149124	1	0.118731	0.031073	0.981944	0.0454978	0.91247	0.941417	0.808456	0.782976	0.3032	0.999737	0.545186	0.906337	0.999721	0.696176	0.288165	0.999983	0.743216	0.744367	0.141573	0.311575	6.0528e-07	2.47732e-05	0.155696	0.348053	0.672323	0.51685	0.0045692	1	0.999998	0.924908	0.595012	0.00159022	0.605398	0.710672	0.999585	0.921089	0.639111	0.981717	0.911885
organelle localization by membrane tethering	1	1	1	1	1	1	1	0.00791015	1	1	1	1	1	1	1	1	0.441701	0.263158	1	1	1	1	1	1	1	1	1	1	1	1	0.75699	1	1	1	0.280024	0.950389	1	6.11642e-07	1	1	1	1	0.764527	0.102239	1	1	1	0.220449	1
smoothened signaling pathway	1	1	1	1	1	1	1	0.399179	1	1	1	1	1	1	1	1	1	1	1	1	0.182339	1	0.375718	1	6.15101e-07	1	1	1	1	1	1	0.665015	1	0.849438	0.670246	0.909514	1	1	0.851362	1	1	1	1	0.332749	1	1	1	1	1
hydrogen peroxide catabolic process	6.16866e-07	1	0.000425656	1	1	1	1	1	1	1	1	1	1	1	1	1	1	1	1	1	1	1	1	1	1	1	1	1	1	1	1	1	1	0.627907	1	0.176044	1	1	1	1	1	1	1	1	1	1	1	1	1
establishment of chromosome localization	1	1	1	1	1	1	1	1	1	1	1	1	1	1	1	1	6.72366e-07	1	1	1	1	1	0.298024	1	1	1	1	1	1	0.071268	1	1	1	1	1	1	0.456196	0.20955	1	1	1	1	1	0.223077	1	1	1	1	1
regulation of protein-containing complex assembly	0.481705	0.0136824	0.0822405	1	1	1	1	0.0596013	1	1	0.355419	1	1	1	1	1	1	1	0.454125	0.313407	0.440553	1	0.647252	1	1	0.544889	0.0225225	0.393888	0.37191	6.81917e-07	0.00751792	0.138483	1	0.13866	0.00745923	0.58604	0.975733	0.724563	0.918171	1	1	0.976146	0.299302	0.337975	1	0.748148	0.648871	1	1
negative regulation of mRNA splicing, via spliceosome	1	1	1	1	1	1	1	1	1	1	1	1	1	1	1	1	1	1	1	1	1	1	1	1	1	1	1	1	1	1	1	1	1	1	1	1	7.21951e-07	1	1	1	0.0140874	1	1	1	1	1	1	1	1
positive regulation of T cell mediated cytotoxicity	1	1	1	1	1	1	1	1	1	1	1	1	1	1	1	1	1	1	1	1	1	1	1	1	1	1	1	1	7.37166e-07	0.160981	1	0.2521	0.000985412	1	1	1	1	1	1	1	1	1	1	1	1	1	1	1	1
chromosome localization	1	1	1	1	1	1	1	1	1	1	1	1	1	1	1	1	7.54564e-07	1	1	1	1	1	0.301072	1	1	1	1	1	1	0.0736692	1	1	1	1	1	1	0.471106	0.221711	1	1	1	1	1	0.230981	1	1	1	1	1
ribonucleoprotein complex assembly	1	1	1	1	0.735721	0.374287	0.000115754	1	1	1	1	1	1	1	0.354183	1	1	1	1	1	1	1	1	1	1	1	1	1	1	1	0.79202	1	1	1	1	0.797263	0.000762759	0.992449	7.72051e-07	1	0.468567	0.572951	0.794756	0.416288	9.48542e-07	1	0.456628	1	0.106579
protein N-linked glycosylation via asparagine	1	1	1	1	1	1	1	1	1	1	1	1	1	1	1	1	1	1	1	1	1	1	1	1	1	1	1	1	1	1	1	1	1	1	1	1	1	7.89308e-07	1	1	1	1	1	1	1	0.237624	1	1	1
regulation of phosphate metabolic process	1	0.654789	0.265059	1	1	1	0.349389	0.843058	1	1	0.382716	0.113805	0.786346	8.02735e-07	0.412663	0.602704	0.130077	1	0.770448	1	1	0.764237	0.802725	0.760512	0.37472	0.999983	0.321415	0.394409	0.687353	0.870073	0.112382	0.0190528	0.329687	0.588482	0.641584	0.375562	1	1	0.999998	0.803467	0.801689	0.999913	0.764527	0.20276	0.939085	0.546447	0.81802	0.737509	1
regulation of phosphorus metabolic process	1	0.654789	0.265059	1	1	1	0.349389	0.843058	1	1	0.382716	0.113805	0.786346	8.02735e-07	0.412663	0.602704	0.130077	1	0.770448	1	1	0.764237	0.802725	0.760512	0.37472	0.999983	0.321415	0.394409	0.687353	0.870073	0.112382	0.0190528	0.329687	0.588482	0.641584	0.375562	1	1	0.999998	0.803467	0.801689	0.999913	0.764527	0.20276	0.939085	0.546447	0.81802	0.737509	1
cellular response to growth factor stimulus	1	1	0.118973	1	1	1	0.447652	0.82568	1	1	0.458163	0.584724	1	1	0.35384	1	0.873958	1	1	1	0.410249	1	1	0.784103	0.460535	1	1	0.477626	1	0.0305695	0.906651	0.407321	1	8.02781e-07	0.681802	0.386863	0.558263	0.850511	0.999998	1	0.77397	0.760923	0.990291	0.979235	1	0.364114	0.776292	1	1
positive regulation of biological process	0.63086	0.729379	0.461293	0.999984	1	1	0.114565	0.955252	0.00226165	1	0.00691487	0.0139244	0.532336	0.633586	0.805865	0.826223	0.269044	0.931415	0.256954	0.999737	0.514472	0.736065	0.916586	0.983503	0.659785	0.999983	0.776309	0.594364	0.00464497	0.125093	0.000733866	8.87313e-06	0.0829436	0.0172697	0.373933	8.07498e-07	0.136198	0.824467	0.999998	0.910909	0.446175	0.873612	0.633957	0.52526	0.873761	0.801187	0.368102	0.445503	1
positive regulation of leukocyte differentiation	0.295794	1	1	1	1	1	1	1	1	1	1	1	1	1	1	1	1	1	1	1	0.454236	1	0.393505	1	1	1	1	1	0.584554	1	0.0238933	8.2171e-07	0.0154659	0.706471	1	1	0.920978	1	0.860644	1	1	0.266218	1	1	0.494254	1	1	1	1
positive regulation of hemopoiesis	0.295794	1	1	1	1	1	1	1	1	1	1	1	1	1	1	1	1	1	1	1	0.454236	1	0.393505	1	1	1	1	1	0.584554	1	0.0238933	8.2171e-07	0.0154659	0.706471	1	1	0.920978	1	0.860644	1	1	0.266218	1	1	0.494254	1	1	1	1
regulation of developmental process	0.471469	0.802917	0.438732	1	1	1	0.145476	0.97982	1	1	0.580416	2.04548e-05	1	1	0.959132	0.758076	0.956641	0.82891	1	0.991554	0.180628	0.976619	0.999721	0.765291	0.569064	0.365394	0.810879	0.544208	0.0453735	0.161765	0.064849	0.000173076	0.5239	8.22337e-07	0.417145	0.143395	1	1	0.999998	0.710336	0.838917	0.949037	0.633957	0.960506	0.998173	0.993673	0.605868	0.870399	1
termination of RNA polymerase I transcription	1	1	1	1	1	1	1	1	1	1	1	1	1	1	1	1	1	1	1	1	1	1	1	1	1	1	1	1	1	1	1	1	1	1	0.38326	1	0.386048	0.341266	1	1	1	1	0.24938	0.343664	1	1	1	8.32269e-07	1
transcription initiation from RNA polymerase I promoter	1	1	1	1	1	1	1	1	1	1	1	1	1	1	1	1	1	1	1	1	1	1	1	1	1	1	1	1	1	1	1	1	1	1	0.402032	1	0.419713	0.763389	1	1	1	0.47345	0.257174	0.134274	1	0.263386	1	8.32269e-07	1
regulation of chromosome segregation	1	1	1	1	1	1	1	1	1	1	1	1	1	1	0.226632	1	8.44527e-07	1	0.026924	1	1	1	1	1	1	1	1	1	1	1	1	1	1	1	1	1	0.723564	1	1	1	1	1	1	0.517821	1	1	1	1	1
positive regulation of macromolecule biosynthetic process	0.865289	0.68515	1	1	1	1	0.0745134	0.889285	2.73221e-06	1	0.428275	0.87288	0.816878	0.500724	0.714488	1	0.484937	0.746837	0.796562	0.999737	0.214776	0.697128	1	0.820487	1	0.999983	0.36326	0.702352	0.884866	0.571738	0.652254	0.181128	0.727158	0.970359	0.999982	1	8.49558e-07	1	0.961943	0.821635	0.49902	0.0597347	0.633957	0.118209	0.517518	0.632062	0.086355	0.770305	0.162352
enzyme linked receptor protein signaling pathway	1	1	0.481766	1	1	1	0.559103	0.918873	1	1	0.576534	1	0.311355	0.668184	0.78848	1	0.948277	1	0.6761	1	0.279546	0.697128	1	0.416112	0.254854	0.999983	0.535809	0.570117	1	0.000643353	0.00121315	0.0132917	1	8.78503e-07	0.546031	0.341283	0.615456	0.983665	0.999998	1	0.628534	0.83889	0.716417	0.517821	1	0.543983	0.876913	1	1
regulation of cellular response to stress	1	1	1	1	1	1	1	0.477464	1	1	0.183897	1	1	8.82139e-07	0.349723	1	1	1	0.574549	0.809293	0.622303	1	1	1	1	1	0.0417167	0.473007	0.237784	0.158221	0.0740865	0.71315	1	0.578315	0.815057	1	0.533269	0.537931	0.919173	1	0.769577	0.966681	0.727938	0.403933	0.627858	0.61189	0.308547	1	1
antigen processing and presentation of endogenous peptide antigen via MHC class I via ER pathway, TAP-independent	1	1	1	1	1	1	1	1	1	1	1	1	1	1	1	1	1	1	1	1	1	1	1	1	1	1	1	1	9.0713e-07	1	1	1	1	1	1	1	1	1	1	1	1	1	1	1	1	1	1	1	1
antigen processing and presentation of endogenous peptide antigen via MHC class I via ER pathway	1	1	1	1	1	1	1	1	1	1	1	1	1	1	1	1	1	1	1	1	1	1	1	1	1	1	1	1	9.0713e-07	1	1	1	1	1	1	1	1	1	1	1	1	1	1	1	1	1	1	1	1
antigen processing and presentation of exogenous peptide antigen via MHC class Ib	1	1	1	1	1	1	1	1	1	1	1	1	1	1	1	1	1	1	1	1	1	1	1	1	1	1	1	1	9.0713e-07	1	1	1	1	1	1	1	1	1	1	1	1	1	1	1	1	1	1	1	1
animal organ morphogenesis	0.707859	0.520229	1	1	1	1	1	1	1	1	0.569764	9.4407e-07	0.303373	1	1	1	1	1	1	1	0.106919	1	0.238383	0.864929	0.0914907	0.662959	0.528688	1	0.198638	0.685544	0.984211	0.919354	1	7.22117e-06	0.770226	0.396264	1	1	0.999998	0.405424	1	0.927093	0.988502	0.998386	1	0.892014	1	1	1
ribonucleoprotein complex subunit organization	1	1	1	1	0.744864	0.382309	0.000121318	1	1	1	1	1	1	1	0.360929	1	1	1	1	1	1	1	1	1	1	1	1	1	1	1	0.802759	1	1	1	1	0.810595	0.00105827	0.998079	1.03258e-06	1	0.215213	0.584374	0.800022	0.430018	9.48542e-07	1	0.463175	1	0.106579
myeloid cell differentiation	0.00444831	0.331387	0.268348	1	1	1	1	1	1	1	1	1	1	1	1	0.290541	1	1	1	1	0.426417	1	0.311424	1	0.350406	1	1	1	0.617944	0.646923	0.0378243	9.53106e-07	0.318157	0.668275	0.769913	0.845095	0.969087	1	0.999998	0.503827	1	0.845431	0.360447	0.696177	0.428921	0.740017	1	1	0.942615
neutrophil migration	1	1	1	1	1	1	1	1	1	1	0.180673	1	1	1	1	1	1	1	1	1	1	1	1	1	1	1	1	1	0.50392	1	0.330221	9.5363e-07	1	0.224371	0.362129	0.591721	0.994248	1	1	1	1	1	1	1	1	1	1	1	1
peptidyl-asparagine modification	1	1	1	1	1	1	1	1	1	1	1	1	1	1	1	1	1	1	1	1	1	1	1	1	1	1	1	1	1	1	1	1	1	1	1	1	1	1.0253e-06	1	1	1	1	1	1	1	0.238653	1	1	1
DNA deamination	1	1	1	1	1	1	1	1	1	1	1.04812e-06	1	1	1	1	1	1	1	1	1	1	1	1	1	1	1	1	1	1	1	0.204585	0.174026	1	1	1	1	1	1	1	1	1	1	1	1	1	1	1	1	1
regulation of mRNA binding	1	1	1	1	1	1	1.05099e-06	1	1	1	1	1	1	1	1	1	1	1	1	1	1	1	1	1	1	1	1	1	1	1	1	1	1	1	1	1	1	1	1	1	1	1	1	1	0.112076	1	0.0961844	1	1
endoderm formation	1	1	1	1	1	1	1	1	1	1	1	1	1	1	1	1	1	1	1	1	1	1	1	1	1	0.347636	1	1	1	1	1	0.402995	1	1.06394e-06	0.464391	0.110633	1	1	1	1	1	1	1	0.425857	1	1	1	1	1
negative regulation of cellular macromolecule biosynthetic process	0.84933	1	0.616045	1	1	1	0.355702	0.852771	1	1	1.07792e-06	1	0.78665	1	0.678021	1	0.932346	0.413034	0.506839	0.999737	0.182339	0.766825	1	0.938779	1	0.999983	0.664758	0.404678	0.705962	0.97019	0.999945	0.95774	1	1	0.918884	1	6.73709e-06	1	0.999998	0.809168	0.456619	0.474751	0.269083	0.466911	0.30436	0.742038	0.0675814	0.746503	0.324557
membrane invagination	1	1	1	1	1	1	1	0.399179	1	1	1	1	1	1	1	1	0.389654	1	1	1	1	1	1	1	1	1	1	1	1	1	0.377147	0.00181319	0.160055	0.16129	0.672148	1.08388e-06	0.884336	1	1	1	1	1	1	0.62317	1	1	1	1	1
negative regulation of response to stimulus	1	1	0.314607	1	1	1	0.716083	0.992464	1	1	0.4419	1.09645e-06	1	1	0.732433	0.64643	0.989431	1	0.560752	1	0.341522	0.805569	0.869224	0.947981	0.218369	0.999983	0.173435	0.250601	0.000407145	0.597369	0.000562857	0.156279	0.169543	0.0455253	0.862479	2.40654e-05	1	1	0.999998	1	1	0.999913	0.800396	0.234027	0.860399	0.792241	0.725401	1	0.965849
negative regulation of macromolecule biosynthetic process	0.84933	1	0.618109	1	1	1	0.356031	0.855062	1	1	1.12802e-06	1	0.78665	1	0.678021	1	0.932346	0.413034	0.508609	0.999737	0.183425	0.768483	1	0.938779	1	0.999983	0.666788	0.407037	0.709853	0.970401	0.999945	0.959348	1	1	0.921063	1	8.15442e-06	1	0.999998	0.809168	0.459442	0.48014	0.269083	0.473797	0.306977	0.743702	0.067651	0.746503	0.329511
constitutive secretory pathway	1	1	1	1	1	1	1	1	1	1	1	1	1	1	1	1	1	1	1	1	1	1	1	1	1	1	1	1	1	1	1	1	1	1	1	1	1	1.14721e-06	1	1	1	1	1	1	1	1	1	1	1
membrane docking	1	1	1	1	1	1	1	0.00881293	1	1	1	1	1	1	1	1	0.455724	0.271011	1	1	1	1	1	1	1	1	1	1	1	1	0.770838	1	1	0.938069	0.29338	0.958877	1	1.14721e-06	1	1	1	1	0.778066	0.111663	1	1	1	0.226352	1
tRNA metabolic process	1	1	1	1	0.729276	0.948521	1	1	1	1	1.15839e-06	1	1	1	1	1	1	1	1	1	0.495846	1	1	1	1	1	1	1	0.638194	1	0.783574	1	1	1	1	1	0.969986	1	1	0.360781	0.463033	1	0.362134	0.704538	0.531673	1	1	1	1
ephrin receptor signaling pathway	1	1	1	1	1	0.638821	1	1	1	1	1	1	0.0263243	1	1	1	1	1	1	1	1	1	1	0.405533	1	1	0.125743	1	1	1.16704e-06	0.558172	1	1	0.652722	0.560417	1	0.732312	1	1	1	1	1	0.648044	1	1	1	1	1	1
regulation of cell-substrate junction organization	1	1	0.10092	1	1	1	1	1	1	1	0.13845	1	0.155409	1	1	1	1	1	1	1	1	1	1	0.379244	1	1	1	1	1	1	1	1	1	1.24695e-06	1	0.384894	0.643163	1	1	1	1	1	0.610891	1	1	0.353213	1	1	1
pore complex assembly	1	1	1	0.0482838	1	1	1	1	0.029649	1	1	1	1	1.25313e-06	1	1	1	1	1	1	1	1	1	1	1	1	1	1	1	1	1	1	1	1	1	1	1	0.615821	1	1	1	1	1	1	1	1	1	1	1
regulation of lamellipodium assembly	1	1	0.0834644	1	1	1	1	1	1	1	1	1	1	1	1	1	1	1	1	1	1	1	1	1	1	1	1	1	1	1.39176e-06	0.108956	0.0898122	1	0.383257	1	0.591721	0.493205	1	1	1	1	1	1	1	1	1	1	1	1
lamellipodium organization	1	1	0.115555	1	1	0.647285	1	1	1	1	1	1	1	0.109907	1	1	1	1	1	1	1	1	1	1	1	1	0.128278	0.205624	1	1.39767e-06	0.25821	0.00201181	1	0.253709	0.306665	0.253383	0.519093	1	1	1	1	1	1	1	1	1	1	1	1
chylomicron assembly	1	1	1	1	1	1	1	1	1	1	1	1	1	1	1	1	1	1	1	1	1	1	1	1	1	1	1	1	1	1	1	1	1	1	1	1.45618e-06	1	0.472171	1	1	1	1	1	1	1	1	1	1	1
negative regulation of blood coagulation, intrinsic pathway	1	1	1	1	1	1	1	1	1	1	1	1	1	1	1	1	1	1	1	1	1	1	1	1	1	1	1	1	1	1	1	1	1	1	1	1.55136e-06	1	1	1	1	1	1	1	1	1	1	1	1	1
negative regulation of cellular biosynthetic process	0.85371	1	0.63129	1	1	1	0.370719	0.868884	1	1	1.56399e-06	1	0.799389	1	0.694356	1	0.939162	0.43383	0.525715	0.999737	0.197154	0.778846	1	0.793705	0.728816	0.999983	0.677903	0.41946	0.745241	0.973959	0.999945	0.97035	1	1	0.878609	1	2.47308e-05	1	0.999998	0.817153	0.474733	0.530417	0.299899	0.510896	0.332884	0.765322	0.0728395	0.755915	0.350358
homeostasis of number of cells	0.00101825	0.260459	0.19835	1	0.817913	1	1	1	1	1	0.273032	1	1	1	1	1	1	1	1	1	0.586935	1	1	1	1	1	1	1	0.402897	1	0.00108983	1.65187e-06	1	0.951688	0.597305	1	0.724107	1	0.999998	0.409675	1	0.436272	0.661073	0.797424	0.301578	1	1	1	1
biological regulation	0.282852	0.572542	0.909697	0.999984	1	1	0.504953	0.994812	0.277857	1	0.197504	0.104325	0.510635	0.117171	0.975944	0.204867	0.932346	0.581318	0.255296	0.999737	0.560005	0.885966	0.999721	0.758478	0.43182	0.999983	0.871139	0.70589	0.165385	0.0832612	1.90845e-05	1.68616e-06	0.257317	0.43717	0.464391	3.1559e-05	0.078591	1	0.0112191	0.70604	0.726196	0.0105863	0.718325	0.857556	0.999585	0.968682	0.563453	0.586831	1
regulation of RNA binding	1	1	1	1	1	1	1.71937e-06	1	1	1	1	1	1	1	1	1	1	1	1	1	1	1	1	1	1	1	1	1	1	1	1	1	1	1	1	1	1	1	1	1	1	0.28976	1	1	0.127	1	0.105714	1	1
exocytic process	1	1	0.0372621	1	1	1	1	1	1	1	1	1	1	1	1	1	1	1	1	1	1	1	1	1	1	1	1	1	1	1	0.214718	0.174138	1	0.886503	0.537475	1	0.929481	1.73082e-06	1	1	1	1	0.633957	0.219061	1	1	1	0.155063	1
negative regulation of biosynthetic process	0.85619	1	0.636345	1	1	1	0.372818	0.87526	1	1	1.77026e-06	1	0.80384	1	0.696404	1	0.942606	0.439031	0.533022	0.999737	0.202652	0.782398	1	0.797904	0.734123	0.999983	0.352714	0.423768	0.757626	0.975345	0.999945	0.973771	1	1	0.887206	1	3.98138e-05	1	0.999998	0.819202	0.48236	0.548271	0.30477	0.526657	0.341912	0.765952	0.0754306	0.758361	0.350728
response to transforming growth factor beta	1	1	1	1	1	1	1	1	1	1	1	1	1	1	1	1	1	1	1	1	1	1	1	0.537856	0.2646	1	1	1	1	0.229462	0.396061	0.584921	1	1.83892e-06	0.829717	0.237397	0.273932	0.983665	0.999998	1	1	1	1	1	1	0.639593	0.527657	1	1
heart development	1	1	1	1	1	1	1	1	1	0.982227	1	1	1	1	0.631371	1	0.492775	1	1	1	0.334117	1	0.390482	1	0.0327128	1	1	1	1	0.744399	0.936635	1	0.384152	1.84309e-06	0.422254	1	1	0.744058	0.999998	1	0.717272	0.800801	0.8914	0.82006	0.832351	1	1	0.465756	1
protein localization to condensed chromosome	1	1	1	1	1	1	1	1	1	1	1	1	1	1	1	1	2.06621e-06	1	0.106263	1	1	1	1	1	1	1	1	1	1	1	1	1	1	1	1	1	1	1	1	1	1	1	1	1	1	1	1	1	1
protein localization to kinetochore	1	1	1	1	1	1	1	1	1	1	1	1	1	1	1	1	2.06621e-06	1	0.106263	1	1	1	1	1	1	1	1	1	1	1	1	1	1	1	1	1	1	1	1	1	1	1	1	1	1	1	1	1	1
regulation of cellular protein metabolic process	1	0.799836	0.434028	1	1	1	0.0144891	0.977096	1	1	2.0924e-06	0.153879	0.651541	0.681691	0.666541	0.755534	0.176806	1	0.675278	0.999737	0.991722	0.891244	0.960009	0.760512	0.313718	0.999983	0.504375	0.801163	0.498642	0.632626	0.058897	0.0938619	0.519094	0.132135	0.483647	0.000679336	0.264508	1	0.743255	0.900514	0.532578	0.970518	0.743651	0.199963	0.60055	0.792241	0.0487578	0.616659	0.901805
positive regulation of actin filament polymerization	1	1	1	1	1	1	1	0.343562	1	1	1	1	1	1	1	1	1	1	1	1	1	1	0.3311	1	1	0.480977	0.133969	0.207993	1	2.22758e-06	0.000831951	0.0785227	1	0.0197161	0.594203	1	1	1	1	1	1	1	1	1	1	1	1	1	1
regulation of cytoskeleton organization	0.520243	0.0184571	0.0920324	1	1	1	1	0.3869	0.38613	0.95679	0.387472	1	0.150614	1	1	1	0.200202	1	0.183184	1	0.294098	1	0.369047	0.416112	1	0.931243	0.103664	0.423768	1	2.22758e-06	0.00691959	0.0561411	1	2.0439e-05	0.374921	0.568321	0.615456	1	1	1	1	0.760923	0.454562	0.941078	1	1	1	1	1
glycerolipid catabolic process	1	1	0.103874	1	1	1	1	1	1	1	1	1	1	1	1	1	1	1	1	1	1	1	1	1	1	1	1	1	1	0.285985	1	1	1	1	0.0246316	2.32226e-06	0.912078	0.181032	1	1	1	1	1	1	1	1	1	1	1
positive regulation of cytokine production involved in immune response	1	1	1	1	1	1	1	1	1	1	1	1	1	1	1	1	1	1	1	1	0.298521	1	1	1	1	1	1	1	2.3658e-06	1	0.171589	0.443088	1	0.832831	0.497012	1	0.883613	1	1	1	1	1	1	1	1	1	1	0.141143	0.373205
very-low-density lipoprotein particle remodeling	1	1	0.0592378	1	1	1	1	1	1	1	1	1	1	1	1	1	1	1	1	1	1	1	1	1	1	1	1	1	1	1	1	1	1	1	1	2.3886e-06	1	1	1	1	1	1	1	1	1	1	1	1	1
negative regulation of complement activation	1	1	1	1	1	1	1	1	1	1	1	1	1	1	1	1	1	1	1	1	1	1	1	1	1	1	1	1	1	1	1	1	1	1	1	2.3886e-06	1	1	1	1	1	1	1	1	1	1	1	1	1
complement activation, lectin pathway	1	1	1	1	1	1	1	1	1	1	1	1	1	1	1	1	1	1	1	1	1	1	1	1	1	0.145361	1	1	1	1	1	1	1	0.400397	1	2.3886e-06	1	1	1	1	1	1	1	1	1	1	1	1	1
vesicle docking	1	1	1	1	1	1	1	1	1	1	1	1	1	1	1	1	1	1	1	1	1	1	1	1	1	1	1	1	1	1	0.471356	1	1	0.832831	0.497012	1	0.883613	2.40158e-06	1	1	1	1	1	0.193456	1	1	1	0.141143	1
positive regulation of cell adhesion mediated by integrin	1	1	1	1	1	1	1	1	1	1	1	1	1	1	1	1	1	1	1	1	0.18382	1	1	1	1	1	1	1	1	1	0.266044	2.50065e-06	1	0.201836	1	1	1	1	1	1	1	1	1	1	1	1	1	1	1
positive regulation of alpha-beta T cell proliferation	1	1	1	1	1	1	1	1	1	1	1	1	1	1	1	1	1	1	1	1	1	1	1	1	1	1	1	1	0.0128965	1	0.0405953	2.50065e-06	1	1	1	1	1	1	1	1	1	1	1	1	1	1	1	1	1
positive regulation of alpha-beta T cell activation	1	1	1	1	1	1	1	1	1	1	1	1	1	1	1	1	1	1	1	1	1	1	1	1	1	1	1	1	0.0747175	1	0.00852491	2.73302e-06	0.00429119	0.536256	1	1	0.893574	0.9098	1	1	1	0.607427	1	1	1	1	1	1	1
cilium assembly	1	1	1	1	1	1	1	0.0119412	1	1	1	1	1	1	1	1	0.704213	0.387347	1	1	0.123226	0.714624	0.162487	1	2.95766e-06	1	1	1	1	0.0577019	0.960172	0.940777	1	0.868474	0.401179	0.821744	1	0.763389	0.999998	1	1	0.644654	0.928311	0.193456	1	1	0.628879	1	1
cytoplasmic pattern recognition receptor signaling pathway in response to virus	1	1	1	1	1	1	1	1	1	1	1	1	1	1	1	1	1	1	1	1	1	1	0.235863	1	1	1	1	1	3.1486e-06	1	1	1	1	1	1	1	0.74806	1	1	1	1	1	1	0.357976	1	1	0.195995	1	1
thymic T cell selection	1	1	1	1	1	1	1	1	1	1	1	1	1	1	1	1	1	1	1	1	0.187168	1	1	1	0.0632566	1	1	1	1	1	0.27185	3.15278e-06	1	1	1	1	1	1	1	1	1	1	1	1	1	1	1	1	1
neutrophil chemotaxis	1	1	1	1	1	1	1	1	1	1	0.166811	1	1	1	1	1	1	1	1	1	1	1	1	1	1	1	1	1	0.453345	1	0.281407	3.17696e-06	1	0.155991	0.32217	0.51685	1	1	1	1	1	1	1	1	1	1	1	1	1
negative regulation of RNA splicing	1	1	1	1	1	1	1	1	1	1	1	1	1	1	1	1	1	1	1	1	1	1	1	1	1	1	1	1	1	1	1	1	1	1	1	1	3.22315e-06	1	0.445852	1	0.0195318	1	1	1	1	1	1	1	1
response to abiotic stimulus	0.762675	1	0.197388	1	1	1	0.59923	0.947162	1	1	1	3.36563e-06	1	2.92663e-05	0.159404	0.52511	0.120057	0.6536	0.69239	0.975102	0.676891	0.863733	0.694551	0.896674	0.619134	0.949784	0.57563	1	0.306702	0.22214	0.437568	0.587442	0.594371	0.0717141	0.98733	0.921953	0.648104	0.425585	0.999998	1	1	0.695222	0.87256	0.860688	0.457267	0.792186	0.720646	0.671563	1
cellular protein modification process	0.987152	0.923888	0.660739	0.939877	1	1	0.163786	0.992464	0.789173	1	0.804461	3.54164e-06	0.981944	1.30282e-05	0.60218	0.605976	0.2397	1	0.845375	0.999737	0.962137	0.821175	0.923438	0.983503	0.800713	0.999983	0.727965	0.731645	0.09582	0.937928	0.534759	0.228522	0.497001	0.330042	0.882796	0.210514	0.822925	0.783582	0.999998	0.710336	0.838917	0.930721	0.621682	0.44832	0.612309	0.237624	0.670691	0.954194	1
protein modification process	0.987152	0.923888	0.660739	0.939877	1	1	0.163786	0.992464	0.789173	1	0.804461	3.54164e-06	0.981944	1.30282e-05	0.60218	0.605976	0.2397	1	0.845375	0.999737	0.962137	0.821175	0.923438	0.983503	0.800713	0.999983	0.727965	0.731645	0.09582	0.937928	0.534759	0.228522	0.497001	0.330042	0.882796	0.210514	0.822925	0.783582	0.999998	0.710336	0.838917	0.930721	0.621682	0.44832	0.612309	0.237624	0.670691	0.954194	1
positive regulation of gene expression, epigenetic	1	1	1	1	1	1	1	1	1	1	1	1	0.146419	1	1	1	1	1	1	1	1	1	1	1	1	1	1	1	1	1	1	1	1	1	0.47899	1	0.58275	1	1	1	1	1	1	1	0.00416471	1	1	3.5445e-06	0.353048
regulation of protein metabolic process	1	0.511692	0.460638	1	1	1	0.0182351	0.982778	1	1	3.68996e-06	0.0729095	0.681831	0.711436	0.696404	0.775034	0.215723	1	0.688644	0.999737	0.994146	0.90438	0.971612	0.795931	0.342656	0.998677	0.53214	0.821219	0.238117	0.683594	0.0664826	0.0671272	0.548296	0.105456	0.550622	0.000205518	0.244993	0.985099	0.805128	0.910909	0.439803	0.988188	0.736253	0.236955	0.659195	0.817965	0.0622307	0.640571	0.949593
alcohol metabolic process	1	1	0.0723439	1	1	1	1	1	0.312541	1	1	1	1	1	1	1	1	1	1	1	0.204324	0.697128	0.277431	0.370528	1	0.845296	0.0689674	1	1	0.322817	0.229666	0.925334	1	0.912919	3.69366e-06	0.00322271	1	0.697755	1	0.4721	1	0.956821	0.914684	1	1	1	1	1	1
positive regulation of B cell proliferation	1	1	1	1	1	1	1	1	1	1	1	1	1	1	1	1	1	1	1	1	1	1	1	1	1	1	1	1	1	1	0.106302	3.70924e-06	1	1	0.422254	1	1	1	1	1	1	0.507467	1	1	1	1	1	1	1
regulation of programmed cell death	1	1	0.107762	1	1	1	1	0.83259	0.712521	0.987089	0.379018	1	1	1	0.87075	1	0.371216	0.718214	0.767972	1	0.166787	0.90607	0.966663	1	0.697402	0.999983	0.316794	0.386672	0.672206	0.66867	3.71917e-06	9.19762e-06	0.322416	0.0713477	0.431208	0.578276	0.726945	1	0.562211	1	0.585857	0.937992	0.900822	0.6531	0.597037	0.722423	0.812303	1	1
phospholipid efflux	1	1	1	1	1	1	1	1	1	1	1	1	1	1	1	1	1	1	1	1	1	1	1	1	1	1	1	1	1	1	1	1	1	1	1	3.82106e-06	1	1	1	1	1	1	1	1	1	1	1	1	1
interleukin-27-mediated signaling pathway	1	1	1	1	1	1	1	1	1	1	1	1	1	1	1	1	1	1	1	1	1	1	1	1	1	1	1	1	3.86357e-06	1	1	0.181128	1	1	1	1	1	0.545562	1	1	1	1	1	1	1	1	1	1	1
peptidyl-proline modification	1	1	1	1	1	1	0.124679	1	1	1	0.129793	1	1	1	1	1	1	1	1	1	1	1	1	1	1	1	1	1	1	1	1	1	1	3.97551e-06	1	1	0.33316	0.894123	1	1	1	1	1	1	1	1	1	1	1
regulation of lamellipodium organization	1	1	0.0920324	1	1	0.484553	1	1	1	1	1	1	1	1	1	1	1	1	1	1	1	1	1	1	1	1	1	1	1	4.01452e-06	0.143761	0.120842	1	0.46964	1	0.313375	0.291963	1	1	1	1	1	1	1	1	1	1	1	1
regulation of defense response to virus	1	1	1	1	1	1	1	1	1	1	1	1	1	1	1	1	1	1	1	1	1	1	0.277431	1	1	1	1	1	4.08145e-06	0.281845	1	0.156561	1	0.857227	1	1	0.904391	0.924606	1	1	1	1	1	0.473797	1	1	1	1	1
positive regulation of telomerase activity	0.162346	1	1	1	1	1	1	1	4.21424e-06	1	1	1	1	1	1	1	0.156773	1	1	1	1	1	1	1	1	1	1	1	1	1	1	1	1	0.65239	1	1	1	0.744936	1	1	1	1	1	1	1	1	0.194246	1	1
positive regulation of cellular biosynthetic process	0.57724	0.382098	0.663978	1	1	1	0.0834354	0.72708	4.21424e-06	1	0.449194	0.885815	0.836377	0.532657	0.737872	1	0.529105	0.760596	0.813645	0.999737	0.24694	0.714624	1	0.842992	1	0.999983	0.17824	0.720865	0.908916	0.454834	0.721908	0.170835	0.395314	1	0.999385	1	6.31728e-06	1	0.999998	0.835679	0.532344	0.0970473	0.609347	0.143783	0.554449	0.497672	0.0979745	0.787676	0.195804
cell-cell signaling	1	1	0.279209	0.511615	1	1	1	0.432372	1	1	0.722307	4.28133e-06	1	1	1	1	0.937904	1	1	1	0.272313	0.913053	0.828544	0.93949	0.190925	0.999983	0.675617	0.686435	0.599215	0.972986	0.101831	0.682382	0.705934	0.330202	0.783658	1	1	0.628107	1	1	0.941925	0.999913	0.970148	0.99293	1	0.968682	0.838853	1	1
protein localization to plasma membrane	0.391234	0.264449	1	1	1	1	1	0.541376	1	0.759922	1	1	0.33334	1	1	1	1	1	1	1	0.308043	1	0.530347	0.539301	1	0.354614	1	0.321273	0.754925	0.536658	0.421495	0.00994547	1	0.0770805	0.280958	1	0.608181	4.31183e-06	1	1	0.542778	1	1	0.811377	1	1	0.543755	1	0.810245
nuclear retention of pre-mRNA with aberrant 3'-ends at the site of transcription	1	1	1	1	1	1	1	1	1	1	4.401e-06	1	1	1	1	1	1	1	1	1	1	1	1	1	1	1	1	1	1	1	1	1	1	1	1	1	1	1	1	1	1	1	1	1	1	1	1	1	1
nuclear mRNA surveillance of mRNA 3'-end processing	1	1	1	1	1	1	1	1	1	1	4.401e-06	1	1	1	1	1	1	1	1	1	1	1	1	1	1	1	1	1	1	1	1	1	1	1	1	1	1	1	1	1	1	1	1	1	1	1	1	1	1
bone development	1	1	1	1	1	1	1	1	1	1	1	1	1	1	1	1	1	1	1	1	0.232632	1	1	0.498031	0.233121	1	1	1	1	1	1	0.231116	1	4.51001e-06	0.767517	0.817621	1	0.890629	0.93336	0.36471	0.476646	1	0.603557	1	1	0.561257	1	1	1
regulation of extracellular matrix organization	1	1	1	1	1	1	1	1	1	1	0.112862	1	1	1	1	1	1	1	1	1	1	1	1	1	1	1	1	1	1	1	0.407765	1	1	4.51001e-06	1	0.275399	1	1	1	1	1	1	1	1	1	1	1	1	0.336305
negative regulation of mRNA metabolic process	1	1	1	1	1	1	0.16145	1	1	1	1	1	1	1	1	1	1	1	1	1	1	1	1	0.416112	1	1	1	1	1	1	1	1	1	1	1	1	4.53222e-06	1	0.746351	1	0.103317	1	1	1	1	1	0.0188823	1	1
intermediate filament organization	1	1	1	1	1	1	1	1	1	1	1	1	1	1	1	1	1	1	1	1	1	1	1	1	1	4.5773e-06	1	1	1	1	1	1	1	0.00919661	0.34562	1	0.667123	1	1	1	1	1	1	1	1	1	1	1	1
positive regulation of biosynthetic process	0.581426	0.390708	0.670713	1	1	1	0.0868358	0.735586	4.80251e-06	1	0.455656	0.889362	0.840658	0.543325	0.747899	1	0.5437	0.762912	0.815094	0.999737	0.255738	0.718809	1	0.844689	1	0.999983	0.182478	0.726209	0.915448	0.465542	0.743803	0.184579	0.402049	0.994384	0.999982	1	1.08329e-05	1	0.999998	0.839409	0.543191	0.0992749	0.553076	0.151453	0.566474	0.502736	0.102521	0.790096	0.205585
granulocyte migration	1	1	1	1	1	1	1	1	1	1	0.199299	1	1	1	1	1	1	1	1	1	1	1	1	1	1	1	1	1	0.563763	1	0.393928	4.86148e-06	1	0.0968529	0.407337	0.429378	1	1	1	1	1	1	1	1	1	1	1	1	1
positive regulation of nitrogen compound metabolic process	0.820353	0.572542	0.823623	1	1	1	0.0290129	0.829507	0.000125738	1	1.17808e-05	0.449814	0.958299	0.783247	0.765782	0.806783	0.13228	0.674352	0.747871	0.999737	0.601032	0.750771	0.917598	0.940095	0.659785	0.999983	0.338942	0.85979	0.820301	0.784197	0.292508	0.0888309	0.620088	0.91056	0.999982	1	4.92117e-06	1	0.999998	0.782149	0.117244	0.367171	0.307547	0.0766788	0.488214	0.680832	0.223673	0.91876	0.464616
transcription by RNA polymerase I	1	1	1	1	1	1	1	1	1	1	1	1	1	1	1	1	1	1	1	1	1	1	1	1	1	1	1	1	1	1	1	1	1	0.847195	0.510292	1	0.179018	0.626092	1	1	1	0.608707	0.338246	0.199963	1	0.351425	1	5.08921e-06	0.000403373
membrane fusion	1	1	0.154492	1	1	1	1	1	1	1	0.219634	1	1	1	1	1	1	1	1	1	0.481549	1	1	1	1	1	1	1	0.000413668	0.437604	1	0.414408	1	0.270316	0.458492	0.954609	0.633909	5.17993e-06	1	1	0.453919	0.821169	1	0.209298	1	1	1	1	1
meiotic chromosome condensation	1	1	1	1	1	1	1	1	1	1	1	1	1	1	1	1	5.33267e-06	1	1	1	1	1	1	1	1	1	1	1	1	1	1	1	1	1	1	1	1	1	1	1	1	1	1	1	1	1	1	1	1
hydrogen peroxide metabolic process	5.35295e-06	1	0.00130435	1	1	1	1	1	1	1	1	1	1	1	1	1	1	1	1	1	1	1	1	1	1	1	0.0984426	1	1	0.241869	1	0.411567	1	0.46964	1	0.313375	1	0.871369	1	1	1	1	0.30477	1	1	1	1	1	1
positive regulation of B cell activation	1	1	1	1	1	1	1	1	1	1	0.199299	1	1	1	1	1	1	0.253419	1	1	1	1	1	1	1	1	1	1	1	1	0.187446	5.40859e-06	1	0.994	0.683939	1.5494e-05	1	1	1	1	1	0.781733	0.739073	1	1	1	1	1	1
regulation of leukocyte mediated cytotoxicity	1	1	1	1	1	1	1	1	1	1	1	1	1	1	1	1	1	1	1	1	1	1	1	1	1	1	1	1	5.56335e-06	0.287634	0.00167951	0.166655	0.00488302	1	1	1	1	1	1	1	1	1	1	1	1	1	1	1	1
positive regulation of wound healing	1	1	0.0940826	1	1	1	1	1	1	1	1	1	0.149999	1	1	1	1	1	1	1	0.288423	1	1	1	1	1	1	1	1	1	1	1	1	0.26024	0.488227	5.6169e-06	0.872622	0.888561	1	1	1	1	1	1	1	0.333014	1	1	1
regulation of smoothened signaling pathway	1	1	1	1	1	1	1	0.312097	1	1	1	1	1	1	1	1	1	1	1	1	0.339281	1	1	1	5.6476e-06	1	1	1	1	1	1	0.510745	1	0.628143	0.546031	0.772121	1	1	0.715076	1	1	1	1	1	1	1	1	1	1
platelet activation	0.299441	1	0.146967	1	1	1	1	1	1	1	0.207257	1	0.0421677	1	1	1	1	1	1	1	1	1	0.397583	0.450342	1	1	1	0.255576	1	0.41696	0.00129401	0.000568635	1	5.73083e-06	0.702586	0.00103981	1	0.770818	1	1	1	1	1	1	1	1	1	1	1
regulation of cholesterol esterification	1	1	1	1	1	1	1	1	1	1	1	1	1	1	1	1	1	1	1	1	1	1	1	1	1	1	1	1	1	1	1	1	1	1	1	5.73384e-06	1	1	1	1	1	1	1	1	1	1	1	1	1
vesicle fusion	1	1	0.120583	1	1	1	1	1	1	1	1	1	1	1	1	1	1	1	1	1	1	1	1	1	1	1	1	1	0.00409971	1	1	0.587394	1	0.319569	0.338514	1	0.586895	5.9177e-06	1	1	0.385458	1	1	0.136904	1	1	1	1	1
cellular response to transforming growth factor beta stimulus	1	1	1	1	1	1	1	1	1	1	1	1	1	1	1	1	1	1	1	1	1	1	1	0.537524	0.261915	1	1	1	1	0.224805	0.385701	0.576267	1	5.91826e-06	0.824539	0.225642	0.273932	0.975489	0.999998	1	1	1	1	1	1	0.631881	0.524468	1	1
protein localization to chromosome, centromeric region	1	1	1	1	1	1	1	1	1	1	1	1	1	1	1	1	6.18172e-06	1	0.120375	1	1	1	1	1	1	1	1	1	1	1	1	1	1	1	1	1	1	1	1	1	1	1	0.443767	1	1	1	1	1	1
regulation of natural killer cell mediated cytotoxicity	1	1	1	1	1	1	1	1	1	1	1	1	1	1	1	1	1	1	1	1	1	1	1	1	1	1	1	1	6.5384e-06	1	0.000153201	1	1	1	1	1	1	1	1	1	1	1	1	1	1	1	1	1	1
regulation of apoptotic process	1	1	0.103874	1	1	1	1	0.824994	0.708508	0.986244	0.368107	1	1	1	0.868215	1	0.350046	0.715448	0.761989	1	0.157775	0.905126	0.96568	1	0.689067	0.999983	0.308762	0.37944	0.647354	0.652569	6.5541e-06	1.74852e-05	0.311841	0.099879	0.407594	0.537574	0.680752	0.991883	0.543649	1	0.580698	0.927093	0.89107	0.63539	0.575601	0.712367	0.800952	1	1
positive regulation of cell migration	1	1	0.314607	1	1	1	0.387107	0.748212	1	1	0.400741	1	0.483406	1	1	0.33306	1	1	1	1	0.311696	1	0.717723	1	1	1	1	0.433585	1	0.439915	0.0536711	0.00036887	0.372536	6.5908e-06	0.401813	0.0625846	0.944516	1	0.999998	1	0.430862	1	0.970645	0.951654	1	0.78758	0.705698	1	1
muscle tissue development	1	1	1	1	1	1	1	1	1	0.868735	1	0.406897	1	1	1	1	0.331486	1	1	1	0.40554	1	1	1	1	1	1	1	1	1	0.958435	1	1	6.61974e-06	0.744515	0.656833	0.941738	0.962741	0.999998	1	0.600748	0.825006	1	0.296725	1	0.723538	1	1	1
regulation of alternative mRNA splicing, via spliceosome	1	1	1	1	1	1	1	1	1	1	1	1	1	1	1	1	1	1	1	1	0.288423	1	1	0.370528	1	1	1	1	1	1	0.457154	1	1	0.812276	1	1	6.65401e-06	1	1	1	0.0637045	1	1	1	1	1	1	1	1
bone trabecula formation	1	1	1	1	1	1	1	1	1	1	1	1	1	1	1	1	1	1	1	1	1	1	1	1	1	1	1	1	1	1	1	1	1	6.74297e-06	1	0.272873	1	1	1	1	1	1	1	1	1	1	1	1	1
peptidyl-lysine hydroxylation	1	1	1	1	1	1	1	1	1	1	1	1	1	1	1	1	1	1	1	1	1	1	1	1	1	1	1	1	1	1	1	1	1	6.74297e-06	1	1	1	1	1	1	1	1	1	1	1	1	1	1	1
actin-mediated cell contraction	1	1	1	1	1	1	1	1	1	1	1	1	1	1	1	1	1	1	1	1	1	1	1	0.424666	1	1	1	1	1	1	0.653637	1	1	6.74297e-06	0.362129	0.591721	0.994248	0.627861	1	1	1	1	1	0.591969	1	1	1	1	1
negative thymic T cell selection	1	1	1	1	1	1	1	1	1	1	1	1	1	1	1	1	1	1	1	1	1	1	1	1	1	1	1	1	1	1	0.178965	6.88562e-06	1	1	1	1	1	1	1	1	1	1	1	1	1	1	1	1	1
positive regulation of leukocyte mediated immunity	1	1	1	1	1	1	1	1	1	1	0.183518	1	1	1	1	1	1	0.245613	1	1	0.408904	0.530702	1	1	1	1	1	1	6.89681e-06	0.370761	0.0457955	0.00637717	0.0113248	1	0.643228	0.606181	1	1	1	1	1	1	0.707682	1	1	1	1	0.192451	0.546635
COPII-coated vesicle budding	1	1	1	1	1	1	1	1	1	1	1	1	1	1	1	1	1	1	1	1	1	1	1	1	1	1	1	0.0437263	1	1	1	1	1	0.86194	0.518007	0.394858	1	7.06177e-06	1	1	1	1	0.614968	0.477542	1	1	1	1	1
macromolecule modification	0.989126	0.932104	0.686002	0.953871	1	1	0.176203	0.994812	0.815058	1	0.24258	7.14719e-06	0.982001	2.26575e-05	0.461194	0.633099	0.291573	1	0.864518	0.906977	0.943349	0.846296	0.953669	0.987897	0.827486	0.999983	0.755492	0.754782	0.140176	0.954303	0.573765	0.258675	0.531233	0.452919	0.928221	0.28202	0.758196	0.892704	0.999998	0.558037	0.614517	0.934186	0.633957	0.52941	0.680366	0.283134	0.716145	0.959972	1
positive regulation of cell cycle	1	1	1	1	1	1	1	1	1	1	0.299033	1	0.348148	1	0.452765	1	7.34203e-06	1	0.377912	1	0.335953	1	1	1	1	1	1	1	1	1	0.915036	0.889135	0.259336	0.801908	1	0.955156	0.799926	1	0.999998	1	0.558653	0.747864	0.887898	0.579515	1	0.146544	0.272557	1	1
mitotic spindle assembly	1	1	1	1	1	1	1	1	1	1	1	1	1	1	0.193627	1	7.34203e-06	1	0.170814	1	1	1	1	1	1	1	1	1	1	1	1	1	1	0.840172	1	1	0.165872	0.615821	0.639845	1	1	1	1	1	0.00550915	1	1	1	1
cellular lipid metabolic process	1	1	0.0699557	0.302017	0.98828	1	1	0.225011	0.590313	1	0.569764	0.361595	1	1	1	1	1	1	1	0.941916	0.945569	1	0.622781	0.864929	1	0.999983	1	1	1	0.470162	0.883559	0.708359	1	1	7.57255e-06	0.025742	1	0.00742324	0.999998	0.405424	1	1	0.797423	0.998386	0.964726	0.747535	1	1	1
positive regulation of transcription by RNA polymerase I	1	1	1	1	1	1	1	1	1	1	1	1	1	1	1	1	1	1	1	1	1	1	1	1	1	1	1	1	1	1	1	1	1	1	1	1	0.656434	1	1	1	1	0.386759	1	0.083917	1	0.215912	1	1	7.62402e-06
vesicle targeting, to, from or within Golgi	1	1	1	1	1	1	1	1	1	1	1	1	1	1	1	1	1	1	1	1	1	1	1	1	1	1	1	0.193964	1	1	1	1	1	0.865604	0.520682	0.395963	1	7.77237e-06	1	1	1	1	0.618534	0.480732	1	1	1	1	1
regulation of T cell mediated immunity	1	1	1	1	1	1	1	1	1	1	1	1	1	1	1	1	1	1	1	1	0.334117	0.481128	1	1	1	1	1	1	7.80811e-06	0.298831	0.0636174	0.502663	0.0055009	1	1	1	0.933488	1	1	1	1	1	1	1	1	1	1	1	1
organelle membrane fusion	1	1	0.123863	1	1	1	1	1	1	1	1	1	1	1	1	1	1	1	1	1	1	1	1	1	1	1	1	1	0.00460201	1	1	0.596417	1	0.334047	0.347373	1	0.603824	8.16511e-06	1	1	0.385458	1	1	0.138944	1	1	1	1	1
DNA-templated transcription, termination	1	1	1	1	0.495623	1	1	1	1	1	1	1	1	1	1	1	1	1	1	1	1	1	1	1	1	1	1	1	1	1	1	1	1	1	0.540563	1	0.00427813	0.702775	1	1	1	1	0.357704	0.503868	0.366114	1	1	8.28889e-06	1
rRNA modification	1	1	1	1	1	1	1	1	1	1	1	1	1	1	1	1	1	1	1	0.187268	1	1	1	1	1	1	1	1	1	1	1	1	1	1	1	1	0.758094	1	1	1	1	1	1	1	1	1	1	1	0.298786
viral translation	1	1	1	1	1	1	8.88626e-06	1	1	1	1	1	1	1	1	1	1	1	1	1	1	1	1	1	1	1	1	1	1	1	1	1	1	1	1	1	0.0542818	0.615821	1	1	1	1	1	0.28627	1	1	1	1	1
organophosphate metabolic process	0.693277	0.513365	0.159055	0.000588234	1	1	1	0.628258	0.579628	1	1	1	1	9.02493e-06	1	1	0.756302	1	1	1	0.570515	0.697128	0.235863	0.864929	1	0.999983	0.204845	0.164712	0.47704	0.285739	0.187446	0.805076	1	1	0.253484	0.54323	0.987813	0.278887	1	1	1	0.999913	0.873795	0.963851	1	0.887516	0.43957	0.628982	1
phosphate-containing compound metabolic process	0.967471	0.547364	0.247787	0.0438252	1	1	0.344693	0.927976	0.89417	1	0.644517	0.223559	0.949094	9.03824e-06	0.55541	0.468699	0.0593589	1	0.904901	0.999737	0.796852	0.591781	0.277431	0.659697	0.633134	0.999983	0.316794	0.233405	0.776225	0.744399	0.00500787	0.00344363	0.590678	0.983613	0.307305	0.890613	1	0.932403	0.999998	0.766367	0.884381	0.999913	0.863141	0.627894	0.992423	0.482559	0.416266	0.667298	1
nephron development	1	1	1	1	1	1	1	1	1	1	1	1	0.227836	9.03824e-06	1	1	1	1	1	1	0.0847629	1	1	1	1	1	1	1	0.554518	1	0.705839	1	1	0.0849861	0.673569	0.414268	1	0.9098	0.851362	1	1	0.779092	1	1	1	1	1	1	1
vesicle targeting	1	1	1	1	1	1	1	1	1	1	1	1	1	1	1	1	1	1	1	1	1	1	1	1	1	1	1	0.206245	1	1	1	1	1	0.92428	0.578056	0.484565	1	9.09412e-06	0.744299	1	1	1	0.379597	0.534658	1	1	1	1	1
postsynaptic actin cytoskeleton organization	1	1	1	1	1	1	1	0.129259	1	1	1	1	9.2496e-06	1	1	1	1	1	1	1	1	1	1	1	1	1	1	1	1	1	1	1	1	0.400397	1	1	1	1	1	1	1	1	0.345317	1	1	1	1	1	1
hormone metabolic process	1	1	1	1	0.782213	1	1	1	1	1	1	1	1	1	1	1	1	1	1	1	0.123226	1	1	1	1	1	1	1	1	0.487275	1	1	1	1	9.44846e-06	0.859044	1	0.619123	1	1	1	0.877604	1	1	1	1	1	1	1
organelle assembly	1	1	1	1	0.648633	0.957904	1	0.0111557	1	1	1	1	0.264093	1	0.737872	0.457109	0.0174108	0.584879	0.634121	1	0.33974	0.805569	0.320228	0.842992	9.55877e-06	0.846698	1	1	1	0.231426	0.655553	0.985165	1	0.306581	0.540563	1	0.452374	0.207863	0.0309612	0.688445	0.833938	0.74328	0.182859	0.203867	0.30436	1	0.106802	1	0.428902
phosphorus metabolic process	0.968176	0.552257	0.249739	0.0453288	1	1	0.349079	0.931168	0.89417	1	0.64888	0.228185	0.949094	9.71718e-06	0.561025	0.471598	0.061095	1	0.904901	0.999737	0.687467	0.597595	0.277431	0.666311	0.638137	0.999983	0.320045	0.235508	0.785579	0.751666	0.0056526	0.00389518	0.594371	0.990507	0.318981	0.903305	1	0.944589	0.999998	0.767116	0.886346	0.999913	0.871882	0.638257	0.992423	0.221508	0.425608	0.671563	1
negative T cell selection	1	1	1	1	1	1	1	1	1	1	1	1	1	1	1	1	1	1	1	1	1	1	1	1	1	1	1	1	1	1	0.0179712	9.75718e-06	1	1	1	1	1	1	1	1	1	1	1	1	1	1	1	1	1
immune response-regulating cell surface receptor signaling pathway involved in phagocytosis	1	1	1	1	1	1	1	1	1	1	0.188747	1	0.0394534	1	1	1	1	1	1	1	1	1	1	1	1	1	1	1	1	9.76981e-06	0.0143313	0.000193457	0.15565	1	0.660609	0.00721518	1	1	1	1	1	1	1	1	1	1	0.393435	1	1
Fc-gamma receptor signaling pathway involved in phagocytosis	1	1	1	1	1	1	1	1	1	1	0.188747	1	0.0394534	1	1	1	1	1	1	1	1	1	1	1	1	1	1	1	1	9.76981e-06	0.0143313	0.000193457	0.15565	1	0.660609	0.00721518	1	1	1	1	1	1	1	1	1	1	0.393435	1	1
regulation of natural killer cell mediated immunity	1	1	1	1	1	1	1	1	1	1	1	1	1	1	1	1	1	1	1	1	1	1	1	1	1	1	1	1	9.97419e-06	1	0.00022293	1	1	1	1	1	1	1	1	1	1	1	1	1	1	1	1	1	1
[truncated: 58 more columns]

## Sheet: GO CC
source	term_name	adjusted_p_value__q2 25	adjusted_p_value__q3 25	adjusted_p_value__q4 25	adjusted_p_value__q1 21	adjusted_p_value__q2 21	adjusted_p_value__q3 21	adjusted_p_value__q1 11	adjusted_p_value__q2 11	adjusted_p_value__q5 11	adjusted_p_value__q7 11	adjusted_p_value__q8 11	adjusted_p_value__q9 11	adjusted_p_value__q11 11	adjusted_p_value__q1 16	adjusted_p_value__q2 16	adjusted_p_value__q5 16	adjusted_p_value__q6 16	adjusted_p_value__q7 16	adjusted_p_value__q9 16	adjusted_p_value__q1 4	adjusted_p_value__q2 4	adjusted_p_value__q3 4	adjusted_p_value__q5 4	adjusted_p_value__q7 4	adjusted_p_value__q8 4	adjusted_p_value__q10 4	adjusted_p_value__q12 4	adjusted_p_value__q14 4	adjusted_p_value__q1 5	adjusted_p_value__q2 5	adjusted_p_value__q4 5	adjusted_p_value__q5 5	adjusted_p_value__q7 5	adjusted_p_value__q1 1	adjusted_p_value__q2 1	adjusted_p_value__q3 1	adjusted_p_value__q1 2	adjusted_p_value__q2 2	adjusted_p_value__q3 2	adjusted_p_value__q4 2	adjusted_p_value__q5 2	adjusted_p_value__q6 2	adjusted_p_value__q7 2	adjusted_p_value__q8 2	adjusted_p_value__q1 8	adjusted_p_value__q2 8	adjusted_p_value__q3 8	adjusted_p_value__q4 8
GO:CC	organellar large ribosomal subunit	1	1	1	0.00482836	1	1.50393e-91	1	1	1	1	1	1	1	1	1	1	1	1	1	0.0902573	1	0.325982	1	1	1	1	1	1	1	1	1	1	1	1	1	1	0.860409	1	1	1	1	1	1	1	1	1	1	1
GO:CC	mitochondrial large ribosomal subunit	1	1	1	0.00482836	1	1.50393e-91	1	1	1	1	1	1	1	1	1	1	1	1	1	0.0902573	1	0.325982	1	1	1	1	1	1	1	1	1	1	1	1	1	1	0.860409	1	1	1	1	1	1	1	1	1	1	1
GO:CC	cytosolic ribosome	1	1	1	1	1	0.0597855	0.224907	1	1	1	1	1	1	1	1	1	1	1	1	1	1	1	1	1	1	1	1	1	1	1	1	1	1	1	1	1	0.524432	0.879415	2.142e-90	1	0.303783	0.0320197	0.556577	1	1	1	0.347258	1
GO:CC	mitochondrial ribosome	1	1	1	0.00913443	1.06172e-35	2.65737e-85	1	1	1	1	1	1	1	1	1	1	1	1	1	4.40094e-06	1	0.361281	1	1	1	1	1	1	1	1	1	1	1	1	1	1	0.92764	1	1	1	1	1	1	1	1	1	1	1
GO:CC	organellar ribosome	1	1	1	0.00913443	1.06172e-35	2.65737e-85	1	1	1	1	1	1	1	1	1	1	1	1	1	4.40094e-06	1	0.361281	1	1	1	1	1	1	1	1	1	1	1	1	1	1	0.92764	1	1	1	1	1	1	1	1	1	1	1
GO:CC	large ribosomal subunit	1	1	1	0.0137652	1	3.32002e-79	0.240344	1	1	1	1	1	1	1	1	1	1	1	1	0.172594	1	0.429449	1	1	1	1	1	1	1	1	1	1	1	1	1	1	0.825741	1	4.7694e-58	1	0.321055	0.83956	1	1	1	1	0.354422	1
GO:CC	ribosomal subunit	1	1	1	0.0317779	4.33806e-27	3.25098e-73	0.248739	0.331484	1	1	1	1	1	1	1	1	1	1	1	8.27469e-05	1	0.445219	1	1	1	1	1	1	1	1	1	1	1	1	1	1	0.636241	0.983156	3.86439e-76	1	0.398817	0.178788	0.693458	1	1	1	0.446036	1
GO:CC	blood microparticle	0.0512464	0.277493	1	1	1	1	1	0.275183	1	1	1	1	7.79526e-05	1	1	1	1	1	1	1	1	1	1	1	1	0.423678	1	1	1	1	1	1	1	0.373013	0.358829	3.26466e-75	0.987612	1	1	1	1	1	1	1	1	1	1	1
GO:CC	extracellular space	0.0669611	0.699286	0.307536	0.952582	1	1	0.66593	1.95124e-06	0.00334889	1	0.542147	0.00757038	0.00107014	1	1	0.829704	1	0.78551	0.511047	0.78562	0.0387047	0.839691	0.946228	0.82292	0.867963	4.33205e-07	0.523771	0.239409	0.0702866	0.00125224	0.235052	0.0840565	0.0441682	1.03649e-30	0.000494085	5.60872e-74	1	0.269233	0.000347496	1	0.707752	1	0.986302	0.895545	0.994195	0.0461866	0.384989	0.704688
GO:CC	cytosolic large ribosomal subunit	1	1	1	1	1	0.24837	0.139829	1	1	1	1	1	1	1	1	1	1	1	1	1	1	1	1	1	1	1	1	1	1	1	1	1	1	1	1	1	0.860409	1	1.91785e-72	1	0.213398	0.656463	1	1	1	1	0.254747	1
GO:CC	ribosome	1	1	0.188979	0.0465022	3.49476e-33	2.34967e-71	0.270379	0.378408	1	1	1	1	1	1	1	1	1	1	1	0.00019124	1	0.501655	1	1	1	1	1	1	0.761851	1	0.919931	1	1	1	0.828502	1	0.794324	0.932386	1.43146e-70	1	0.455706	0.290595	0.773413	1	1	1	0.504931	1
GO:CC	extracellular region	0.147585	0.792935	0.441019	0.952582	1	1	0.781745	6.02404e-05	0.013239	1	0.667817	0.0117961	0.000733881	1	1	0.908578	1	0.399204	0.415411	0.89873	0.190429	0.839691	0.946228	0.765625	0.892008	2.32215e-05	0.598406	0.325936	0.173044	0.00572767	0.0648565	0.0740784	0.0285436	1.26045e-30	0.000153312	5.8068e-69	1	0.698278	0.0141682	1	0.750595	1	0.993672	0.988847	1	0.0911679	0.591543	0.8219
GO:CC	mitochondrial protein-containing complex	1	1	1	2.86652e-08	2.96819e-26	8.58271e-67	1	1	1	3.00408e-20	1	1	1	1	1	1	1	1	1	2.98652e-09	1	0.520303	1	1	1	1	1	1	1	1	0.92858	1	1	1	1	1	0.851997	0.698278	1	1	1	0.969306	0.797321	1	1	1	1	1
GO:CC	organelle subcompartment	1	1	1	1	1	1	1	0.492492	1	1	0.763954	1	0.741139	1	0.965467	1	1	0.787277	1	0.664469	1	0.749007	0.857442	0.730407	1	1	1	0.184803	0.000596238	0.523244	1	0.68352	0.00290034	1	1	1	0.988431	4.05067e-65	0.954149	0.61158	1	1	0.347884	0.912573	0.998181	1	1	1
GO:CC	external encapsulating structure	1	0.454714	1	1	1	1	1	1	1	0.783302	1	1	1	1	0.672329	0.307283	1	0.413931	1	1	1	1	1	0.730407	0.508007	0.212983	1	1	1	0.724971	0.508699	0.945679	1	2.78367e-63	0.000573698	2.36935e-44	0.917666	0.999825	1	1	0.361475	1	1	1	1	0.424213	1	1
GO:CC	extracellular matrix	1	0.454714	1	1	1	1	1	1	1	0.783302	1	1	1	1	0.672329	0.307283	1	0.413931	1	1	1	1	1	0.730407	0.508007	0.212983	1	1	1	0.724971	0.508699	0.945679	1	2.78367e-63	0.000573698	2.36009e-44	0.917666	0.999825	1	1	0.361475	1	1	1	1	0.424213	1	1
GO:CC	endoplasmic reticulum subcompartment	1	1	1	1	1	1	1	0.823567	1	1	0.628588	1	0.595007	1	0.889054	1	0.856517	1	1	0.78562	1	0.579124	0.720544	0.730407	1	1	1	0.239409	0.00831725	0.283041	1	0.553122	0.000541376	1	1	1	0.92764	1.53234e-61	1	0.614223	1	1	0.427231	0.909556	1	0.958495	1	1
GO:CC	nuclear outer membrane-endoplasmic reticulum membrane network	1	1	0.502615	1	1	1	1	0.527484	1	1	0.628588	1	0.595815	1	0.889054	1	0.857459	1	1	0.78562	1	0.581777	0.720544	0.730407	1	1	1	0.240726	0.00918273	0.287325	1	0.570481	0.000563793	1	1	1	0.933384	4.95578e-61	1	0.614223	1	1	0.4352	0.912573	1	0.958495	1	1
GO:CC	organelle membrane	1	0.90423	0.157214	0.255916	1.66979e-11	1.67445e-22	0.918808	0.602583	1	3.32682e-06	0.542147	1	0.925965	0.115181	1	1	1	0.947499	1	0.000172762	0.790838	0.556516	0.782087	0.730407	0.94793	1	0.988123	0.239409	0.0231716	0.48139	0.977133	0.371405	0.00990303	1	0.974927	1	0.976192	3.70465e-60	1	0.655002	1	1	0.264495	0.0308523	1	1	0.765938	1
GO:CC	endoplasmic reticulum membrane	1	1	1	1	1	1	1	0.823567	1	1	0.628588	1	0.595007	1	0.889054	1	0.856517	1	1	0.78562	1	0.579124	0.720544	0.730407	1	1	1	0.239409	0.00817349	0.283041	1	0.553122	0.000541376	1	1	1	0.92764	5.30769e-60	1	0.614223	1	1	0.425972	0.909556	1	0.958495	1	1
GO:CC	mitochondrial matrix	1	1	0.275814	1.52725e-09	1.26864e-30	3.82535e-59	1	1	1	5.79226e-05	1	1	1	1	1	1	0.385002	1	1	0.000172762	0.607428	0.361281	0.443106	1	1	1	0.523771	1	0.898212	0.673172	0.926789	0.979409	1	1	0.267644	1	1	1	1	1	1	0.945709	0.921576	0.696142	1	1	0.666352	1
GO:CC	collagen-containing extracellular matrix	1	1	1	1	1	1	1	1	1	0.674638	1	1	1	1	1	0.249336	1	0.349114	1	1	1	1	1	1	1	0.122938	1	1	1	0.625854	0.289895	0.967172	1	1.46744e-58	0.00034658	1.73564e-45	0.92764	0.999825	1	1	0.578798	1	1	1	1	0.314774	1	1
GO:CC	extracellular exosome	0.0512464	0.792935	0.717101	0.952582	1	1	0.454256	1.75869e-09	0.000187765	1	0.313895	0.000181297	7.79526e-05	1	1	0.669221	1	0.82041	0.230189	0.477914	0.0131055	0.600312	0.782087	0.730407	0.892008	6.05043e-10	0.523771	0.239409	0.0616169	5.04334e-06	0.236779	0.000589273	0.00671166	4.09893e-15	0.000552296	2.20929e-56	0.951655	0.000256837	3.48556e-07	1	0.541282	0.881788	0.730352	0.440502	1	0.0251808	0.0986	0.504318
GO:CC	mitochondrial inner membrane	1	0.441484	0.283647	0.000326319	2.76617e-28	5.95577e-56	1	1	1	2.15907e-18	1	1	1	1	1	1	1	1	1	5.08631e-09	0.832732	0.600312	1	1	1	1	1	1	0.483813	1	0.931348	0.979409	1	1	0.837646	1	0.92764	0.0228146	1	0.71947	1	1	0.351192	0.922625	1	1	1	1
GO:CC	extracellular membrane-bounded organelle	0.0512464	0.792935	0.718629	0.952582	1	1	0.454256	2.06259e-09	0.000200781	1	0.324271	0.000202355	7.79526e-05	1	1	0.669221	1	0.82041	0.236575	0.477914	0.0131055	0.600312	0.782087	0.730407	0.892008	9.30542e-10	0.523771	0.239409	0.0753261	5.3851e-06	0.271543	0.00090148	0.00744479	1.58574e-15	0.000437746	8.2653e-56	0.983852	0.000339668	6.90694e-07	1	0.541282	0.90112	0.673322	0.48071	1	0.0251808	0.10214	0.504318
GO:CC	extracellular vesicle	0.0512464	0.792935	0.718629	0.952582	1	1	0.454256	2.06259e-09	0.000200781	1	0.324271	0.000202355	7.79526e-05	1	1	0.669221	1	0.82041	0.236575	0.477914	0.0131055	0.600312	0.782087	0.730407	0.892008	9.30542e-10	0.523771	0.239409	0.0753261	5.3851e-06	0.271543	0.00090148	0.00744479	1.58574e-15	0.000437746	8.2653e-56	0.983852	0.000338732	6.90694e-07	1	0.541282	0.90112	0.673322	0.48071	1	0.0251808	0.10214	0.504318
GO:CC	extracellular organelle	0.0512464	0.792935	0.718629	0.952582	1	1	0.454256	2.06259e-09	0.000200781	1	0.324271	0.000202355	7.79526e-05	1	1	0.669221	1	0.82041	0.236575	0.477914	0.0131055	0.600312	0.782087	0.730407	0.892008	9.30542e-10	0.523771	0.239409	0.0753261	5.3851e-06	0.271543	0.00090148	0.00744479	1.58574e-15	0.000437746	8.2653e-56	0.983852	0.000339668	6.90694e-07	1	0.541282	0.90112	0.673322	0.48071	1	0.0251808	0.10214	0.504318
GO:CC	ribonucleoprotein complex	1	1	0.104865	0.211533	1.12785e-18	9.90538e-53	0.000230848	0.164338	0.402207	1	1	0.637326	0.018522	0.41958	1	1	0.902016	1	1	0.00819242	1	0.270362	1	0.676809	1	1	1	1	0.951673	1	1	0.967172	1	1	1	1	2.45911e-08	1	1.11594e-55	1	8.71738e-05	0.621976	0.590386	0.666408	6.36074e-06	1	0.000391433	1
GO:CC	organelle inner membrane	1	0.454714	0.309376	0.000506153	3.67064e-27	5.92845e-54	1	0.594555	1	1.12749e-17	0.456003	1	1	1	1	1	1	1	1	5.70993e-09	0.853671	0.630771	0.778615	1	1	1	1	1	0.548233	1	0.960761	0.987522	1	1	0.888943	1	0.85382	0.000396721	1	0.73829	1	1	0.386279	0.949603	1	1	1	1
GO:CC	mitochondrial membrane	1	0.55023	0.376993	0.00159108	3.26723e-26	4.50626e-49	0.454256	1	1	7.28681e-16	1	1	1	1	1	1	1	1	1	5.84569e-08	0.77887	0.114092	1	1	1	1	1	0.48805	0.280368	0.817681	0.999171	0.932886	1	1	0.668376	1	0.605063	0.109602	1	0.61158	1	0.945709	0.390358	0.988847	1	1	1	1
GO:CC	mitochondrial envelope	1	0.55023	0.124199	0.00197072	1.31772e-25	5.45354e-48	0.461494	1	1	1.75488e-15	1	1	1	1	1	1	1	1	1	8.79727e-08	0.783939	0.122669	1	1	1	1	0.671752	0.497904	0.320647	0.827342	1	0.946512	0.408584	1	0.570468	1	0.583114	0.108877	1	0.61158	1	0.966907	0.428049	0.907277	1	1	1	1
GO:CC	endoplasmic reticulum	0.892643	1	0.313476	0.952582	1	1	1	0.952076	1	1	0.807479	1	0.759424	1	0.824145	1	1	0.82041	1	0.91348	0.761994	0.782779	0.743871	0.790782	1	1	0.671752	0.447653	0.119715	0.607832	1	0.204169	0.00488059	0.000246339	0.530774	5.82979e-06	1	1.12783e-44	0.000197745	0.774713	1	1	0.480045	1	1	0.834912	1	1
GO:CC	mitochondrion	1	0.711328	0.254629	6.98246e-08	4.84821e-26	7.47444e-44	0.672017	0.924263	1	1.18999e-13	0.750083	0.637326	1	1	1	1	0.633198	0.78551	0.728652	1.2236e-07	0.783939	0.361281	0.841069	1	0.867963	1	0.611911	0.704668	0.296954	0.489569	0.782372	0.991205	0.274525	1	0.0679306	1	0.81737	0.36248	1	0.71947	0.958858	0.993687	0.497014	1	0.997561	0.931641	0.797951	0.707972
GO:CC	organellar small ribosomal subunit	1	1	1	1	1.08418e-43	0.00547374	1	1	1	1	1	1	1	1	1	1	1	1	1	8.79727e-08	1	1	1	1	1	1	1	1	1	1	1	1	1	1	1	1	1	1	1	1	1	1	1	1	1	1	1	1
GO:CC	mitochondrial small ribosomal subunit	1	1	1	1	1.08418e-43	0.00547374	1	1	1	1	1	1	1	1	1	1	1	1	1	8.79727e-08	1	1	1	1	1	1	1	1	1	1	1	1	1	1	1	1	1	1	1	1	1	1	1	1	1	1	1	1
GO:CC	endomembrane system	0.960941	0.939793	0.233138	1	1	1	1	0.24057	0.793488	1	0.477162	0.810944	0.818374	0.000459731	0.901226	0.651823	1	0.981542	0.97875	0.899433	0.663674	0.953181	0.446883	0.730407	0.892123	1	0.742143	0.613503	0.126969	0.113581	0.0828714	0.00113366	0.0308999	3.08773e-07	0.160331	6.00566e-05	1	5.49185e-41	0.0358477	0.843487	1	1	0.480045	0.198448	1	0.932472	0.722565	0.8219
GO:CC	focal adhesion	1	0.396667	0.254315	1	1	0.995176	0.0129515	0.207289	1	1	0.376595	1	0.053366	1	0.573576	1	1	0.349114	1	1	0.790838	0.591745	0.720544	0.430367	1	1	1	0.325936	0.643606	0.0086071	6.31814e-05	0.055078	1	6.30721e-41	0.20005	1	0.92764	0.56066	4.25324e-17	1	0.578798	0.338179	0.311582	0.11192	1	0.711699	0.121465	1
GO:CC	cell-substrate junction	1	0.396667	0.254629	1	1	0.995176	0.0129515	0.211041	1	1	0.376595	1	0.0540909	1	0.573576	1	1	0.349114	1	1	0.790838	0.591745	0.720544	0.430367	1	1	1	0.325936	0.643606	0.00899095	1.80592e-05	0.0590567	1	1.44429e-40	0.209001	1	0.92764	0.575081	5.56186e-17	1	0.578798	0.338179	0.311845	0.11192	1	0.711699	0.123701	1
GO:CC	organelle envelope	1	0.652083	0.188979	0.00913443	4.21801e-21	1.67879e-40	0.57385	0.331484	1	9.5581e-13	0.32956	1	1	1.27543e-07	1	0.488655	1	1	1	1.2236e-07	0.882235	0.270362	0.922527	0.805475	1	1	0.742143	0.624887	0.643606	0.931529	0.919931	0.946512	0.533011	1	0.616033	1	0.424439	0.000138224	1	0.61158	1	0.945709	0.477356	0.6931	1	1	0.687734	1
GO:CC	envelope	1	0.652083	0.188979	0.00913443	4.21801e-21	1.67879e-40	0.57385	0.331484	1	9.5581e-13	0.32956	1	1	1.27543e-07	1	0.488655	1	1	1	1.2236e-07	0.882235	0.270362	0.922527	0.805475	1	1	0.742143	0.624887	0.643606	0.931529	0.919931	0.946512	0.533011	1	0.616033	1	0.424439	0.000138224	1	0.61158	1	0.945709	0.477356	0.6931	1	1	0.687734	1
GO:CC	vesicle	0.211811	0.55023	0.186478	1	1	1	0.7315	1.57579e-06	0.00661381	1	0.601513	0.00477708	0.000401672	1	1	0.569991	1	0.82041	0.573751	0.836442	0.0227852	0.600312	0.565506	0.730407	0.892008	3.15088e-06	0.523771	0.175078	0.000352177	1.0621e-07	6.31814e-05	1.74599e-08	0.016486	3.51971e-12	0.00222832	3.6281e-38	1	8.70495e-07	0.00238092	0.99646	0.652333	1	0.427231	0.0843503	1	0.0461866	0.254747	0.333457
GO:CC	preribosome	1	1	1	1	1	1	1	1	1	1	1	1	1	1	1	1	1	1	1	1	1	1	1	1	1	1	1	1	1	1	1	1	1	1	1	1	0.917666	1	0.0137766	1	1	0.739842	0.494825	1	0.0262042	1	1	1
GO:CC	intrinsic component of membrane	0.992791	0.711328	0.970658	1	1	1	1	1	1	1	0.999963	1	1	1	1	1	1	0.992079	1	0.945132	1	1	0.987556	0.790782	1	1	0.988123	1	0.957397	0.998853	1	0.946512	0.0881416	1	1	1	1	7.39541e-37	1	0.614223	1	1	0.794656	1	1	1	1	0.993863
GO:CC	intermediate filament	1	1	1	1	1	1	1	1	1	1	1	1	1	1	1	1	1	1	1	1	1	1	1	1	1	2.83955e-35	1	1	1	1	1	0.879678	0.153561	0.18599	0.530774	1	0.983852	1	1	1	1	1	1	1	1	1	1	1
GO:CC	integral component of membrane	1	0.863223	0.970658	1	1	1	1	1	1	1	0.999963	1	1	1	1	1	1	0.992079	1	0.945132	1	1	0.987556	0.783148	1	1	0.988123	1	0.944611	0.998853	1	0.946512	0.0800435	1	1	1	1	3.6763e-35	1	0.614223	1	1	0.744712	1	1	1	1	0.993863
GO:CC	anchoring junction	1	0.55023	0.401102	0.697653	1	1	0.0554866	0.397532	0.418237	1	0.542417	1	0.136202	1	0.789973	1	0.947024	0.5356	1	1	0.790838	0.766439	0.602794	0.430367	1	0.180365	0.671752	0.504309	0.757	0.00694307	8.97059e-07	0.0101917	1	6.5149e-35	0.0320297	1	1	0.00965716	2.6166e-14	1	0.500146	0.325062	0.31153	0.267147	0.98021	0.921552	0.33421	1
GO:CC	small ribosomal subunit	1	1	1	1	1.51598e-34	0.0328756	1	0.197975	1	1	1	1	1	1	1	1	1	1	1	2.89437e-06	1	1	1	1	1	1	1	1	1	1	1	1	1	0.941197	1	1	0.407936	0.806115	1.09731e-15	1	1	0.0991397	0.491773	1	1	1	1	1
GO:CC	intermediate filament cytoskeleton	1	1	1	1	1	1	1	1	1	1	1	1	1	1	1	1	1	1	1	1	1	1	1	1	1	8.72699e-34	1	1	0.768109	1	1	0.902405	0.178464	0.0947859	0.570468	1	0.993505	0.999825	1	1	1	1	1	1	1	1	1	1
GO:CC	nucleolus	1	0.585277	0.441019	0.277205	0.200486	0.674122	0.248739	0.775083	0.455033	1	8.78158e-09	0.714582	1	0.514056	0.836542	0.429446	0.22963	0.574709	0.189577	1	0.663674	1	0.66971	1	1	1	1	1	0.643606	0.382538	0.995001	0.526467	1	1	0.953328	1	0.000633815	0.993766	4.54324e-15	0.784344	0.827682	0.178788	0.504213	0.226836	1.55889e-08	0.932472	0.594781	0.000816507
GO:CC	actin cytoskeleton	0.44743	0.0506948	0.0732434	1	0.947864	1	1	1	0.315657	1	0.433437	0.540696	8.53841e-05	1	1	1	0.421171	1	0.376479	1	0.623287	0.605285	1	0.501083	1	0.897258	1	1	0.49631	2.37564e-06	0.00147322	0.00265123	0.293305	1.49615e-31	0.0905672	1	0.986128	0.983156	1	1	0.652333	0.945709	0.351192	0.0104509	1	0.76575	0.674057	1
GO:CC	mitochondrial respiratory chain complex I	1	1	1	1	1	1	1	1	1	1.2842e-30	1	1	1	1	1	1	1	1	1	1	1	1	1	1	1	1	1	1	1	1	1	1	1	1	1	1	0.838332	0.100655	1	1	1	0.621976	1	1	1	1	1	1
GO:CC	NADH dehydrogenase complex	1	1	1	1	1	1	1	1	1	1.2842e-30	1	1	1	1	1	1	1	1	1	1	1	1	1	1	1	1	1	1	1	1	1	1	1	1	1	1	0.838332	0.100655	1	1	1	0.621976	1	1	1	1	1	1
GO:CC	respiratory chain complex I	1	1	1	1	1	1	1	1	1	1.2842e-30	1	1	1	1	1	1	1	1	1	1	1	1	1	1	1	1	1	1	1	1	1	1	1	1	1	1	0.838332	0.100655	1	1	1	0.621976	1	1	1	1	1	1
GO:CC	CMG complex	1	1	1	1	1	1	1	1	1	1	1	1	1	1	6.19992e-30	1	1	1	1	1	1	1	1	1	1	1	1	1	1	1	1	1	1	1	1	1	1	1	1	1	1	1	1	1	1	1	1	1
GO:CC	platelet alpha granule lumen	1	1	1	1	1	1	1	1	1	1	1	1	1	1	1	1	1	1	1	1	1	1	1	1	1	1	1	1	1	0.233363	0.571323	1	1	0.000706064	0.173122	1.16284e-29	1	0.766643	1	1	1	1	1	1	1	1	1	1
GO:CC	90S preribosome	1	1	1	1	1	1	1	1	1	1	1	1	1	1	1	1	1	1	1	1	1	1	1	1	1	1	1	1	1	1	1	1	1	1	1	1	1	1	0.269604	1	1	1	0.354321	1	1	1	1	1
GO:CC	small-subunit processome	1	1	1	1	1	1	1	1	1	1	1	1	1	1	1	1	1	1	1	1	1	1	1	1	1	1	1	1	1	1	1	1	1	1	1	1	1	1	0.344586	1	1	0.573635	1	1	0.00866247	1	1	1
GO:CC	keratin filament	1	1	1	1	1	1	1	1	1	1	1	1	1	1	1	1	1	1	1	1	1	1	1	1	1	2.95845e-29	1	1	1	1	1	1	1	1	0.570468	1	0.933384	1	1	1	1	1	1	1	1	1	1	1
GO:CC	platelet alpha granule	1	1	0.105474	1	1	1	1	1	1	1	1	1	1	1	1	1	1	1	1	1	1	1	0.385843	0.464263	1	1	1	1	1	0.280907	0.649904	1	1	0.000155277	0.0128721	3.53378e-29	1	0.850523	1	1	1	1	1	1	1	1	1	1
GO:CC	respirasome	1	1	1	1	1	1	1	1	1	7.85054e-29	1	1	1	1	1	1	1	1	1	1.22903e-07	1	1	1	1	1	1	1	1	1	1	1	1	1	1	0.57307	1	0.761554	0.0128723	1	1	1	0.787172	0.540008	1	1	1	1	1
GO:CC	vesicle lumen	1	0.354353	0.223219	1	1	1	1	0.0465212	0.22575	1	0.32956	0.00162697	0.24093	1	1	1	1	1	1	1	1	1	1	0.730407	1	1	1	1	0.799445	0.081501	0.000676241	0.00582947	1	0.000259931	0.640894	1.80656e-28	1	0.983156	0.958034	1	1	0.993687	0.610352	0.820622	1	1	0.254803	1
GO:CC	DNA replication preinitiation complex	1	1	1	1	1	1	1	1	1	1	1	1	1	1	2.04421e-28	1	1	1	1	1	1	1	1	1	1	1	1	1	1	1	1	1	1	1	1	1	1	1	1	1	1	1	1	1	1	1	1	1
GO:CC	supramolecular fiber	0.667877	0.592284	0.159099	1	1	1	1	1.65035e-10	1.53207e-06	1	1	0.42827	0.00104785	1	1	0.429446	1.94321e-05	0.257564	0.0467984	1	0.823774	1	0.88889	0.790782	0.68752	1.28412e-20	0.724077	0.239409	0.98912	0.406597	0.367096	0.41849	0.136255	2.73934e-28	0.327947	1	0.851997	0.875522	1	0.784344	0.548477	1	0.670084	0.250238	0.998181	0.932472	1	1
GO:CC	supramolecular polymer	0.667877	0.592284	0.159099	1	1	1	1	1.65035e-10	1.53207e-06	1	1	0.42827	0.00104785	1	1	0.429446	2.03534e-05	0.257564	0.0467984	1	0.823774	1	0.88889	0.790782	0.68752	1.28412e-20	0.724077	0.239409	0.98912	0.409479	0.376733	0.427217	0.136476	4.2138e-28	0.147507	1	0.858451	0.878628	1	0.784344	0.549396	1	0.67083	0.252505	0.998181	0.932472	1	1
GO:CC	high-density lipoprotein particle	1	1	1	1	1	1	1	1	1	1	1	1	1	1	1	1	1	1	1	1	1	1	1	1	1	1	1	1	1	1	1	1	1	1	1	9.38739e-28	1	1	1	1	1	1	1	1	1	1	1	1
GO:CC	secretory granule lumen	1	0.354353	0.223219	1	1	1	1	0.0465212	0.22575	1	0.32956	0.00162697	0.24093	1	1	1	1	1	1	1	1	1	1	0.730407	1	1	1	1	0.799445	0.0809899	0.00237019	0.0055162	1	0.000221933	0.639377	1.21666e-27	1	0.983156	0.958034	1	1	0.993687	0.604466	0.818605	1	1	0.254747	1
GO:CC	cytoplasmic vesicle lumen	1	0.354353	0.223219	1	1	1	1	0.0465212	0.22575	1	0.32956	0.00162697	0.24093	1	1	1	1	1	1	1	1	1	1	0.730407	1	1	1	1	0.799445	0.0813102	0.000675809	0.00572228	1	0.000248112	0.639377	1.82765e-27	1	0.983156	0.958034	1	1	0.993687	0.609848	0.820622	1	1	0.254803	1
GO:CC	mitochondrial respirasome	1	1	1	1	1	1	1	1	1	2.22327e-27	1	1	1	1	1	1	1	1	1	8.79727e-08	1	1	1	1	1	1	1	1	1	1	1	1	1	1	0.553927	0.990495	0.92764	0.100104	1	1	1	0.757447	0.506574	1	1	1	1	1
GO:CC	respiratory chain complex	1	1	1	1	1	1	1	1	1	2.22327e-27	1	1	1	1	1	1	1	1	1	4.27797e-06	1	1	1	1	1	1	1	1	1	1	1	1	1	1	1	0.987728	0.689991	0.0273289	1	1	1	0.757447	0.504213	1	1	1	1	1
GO:CC	polysome	1	1	1	1	1	1	1	1	1	1	1	0.15488	1	1	1	1	1	1	1	1	1	1	1	1	1	1	1	1	1	1	1	1	1	0.541151	1	0.950637	0.917666	1	2.71788e-27	1	0.240532	1	1	1	1	1	0.280921	1
GO:CC	actin filament bundle	1	1	1	1	1	1	1	1	1	1	1	1	1	1	1	1	1	1	1	1	1	1	1	0.430367	1	1	1	1	1	1	0.612718	1	1	3.853e-27	0.0499369	0.959054	0.917666	0.81058	1	1	1	1	0.31153	0.129833	1	1	1	1
GO:CC	polysomal ribosome	1	1	1	1	1	1	1	1	1	1	1	1	1	1	1	1	1	1	1	1	1	1	1	1	1	1	1	1	1	1	1	1	1	1	1	1	1	1	4.52801e-27	1	0.156181	1	1	1	1	1	1	1
GO:CC	lipoprotein particle	1	1	0.0697868	1	1	1	1	1	1	1	1	1	1	1	1	1	1	1	1	1	1	1	1	1	1	1	1	1	1	1	1	1	1	1	1	6.76319e-27	1	0.217217	1	1	1	1	1	1	1	1	1	1
GO:CC	plasma lipoprotein particle	1	1	0.0697868	1	1	1	1	1	1	1	1	1	1	1	1	1	1	1	1	1	1	1	1	1	1	1	1	1	1	1	1	1	1	1	1	6.76319e-27	1	0.217217	1	1	1	1	1	1	1	1	1	1
GO:CC	nucleus	1	0.939793	0.795899	0.952582	0.587688	1	0.320876	0.10833	0.880532	1	0.00207105	0.0232238	0.759424	4.10172e-05	6.23173e-06	0.0434001	8.70739e-07	0.0538468	0.0358335	0.70537	0.367946	0.363219	0.928309	0.829812	0.945693	0.361641	0.988123	0.704668	0.14492	0.460575	0.592797	0.932886	1	1	1	1	2.21189e-26	0.993766	2.81245e-07	0.99646	0.000244983	5.1094e-08	0.0404062	0.0104509	7.91995e-08	0.101103	0.0688152	0.352307
GO:CC	protein-lipid complex	1	1	0.0712224	1	1	1	1	1	1	1	1	1	1	1	1	1	1	1	1	1	1	1	1	1	1	1	1	1	1	1	0.444947	1	1	1	1	4.32739e-26	1	0.236675	1	1	1	1	1	1	1	1	1	1
GO:CC	endoplasmic reticulum lumen	1	1	1	1	1	1	1	1	1	1	0.32956	1	1	1	1	1	1	1	1	1	1	0.550079	1	1	1	1	1	1	0.799445	1	0.768881	0.739923	1	1.24402e-19	0.0406181	9.50956e-26	1	0.6333	1	1	1	0.993687	1	1	1	0.614203	1	1
GO:CC	intrinsic component of organelle membrane	1	1	1	1	1	1	1	1	1	1	0.376595	1	1	1	1	1	1	1	1	1	0.790838	1	0.37874	1	1	1	1	1	3.5337e-07	1	0.992	0.625136	0.000195654	1	1	1	0.92764	1.16771e-25	1	1	1	0.730176	0.902961	1	1	1	1	1
GO:CC	oxidoreductase complex	1	1	1	0.000776266	1	1	1	1	1	1.29827e-25	1	1	1	1	1	1	1	1	1	1.17941e-05	1	1	1	1	1	1	1	0.184803	1	1	0.139777	0.654934	1	1	0.613513	1	0.976192	0.361816	1	1	1	0.836996	0.574074	1	1	1	0.354422	1
GO:CC	contractile actin filament bundle	1	1	1	1	1	1	1	1	1	1	1	1	1	1	1	1	1	1	1	1	1	1	1	0.430367	1	1	1	1	1	1	0.587313	1	1	1.48331e-25	0.173923	0.946222	0.917666	0.786619	1	1	1	1	0.480045	0.113937	1	1	1	1
GO:CC	stress fiber	1	1	1	1	1	1	1	1	1	1	1	1	1	1	1	1	1	1	1	1	1	1	1	0.430367	1	1	1	1	1	1	0.587313	1	1	1.48331e-25	0.173923	0.946222	0.917666	0.786619	1	1	1	1	0.480045	0.113937	1	1	1	1
GO:CC	integral component of endoplasmic reticulum membrane	1	1	1	1	1	1	1	1	1	1	0.241083	1	1	1	1	1	1	1	1	1	1	1	0.514343	1	1	1	1	1	5.54254e-09	1	1	0.166051	1.0016e-05	1	1	1	0.917666	1.78373e-24	1	1	1	0.881788	0.66538	1	1	1	1	1
GO:CC	inner mitochondrial membrane protein complex	1	1	1	0.211533	1	1	1	1	1	3.9113e-24	1	1	1	1	1	1	1	1	1	2.92349e-05	1	1	1	1	1	1	1	1	1	1	0.773359	1	1	1	1	1	0.688038	0.281522	1	1	1	0.874026	0.637553	1	1	1	1	1
GO:CC	actomyosin	1	1	1	1	1	1	1	1	1	1	1	1	1	1	1	1	1	1	1	1	1	1	1	0.430367	1	1	1	1	1	1	0.615927	1	1	4.68748e-24	0.195902	0.959054	0.917666	0.814406	1	1	1	1	0.494825	0.131649	1	1	1	1
GO:CC	intrinsic component of endoplasmic reticulum membrane	1	1	1	1	1	1	1	1	1	1	0.241962	1	1	1	1	1	1	1	1	1	1	1	0.514343	1	1	1	1	1	8.1807e-09	1	1	0.180519	1.12219e-05	1	1	1	0.92764	7.7801e-24	1	1	1	0.890343	0.67083	1	1	1	1	1
GO:CC	bounding membrane of organelle	1	1	0.0576054	0.952582	1	1	0.764322	0.408253	1	1	0.83234	0.963188	0.778793	1	1	1	1	0.82041	1	0.91681	0.663674	0.437671	0.782087	0.800666	0.892008	1	1	0.110455	0.00528667	0.34	0.7806	0.0288959	0.00665716	1	0.888943	1	0.983852	8.27552e-24	1	0.967679	1	1	0.264495	0.00865383	1	1	0.747863	1
GO:CC	contractile fiber	0.272506	0.318896	1	1	1	1	1	0.374368	1	1	1	0.0618115	0.0222189	1	1	1	1	1	1	1	0.700135	1	1	1	1	0.195697	1	0.0545712	0.757	0.173716	0.660426	1	1	1.69618e-23	0.156555	0.883783	0.917666	0.929726	0.904151	1	1	1	0.354321	0.42449	1	1	1	1
GO:CC	membrane	0.960941	0.863223	0.611609	0.952582	0.000246662	9.85213e-08	0.902126	0.93566	1	0.0426221	0.986452	1	0.800721	0.379178	1	0.960117	0.759957	0.458947	0.728454	0.338084	1	0.839691	0.922527	0.805475	0.94793	1	0.913032	0.325936	0.403253	0.718555	0.0353524	0.00159081	0.0255416	1	0.75387	0.959054	1	2.22877e-23	0.0498191	0.784344	1	1	0.541317	0.952242	1	1	0.969262	0.993863
GO:CC	intracellular non-membrane-bounded organelle	0.595822	0.277493	0.519114	0.174868	2.18901e-07	3.95745e-23	0.445714	0.000265789	1.74605e-05	1	0.000499409	0.425844	0.0899669	0.0606014	1.61779e-07	0.00611521	1.3161e-08	0.0439172	0.00966592	0.816457	0.45795	0.959707	0.514731	0.748201	0.00691005	1.10589e-06	0.988123	0.635229	0.799445	0.0348267	0.519204	0.323208	0.823944	0.000433878	0.276937	1	0.00498572	0.906065	4.85904e-21	0.776261	0.324011	0.506465	0.264495	0.0775297	7.79583e-05	0.479683	0.028037	0.151051
GO:CC	polymeric cytoskeletal fiber	1	1	0.377891	1	1	1	1	1.65035e-10	3.93525e-07	1	1	1	0.0223588	1	1	1	2.11559e-06	0.521002	0.0269377	1	0.90058	1	0.841069	0.765625	0.596784	3.96091e-23	0.671752	1	1	0.522159	0.415847	0.200415	0.0938229	2.17472e-06	0.553927	1	0.917666	0.806115	1	0.776261	0.455706	0.945709	0.913815	0.223377	0.960342	0.897187	1	1
GO:CC	non-membrane-bounded organelle	0.595822	0.277493	0.519114	0.174868	2.18901e-07	4.00976e-23	0.445714	0.000265789	1.74605e-05	1	0.000499409	0.425844	0.0899669	0.0606014	1.61779e-07	0.00611521	1.3161e-08	0.0439172	0.00966592	0.816457	0.45795	0.959707	0.514731	0.748201	0.00691005	1.10589e-06	0.988123	0.635229	0.799445	0.0348267	0.449187	0.326201	0.823944	0.000453367	0.278569	1	0.00510465	0.908167	4.85904e-21	0.776261	0.324011	0.506465	0.264495	0.0781786	7.79583e-05	0.479683	0.028037	0.151051
GO:CC	integral component of organelle membrane	1	1	1	1	1	1	1	1	1	1	0.370089	1	1	1	1	1	1	1	1	1	0.790838	1	0.35463	1	1	1	1	1	1.76223e-07	1	0.982729	0.581512	0.00016778	1	1	1	1	3.30906e-22	1	1	1	0.704854	0.888305	1	1	1	1	1
GO:CC	supramolecular complex	0.74684	0.665441	0.0720295	1	1	1	0.593336	2.69339e-09	8.32498e-06	1	1	0.280488	0.00313427	0.0228361	1	0.49868	8.0782e-06	0.15548	0.023129	1	0.90058	1	0.922527	0.730407	0.793889	5.59166e-18	0.7445	0.280864	0.99738	0.356226	0.417281	0.581512	0.199966	5.10024e-22	0.160371	1	0.280729	0.928158	0.55042	0.843487	0.129193	0.971583	0.504213	0.333627	0.617233	0.978012	0.000651426	0.633717
GO:CC	myofibril	0.269084	0.318896	1	1	1	1	1	0.368701	1	1	1	0.0618115	0.19379	1	1	1	1	1	1	1	0.699515	1	1	1	1	0.188571	1	0.0545712	0.754122	0.168386	0.909708	1	1	6.51639e-22	0.147507	0.855458	0.917666	0.924078	0.903285	1	1	1	0.351192	0.420387	1	1	1	1
GO:CC	nuclear exosome (RNase complex)	1	1	1	1	1	1	1	1	1	1	1.75049e-21	1	1	1	1	1	1	1	1	1	1	1	1	1	1	1	1	1	1	1	1	1	1	1	1	1	1	1	1	1	1	1	1	1	1	1	1	1
GO:CC	nuclear lumen	1	0.939793	0.716903	0.952582	0.165636	1	0.347843	0.778406	0.478334	1	0.000157153	0.00992198	0.800721	0.00249095	3.04852e-07	0.00357014	2.27324e-08	0.0520942	0.0136565	0.521536	0.212173	0.673613	0.982097	0.765625	0.892008	1	0.988123	0.968486	0.02975	0.703388	0.782372	0.553122	1	1	0.936746	1	7.31942e-21	0.965945	1.71268e-07	0.99646	3.16418e-06	0.341855	0.152673	0.0160182	1.9604e-12	0.0251808	0.446036	0.0901314
GO:CC	chaperonin-containing T-complex	1	1	1	1	1	1	1	1	9.46851e-21	1	1	1	1	1	1	1	1	1	1	1	1	1	1	1	1	1	1	1	1	1	1	1	1	1	1	1	1	1	1	1	1	1	1	1	1	1	1	1
GO:CC	sarcomere	0.253815	0.318896	1	1	1	1	1	0.351489	1	1	1	0.0538416	1	1	1	1	1	1	1	1	1	1	1	1	1	0.168141	1	0.0543709	1	0.440672	0.894725	1	1	3.34916e-20	0.11835	1	0.870234	0.900725	0.87221	1	1	1	0.477356	0.37531	1	1	1	1
GO:CC	exosome (RNase complex)	1	1	1	1	1	1	1	1	1	1	4.89533e-20	1	1	1	1	1	1	1	1	1	1	1	1	1	1	1	1	1	1	1	1	1	1	1	1	1	1	1	1	1	1	1	1	1	1	1	1	1
GO:CC	exoribonuclease complex	1	1	1	1	1	1	1	1	1	1	4.89533e-20	1	1	1	1	1	1	1	1	1	1	1	1	1	1	1	1	1	1	1	1	1	1	1	1	1	1	1	1	1	1	1	1	1	1	1	1	1
GO:CC	cell junction	0.906365	0.277493	0.0205091	0.952582	1	1	0.107085	0.397344	0.75089	1	0.538013	0.497623	0.17597	1	0.999116	1	0.947024	0.82041	0.810065	1	0.849307	0.81397	0.920135	0.730407	0.892008	0.815775	0.671752	0.46968	0.929433	0.00314144	1.80592e-05	0.19315	1	1.24402e-19	0.0195025	1	1	0.00214163	9.45087e-09	0.967679	0.703516	0.757447	0.518929	0.521449	1	0.853259	0.591543	1
GO:CC	cell periphery	0.74684	0.55023	0.217969	1	1	1	0.990618	0.797426	0.910617	1	0.999963	1	0.355734	1	1	0.960117	1	0.257564	0.965478	1	1	0.959707	0.980711	0.730407	1	0.528942	0.988123	0.747623	0.799445	0.283041	1.91811e-06	1.54243e-05	0.000936213	4.14941e-19	0.0100092	5.6668e-14	1	0.562803	1	0.774713	1	1	0.902961	1	1	1	1	0.993863
GO:CC	cytoplasmic exosome (RNase complex)	1	1	1	1	1	1	1	1	1	1	4.42402e-19	1	1	1	1	1	1	1	1	1	1	1	1	1	1	1	1	1	1	1	1	1	1	1	1	1	1	1	1	1	1	1	1	1	1	1	1	1
GO:CC	intracellular membrane-bounded organelle	1	0.863223	0.632417	0.112256	1.22091e-06	7.00182e-09	0.57385	0.164338	0.910617	0.0150761	0.0245449	0.487086	0.945086	0.00945602	0.000994002	0.32575	0.0295227	0.321903	0.198368	0.0123337	0.263115	0.429449	0.876152	0.736079	1	0.641448	0.988123	0.623826	0.00570545	0.296795	0.158557	0.173667	0.283091	1	0.717116	1	4.93381e-19	5.20213e-16	0.000926606	0.99646	0.0255956	0.000263791	0.0274771	0.000187742	0.000194945	0.373857	0.481392	0.443759
GO:CC	nucleoplasm	1	0.932808	0.668756	1	0.524329	1	0.314115	0.714418	0.425184	1	8.51003e-05	0.0179966	0.77299	0.164181	1.15397e-07	0.00261178	5.32642e-09	0.0520942	0.00976222	0.474009	0.190429	0.600312	0.989483	0.736079	0.892008	1	0.988123	0.968486	0.0231716	0.607832	0.717614	0.372901	1	1	0.993518	1	5.01311e-19	0.995418	0.0141682	0.99646	1.49201e-06	0.362602	0.0747598	0.0344435	1.58899e-09	0.020023	0.372953	0.169484
GO:CC	endoplasmic reticulum protein-containing complex	1	1	1	1	1	1	1	1	1	1	1	1	0.12518	1	1	1	1	1	1	1	1	1	0.49483	1	1	1	1	1	0.000498592	1	0.748845	1	1	1	1	1	0.983852	1.15311e-18	1	1	1	1	0.604466	1	1	1	1	1
GO:CC	cytosolic small ribosomal subunit	1	1	1	1	1	0.207631	1	1	1	1	1	1	1	1	1	1	1	1	1	1	1	1	1	1	1	1	1	1	1	1	1	1	1	0.758675	1	1	0.187164	0.653743	2.18596e-18	1	1	0.0306475	0.425972	1	1	1	1	1
GO:CC	protein-containing complex	0.226175	0.690407	0.0732434	0.101702	0.000547106	2.26961e-18	0.0129515	0.527484	0.000727807	0.000703464	9.41838e-05	0.000202355	0.0114919	2.32838e-05	0.0279694	0.00889365	2.12299e-06	0.546654	0.573751	0.00748362	1	0.839691	0.720544	0.917008	0.00189229	1	0.988123	0.704534	0.243543	0.109279	0.977133	0.12065	0.18757	0.844217	0.988457	0.000964471	0.00185476	0.0419698	3.30296e-17	0.99646	0.0267986	0.999189	0.369966	1.02966e-06	0.000806672	0.184061	0.230039	0.504318
GO:CC	intracellular organelle lumen	0.985634	0.863223	0.32348	0.0114606	2.94329e-09	2.60932e-18	0.454256	0.527484	0.409752	0.613689	4.31916e-06	0.04113	0.741139	0.0102745	7.03192e-06	0.00889365	2.18831e-06	0.113795	0.023129	0.0251156	0.266212	0.437671	0.946228	0.765625	0.945693	1	0.988123	0.978759	0.108657	0.460838	0.294954	0.406408	1	0.0807941	0.530774	0.01323	4.42055e-15	0.999825	1.93801e-05	0.99646	7.69094e-06	0.362602	0.259941	0.0324779	2.94109e-10	0.0445828	0.440556	0.169484
GO:CC	organelle lumen	0.985634	0.863223	0.32348	0.0114606	2.94329e-09	2.60932e-18	0.454256	0.527484	0.409752	0.613689	4.31916e-06	0.04113	0.741139	0.0102745	7.03192e-06	0.00889365	2.18831e-06	0.113795	0.023129	0.0251156	0.266212	0.437671	0.946228	0.765625	0.945693	1	0.988123	0.978759	0.108657	0.460838	0.294954	0.406408	1	0.0807941	0.530774	0.01323	4.42055e-15	0.999825	1.93801e-05	0.99646	7.69094e-06	0.362602	0.259941	0.0324779	2.94109e-10	0.0445828	0.440556	0.169484
GO:CC	membrane-enclosed lumen	0.985634	0.863223	0.32348	0.0114606	2.94329e-09	2.60932e-18	0.454256	0.527484	0.409752	0.613689	4.31916e-06	0.04113	0.741139	0.0102745	7.03192e-06	0.00889365	2.18831e-06	0.113795	0.023129	0.0251156	0.266212	0.437671	0.946228	0.765625	0.945693	1	0.988123	0.978759	0.108657	0.460838	0.294954	0.406408	1	0.0807941	0.530774	0.01323	4.42055e-15	0.999825	1.93801e-05	0.99646	7.69094e-06	0.362602	0.259941	0.0324779	2.94109e-10	0.0445828	0.440556	0.169484
GO:CC	cytosol	0.000279341	0.454714	0.0712224	0.952582	1	1	0.0554866	0.0952436	0.00536953	1	7.72935e-05	0.000155706	0.0382428	0.00922989	0.871493	0.429446	4.66289e-06	0.321903	0.0546795	0.931418	0.310427	0.252385	0.105322	0.805475	0.867963	8.72024e-09	0.384771	0.0546589	2.16537e-09	0.0259863	2.09345e-13	3.72858e-07	0.843145	0.00660261	0.000294413	1	0.0199061	0.92143	6.55321e-18	0.99646	0.383478	1	0.472092	0.00267216	0.404914	0.102299	0.000490064	0.169484
GO:CC	proteasome core complex	1	1	1	1	1	1	1	1	1	1	1	1.65582e-17	1	1	1	1	1	1	1	1	1	1	1	1	1	1	1	1	1.08835e-05	1	0.294954	0.230981	1	1	1	1	1	1	1	1	1	1	1	1	1	1	1	1
GO:CC	I band	0.200583	0.277493	1	1	1	1	1	1	1	1	1	0.258941	1	1	1	1	1	1	1	1	1	1	1	1	1	0.0966667	1	0.0352916	1	1	0.768881	1	1	1.75543e-17	0.0415084	1	0.671281	0.932386	1	1	1	1	0.6276	1	1	1	1	1
GO:CC	nuclear pore	1	1	1	1	1	1	1	0.0389938	1	1	1	1	1	2.76018e-17	1	1	1	1	1	1	1	1	1	1	1	1	1	1	0.482943	1	1	1	1	1	0.553927	1	0.689991	1	0.615081	1	1	0.757447	1	0.462228	1	1	1	1
GO:CC	chaperone complex	1	1	1	1	1	1	1	0.10833	3.49523e-17	1	1	1	1	1	1	1	1	1	1	1	1	1	1	1	1	1	1	1	1	1	1	1	1	1	1	1	0.671281	1	0.263975	1	1	1	1	1	1	1	0.163411	1
GO:CC	Golgi apparatus subcompartment	1	1	1	1	1	1	1	0.399489	1	1	1	1	1	1	1	1	0.947024	0.5356	1	0.694677	0.925145	1	1	0.765625	1	1	1	0.203327	1.1535e-05	0.842859	1	0.410021	0.00179178	1	0.98545	1	1	5.22036e-17	0.930379	0.778668	1	1	0.354321	0.768299	0.98021	1	1	1
GO:CC	intraciliary transport particle	1	1	1	1	1	1	1	1	1	1	1	1	1	1	1	1	1	1	1	1	1	1	0.0374939	1	1.1136e-16	1	1	1	1	1	1	1	1	1	0.309231	1	0.661339	1	1	1	1	1	1	0.00200303	1	1	1	1
GO:CC	secretory granule	0.609388	0.552035	0.132512	1	1	1	1	0.205611	0.133831	1	0.241962	0.0349829	0.504359	1	1	1	1	1	1	1	1	0.768818	0.857442	0.730407	1	1	0.671752	1	0.767874	0.174128	0.000529331	8.93297e-06	0.419701	0.00613962	0.516265	1.16964e-16	1	0.00028859	1	1	0.789941	1	0.460479	0.773727	1	1	0.569468	1
GO:CC	intracellular organelle	1	0.652083	0.743819	0.213803	1.8802e-05	2.7762e-07	0.463939	0.0128345	0.06696	0.0509862	0.0568688	0.497623	0.638087	0.0214729	0.00436551	0.429446	0.0254527	0.257564	0.0284344	0.0354153	0.2016	0.429449	0.728547	0.748201	0.248772	0.0119501	0.988123	0.704668	0.00686321	0.121005	0.0915458	0.144369	0.412886	0.0523311	0.570468	1	2.89123e-16	4.83318e-13	1.65451e-07	0.917249	0.00924377	1.28245e-05	0.0274771	6.67716e-06	0.00163697	0.173407	0.212481	0.504318
GO:CC	Z disc	0.192915	0.277493	1	1	1	1	1	1	1	1	1	0.246524	1	1	1	1	1	1	1	1	1	1	1	1	1	0.0867637	1	0.0345571	1	1	0.74966	1	1	3.81674e-16	0.0351298	1	0.628131	0.92383	1	1	1	1	0.604466	1	1	1	1	1
GO:CC	Golgi membrane	1	1	1	1	1	1	1	0.353937	1	1	1	1	1	1	1	1	0.907756	1	1	0.664469	0.90058	1	1	0.765625	1	1	1	0.179762	1.17282e-05	0.808433	0.995001	0.437753	0.00105604	1	1	1	1	4.41396e-16	1	0.774713	1	1	0.386279	0.691091	0.955238	1	1	1
GO:CC	proteasome complex	1	1	1	1	1	1	1	1	1	1	1	4.47148e-16	1	1	1	1	1	1	1	1	1	1	1	1	1	1	1	0.157274	1.49718e-06	1	0.572624	0.490054	1	1	1	1	0.917666	1	1	1	1	1	0.477356	1	1	1	1	1
GO:CC	endopeptidase complex	1	1	1	1	1	1	1	1	1	1	1	6.74713e-16	1	1	1	1	1	1	1	1	1	1	1	1	1	1	1	0.163986	2.37002e-06	1	0.592797	0.519823	1	1	1	1	0.917666	1	1	1	1	1	0.486162	1	1	1	1	1
GO:CC	triglyceride-rich plasma lipoprotein particle	1	1	0.0469149	1	1	1	1	1	1	1	1	1	1	1	1	1	1	1	1	1	1	1	1	1	1	1	1	1	1	1	1	1	1	1	1	6.87796e-16	1	0.100202	1	1	1	1	1	1	1	1	1	1
GO:CC	very-low-density lipoprotein particle	1	1	0.0469149	1	1	1	1	1	1	1	1	1	1	1	1	1	1	1	1	1	1	1	1	1	1	1	1	1	1	1	1	1	1	1	1	6.87796e-16	1	0.100202	1	1	1	1	1	1	1	1	1	1
GO:CC	transport vesicle	1	1	0.0640646	1	1	1	1	1	1	1	1	1	1	1	1	1	1	1	1	1	0.790838	1	0.720544	0.730407	1	1	1	0.110455	0.00304361	0.623708	0.894725	0.214893	0.000195654	0.594817	0.74637	1	0.983852	8.32337e-16	1	1	1	1	0.693458	0.413986	1	0.313772	0.617869	0.392706
GO:CC	cytoskeleton	0.148484	0.143284	0.376993	1	1	1	0.781745	3.34129e-06	9.52175e-07	1	0.565068	0.368795	0.00479356	0.514056	0.999116	0.674372	1.6665e-06	0.2959	0.0269377	1	0.589877	0.839691	0.12604	0.730407	6.95506e-05	1.35883e-12	0.971777	0.792975	0.768109	0.00221284	0.0353524	0.055078	0.409784	1.42742e-15	0.173923	1	1	0.655797	1	0.784344	0.750595	1	0.477356	0.109732	0.608705	0.335758	1	1
GO:CC	intracellular anatomical structure	0.148484	0.318896	0.446254	0.0610607	0.000866277	5.24752e-05	0.248739	0.0189367	0.148991	0.279257	0.162546	0.280432	0.638087	0.0665228	0.0279694	0.638771	0.00320155	0.405135	0.0951487	0.0332959	0.159924	0.325982	0.270033	0.730407	0.504117	0.0119501	0.523771	0.483382	0.000352177	0.0379882	8.97059e-07	0.000528401	0.664125	0.0194793	0.0102281	1	3.58612e-15	9.43546e-09	2.33948e-05	0.788261	0.0492343	0.000574075	0.0632719	6.33154e-06	0.00092354	0.102576	0.0551692	0.233923
GO:CC	peptidase complex	1	1	1	1	1	1	1	1	1	1	1	7.35622e-15	1	0.0939375	1	1	1	1	1	1	1	1	1	1	1	1	1	0.175078	1.08835e-05	1	0.660426	0.596895	1	0.995997	1	1	0.933384	0.127356	0.618416	1	1	1	0.533504	1	1	1	1	1
GO:CC	coated vesicle	1	1	1	1	1	1	1	0.160052	1	1	1	1	1	1	1	1	1	1	1	1	1	1	1	1	1	1	1	0.065383	0.000480095	1	0.941529	0.0961018	6.74865e-05	0.259087	0.88751	0.462251	0.750299	8.99366e-15	1	1	1	1	0.574074	0.0025373	1	1	0.555053	1
GO:CC	membrane-bounded organelle	0.985634	0.820422	0.749574	0.222196	2.23569e-05	3.55134e-07	0.471889	0.0140335	0.211242	0.013949	0.0589423	0.664249	0.167598	0.0219593	0.00453454	0.14456	0.12357	0.257564	0.139387	0.0377884	0.182273	0.138997	0.514343	0.800666	0.255396	0.106906	0.890339	0.70722	0.071629	0.129633	0.198908	0.207442	0.19375	0.394755	0.325138	0.0515366	1.29743e-13	9.19288e-15	0.000522051	0.99646	0.0284515	0.000581439	0.0676346	3.85873e-05	0.000328879	0.0123553	0.582119	0.504318
GO:CC	MHC class I protein complex	1	1	1	1	1	1	1	1	1	1	1	1	1	1	1	1	1	1	1	1	1	1	1	1	1	1	1	1	9.64376e-15	1	1	1	1	1	1	1	1	1	1	1	1	1	1	1	1	1	1	1
GO:CC	Golgi apparatus	1	1	0.244794	1	1	1	1	0.259635	0.63987	1	1	1	1	0.697304	0.713839	1	1	0.782862	0.727791	0.866924	0.764629	1	0.660681	0.758689	0.867963	1	1	0.325936	0.000596238	0.850908	0.745347	0.308648	0.0130209	0.239971	0.407928	1	1	1.09869e-14	0.971735	0.907384	0.952779	1	0.347884	0.867796	1	1	0.777824	1
GO:CC	MCM complex	1	1	1	1	1	1	1	1	1	1	1	1	1	1	1.43192e-14	1	0.0593711	1	1	1	1	1	1	1	1	1	1	1	1	1	1	1	1	1	1	1	1	1	1	1	1	1	1	1	1	1	1	1
GO:CC	cytoplasm	0.0512464	0.139633	0.365368	0.0317779	1.84212e-05	5.13658e-09	0.240344	0.0128345	0.295362	0.0486578	0.119754	0.0673115	0.235436	0.0392923	0.901226	0.960117	0.000798406	0.321903	0.38666	0.0117019	0.253867	0.32179	0.107867	0.730407	0.36958	0.00141436	0.384771	0.201475	5.22823e-09	0.0136769	1.23972e-10	1.01546e-06	0.274525	1.32454e-11	1.40347e-06	1	0.658051	1.6633e-14	2.36788e-07	0.827095	0.213398	1	0.651465	0.0210964	1	0.120594	0.0186173	0.585368
GO:CC	intracellular protein-containing complex	1	1	1	1	1	1	0.454256	1	0.409972	1	1	1.96975e-14	0.124951	0.125323	0.774537	1.36351e-05	0.329854	1	1	0.670635	0.90058	0.749007	0.841069	1	1	1	1	0.489194	0.0592464	0.822962	1	0.979409	1	1	0.974883	1	0.524432	0.1279	1	1	0.235767	0.945709	0.264495	0.711941	0.960342	1	0.520999	0.00492786
GO:CC	intraciliary transport particle A	1	1	1	1	1	1	1	1	1	1	1	1	1	1	1	1	1	1	1	1	1	1	1	1	2.13602e-14	1	1	1	1	1	1	1	1	1	1	1	1	1	1	1	1	1	1	1	1	1	1	1
GO:CC	collagen trimer	1	1	1	1	1	1	1	1	1	1	1	1	1	1	1	1	1	1	1	1	1	1	1	1	1	1	1	1	1	1	1	1	1	2.18355e-14	0.0151864	0.0720409	0.933384	1	0.618416	1	1	1	1	1	1	1	1	1
GO:CC	nuclear speck	1	1	0.252696	1	1	1	0.355813	0.499857	0.270625	1	1	1	1	1	0.573576	1	0.329854	1	0.320939	1	1	0.591745	1	0.730407	1	0.815775	1	1	0.640581	1	0.894725	0.615456	1	1	0.960734	1	2.54322e-14	0.698278	0.492739	1	0.0239807	0.725389	0.31153	0.110257	0.0211428	0.711699	0.330309	0.392706
GO:CC	protein-DNA complex	1	1	1	1	1	1	1	1	0.167546	1	1	1	1	1	5.78468e-14	3.60659e-08	0.51155	1	1	1	0.670416	1	1	1	1	1	1	1	1	1	0.894725	1	1	1	1	1	0.704738	0.186687	1	1	0.415594	0.934846	0.477356	0.6931	0.476187	0.497729	0.469481	1
GO:CC	secretory vesicle	0.669406	0.594071	0.0477173	1	1	1	1	0.258186	0.160643	1	0.296059	0.0538416	0.562767	1	1	1	1	1	1	1	1	0.821492	0.890584	0.730407	1	1	0.724077	1	0.817598	0.121005	0.00109946	8.2375e-05	0.47491	0.00992863	0.602287	6.69267e-14	1	3.14674e-07	1	1	0.849952	1	0.45862	0.711941	1	0.711699	0.617869	0.552181
GO:CC	spindle	1	1	1	1	1	0.995176	1	0.488832	1	1	0.370089	0.135316	0.27464	0.276811	1	1	7.97629e-14	0.345879	0.0136565	1	0.790838	1	0.105322	1	1	1	0.585526	0.325292	1	0.605396	0.982729	0.848393	1	0.982145	0.951098	1	0.976192	0.654027	1	1	1	0.886165	0.673322	0.0925844	0.0668794	0.708953	1	1
GO:CC	condensed chromosome	1	1	1	1	1	1	0.268071	1	1	1	0.298126	1	1	8.34499e-05	1	1	7.97629e-14	1	0.00966592	1	1	1	1	1	1	1	1	1	1	0.465376	0.911763	1	1	1	0.55066	1	0.599462	0.928158	1	1	1	0.945709	0.351192	0.421729	0.000443666	0.530331	1	1
GO:CC	host cellular component	1	1	1	1	1	1	1	1	1	1	1	1	1	8.05064e-14	1	1	0.202875	1	1	1	1	1	1	1	0.0932105	1	1	1	0.360139	1	1	1	1	1	0.501594	1	0.076098	1	1	1	1	1	1	0.374575	1	1	1	1
GO:CC	host cell	1	1	1	1	1	1	1	1	1	1	1	1	1	8.05064e-14	1	1	0.202875	1	1	1	1	1	1	1	0.0932105	1	1	1	0.360139	1	1	1	1	1	0.501594	1	0.076098	1	1	1	1	1	1	0.374575	1	1	1	1
GO:CC	nuclear body	0.595822	1	0.395372	1	1	1	0.240344	0.71664	0.414263	0.930325	0.542147	1	1	1	0.362511	0.397544	0.0213135	0.53419	0.511047	1	0.590486	0.458527	1	0.765625	1	1	0.671752	1	0.877121	0.319008	0.768881	0.230981	1	1	0.888943	1	9.33496e-14	0.777138	0.68547	1	0.0112313	0.971583	0.351192	0.413986	0.0120539	0.917897	0.553694	0.504318
GO:CC	nuclear chromosome	1	1	1	1	1	1	1	1	0.0269062	1	0.298126	1	1	0.186897	1.42813e-13	5.6135e-08	4.01932e-05	0.279828	1	1	0.699515	1	1	1	1	1	1	1	1	1	1	1	1	1	0.814421	1	0.443774	0.133096	1	1	1	0.945709	0.498625	1	0.00406463	0.530331	0.493119	1
GO:CC	organelle	0.7745	0.711328	0.835919	0.317533	0.000160123	4.98031e-06	0.39152	0.00631681	0.102405	0.0385026	0.105291	0.663141	0.0741633	0.0373637	0.0123939	0.212822	0.0385882	0.15548	0.0535693	0.0781975	0.190429	0.265055	0.514343	0.800666	0.382846	0.0513001	0.742143	0.805511	0.0568359	0.154919	0.191142	0.200415	0.274525	0.00183428	0.147507	0.184427	1.91983e-12	1.74276e-13	7.05667e-06	0.96848	0.0250961	0.00013438	0.0632719	4.32467e-05	0.00164675	0.0251808	0.354422	0.618452
GO:CC	membrane attack complex	1	1	1	1	1	1	1	1	1	1	1	1	1	1	1	1	1	1	1	1	1	1	1	1	1	1	1	1	1	1	1	1	1	1	1	1.82413e-13	1	1	1	1	1	1	1	1	1	1	1	1
GO:CC	chromosomal region	0.336588	1	1	1	1	1	0.320876	1	1	1	0.344312	0.11273	1	0.000341303	9.27725e-09	0.212822	1.86289e-13	0.321903	0.0438692	1	1	1	0.67031	1	1	1	1	1	1	0.258723	0.974023	0.946512	1	1	0.925311	1	0.714478	0.937679	1	1	0.541282	0.621976	0.262196	0.332519	3.15363e-05	0.658761	1	0.352307
GO:CC	chromosome, centromeric region	1	1	1	1	1	1	0.248739	1	1	1	0.267116	0.0507012	1	4.40865e-05	0.343402	1	1.86289e-13	1	0.022514	1	1	1	0.535083	1	1	1	1	1	1	0.426159	0.888255	0.859437	1	1	0.75387	1	0.661339	1	1	1	1	0.917882	0.20366	0.360869	0.00225554	0.479683	1	1
GO:CC	fibrillar collagen trimer	1	1	1	1	1	1	1	1	1	1	1	1	1	1	1	1	1	1	1	1	1	1	1	1	1	1	1	1	1	1	1	1	1	2.87232e-13	1	1	1	1	1	1	1	1	1	1	1	1	1	1
GO:CC	banded collagen fibril	1	1	1	1	1	1	1	1	1	1	1	1	1	1	1	1	1	1	1	1	1	1	1	1	1	1	1	1	1	1	1	1	1	2.87232e-13	1	1	1	1	1	1	1	1	1	1	1	1	1	1
GO:CC	microtubule	1	1	1	1	1	1	1	3.35041e-13	1.03551e-08	1	1	1	1	1	1	1	1.3161e-08	0.349114	0.0143133	1	0.790838	1	0.720544	0.730407	0.440877	1	0.598406	1	1	0.633736	0.90861	0.967172	1	0.648762	0.964416	1	0.759514	0.207782	1	0.71947	0.290368	0.908776	0.905438	0.233988	0.746137	0.711699	1	1
GO:CC	cell surface	1	0.564041	1	0.719424	1	1	1	1	1	1	1	1	1	1	1	1	1	1	1	1	0.936468	0.78195	1	0.783148	1	0.418591	1	1	0.00523124	1	0.92858	0.00711229	0.00218173	0.000626803	0.241793	4.23949e-13	1	0.916355	1	1	1	1	0.598122	1	1	0.932472	0.802433	1
GO:CC	chromosome	0.854501	1	1	1	1	1	0.415191	1	0.115981	1	0.00239115	0.663141	0.741139	0.0145412	5.30612e-13	0.000628952	9.92025e-12	0.237568	0.0160728	1	0.263115	1	0.857472	0.898136	1	1	0.890339	0.704668	0.934525	0.130227	1	0.967172	1	1	1	1	0.00304963	0.964741	1	0.917249	0.403106	0.581625	0.264495	0.11192	7.92921e-05	0.163443	0.493119	0.191371
GO:CC	nuclear replisome	1	1	1	1	1	1	1	1	0.0358778	1	1	1	1	1	0.0590828	1.13526e-12	0.0960808	1	1	1	1	1	1	1	1	1	1	1	1	1	1	1	1	1	1	1	1	0.0145083	1	1	1	1	1	1	1	0.119017	1	1
GO:CC	DNA polymerase complex	1	1	1	1	1	1	1	1	1	1	1	1	1	1	0.0551066	1.13526e-12	1	1	1	1	1	1	1	1	1	1	1	1	1	1	1	1	1	1	1	1	1	0.390599	1	1	1	1	1	1	1	1	1	1
GO:CC	replisome	1	1	1	1	1	1	1	1	0.0380913	1	1	1	1	1	0.0628598	1.22136e-12	0.100958	1	1	1	1	1	1	1	1	1	1	1	1	1	1	1	1	1	1	1	1	0.0182809	1	1	1	1	1	1	1	0.120594	1	1
GO:CC	actin filament	1	1	0.127218	1	0.396289	1	1	1	1	1	1	1	0.000401672	1	1	1	1	1	1	1	1	1	1	1	1	1	1	1	1	0.319008	0.00942498	0.00090148	0.094767	1.289e-12	0.305311	1	0.983852	1	1	1	1	0.83956	0.580792	0.205041	1	1	1	1
GO:CC	spherical high-density lipoprotein particle	1	1	1	1	1	1	1	1	1	1	1	1	1	1	1	1	1	1	1	1	1	1	1	1	1	1	1	1	1	1	1	1	1	1	1	1.34656e-12	1	1	1	1	1	1	1	1	1	1	1	1
GO:CC	ciliary tip	1	1	1	1	1	1	1	1	1	1	1	1	1	1	1	1	1	1	1	1	1	1	0.0408714	1	2.28421e-12	1	1	1	1	1	1	1	1	1	0.450837	1	0.81737	1	1	1	1	1	1	0.00842888	1	1	1	1
GO:CC	Pwp2p-containing subcomplex of 90S preribosome	1	1	1	1	1	1	1	1	1	1	1	1	1	1	1	1	1	1	1	1	1	1	1	1	1	1	1	1	1	1	1	1	1	1	1	1	1	1	1	1	1	1	1	1	1	1	1	1
GO:CC	Arp2/3 protein complex	1	1	1	1	1	1	1	1	1	1	1	1	1	1	1	1	1	1	1	1	1	1	1	1	1	1	1	1	1	3.5308e-12	1	1	1	1	1	1	1	1	1	1	1	1	1	1	1	1	1	1
GO:CC	cytoplasmic vesicle membrane	1	1	0.122998	1	1	1	1	0.714418	1	1	0.542147	1	1	1	1	1	1	0.526703	1	1	1	0.749007	0.841069	0.765625	1	1	1	0.190667	0.000536343	0.827342	0.444947	0.00095631	0.000140921	0.539689	0.570468	0.858793	0.917666	3.71262e-12	1	1	1	1	0.347884	0.233988	1	1	1	1
GO:CC	chylomicron	1	1	0.0382834	1	1	1	1	1	1	1	1	1	1	1	1	1	1	1	1	1	1	1	1	1	1	1	1	1	1	1	1	1	1	1	1	4.75421e-12	1	0.312007	1	1	1	1	1	1	1	1	1	1
GO:CC	hemoglobin complex	5.12663e-12	1	0.0369239	1	1	1	1	1	1	1	1	1	1	1	1	1	1	1	1	1	1	1	1	1	1	1	1	1	1	1	1	1	1	1	1	1	1	1	1	1	1	1	1	1	1	1	1	1
GO:CC	nuclear replication fork	1	1	1	1	1	1	1	1	0.0513512	1	1	1	1	1	0.0851151	6.98947e-12	0.139157	0.113795	1	1	1	1	1	1	1	1	1	1	1	1	1	1	1	1	1	1	1	0.0459625	1	1	1	1	0.386654	1	0.108741	0.159559	1	1
GO:CC	COP9 signalosome	1	1	1	1	1	1	0.107085	1	1	1	1	1	1	1	1	1	1	1	1	1	1	1	1	1	1	1	1	1	1	1	0.404137	1	1	0.24546	1	0.622136	1	0.56066	1	1	1	1	1	1	1	1.05655e-11	0.187244	1
GO:CC	GINS complex	1	1	1	1	1	1	1	1	1	1	1	1	1	1	1.14087e-11	1	1	1	1	1	1	1	1	1	1	1	1	1	1	1	1	1	1	1	1	1	1	1	1	1	1	1	1	1	1	1	1	1
GO:CC	spliceosomal complex	1	1	0.0316758	1	1	1	1	0.0919044	0.160643	1	1	1	1	1	1	1	1	1	1	1	1	1	1	0.696392	1	1	1	1	1	1	1	1	1	1	1	0.993581	1.18857e-11	1	1	1	0.000140288	1	0.455728	0.666408	1.49415e-05	1	0.00574218	1
GO:CC	phagocytic vesicle membrane	1	1	1	1	1	1	1	1	1	1	1	1	1	1	1	1	1	1	1	1	1	1	1	1	1	1	1	1	1.32514e-11	1	1	0.046189	1	0.939844	0.530774	1	0.917666	1.17607e-06	1	1	1	1	0.490667	1	1	1	1	1
GO:CC	adherens junction	1	1	1	0.229839	1	1	1	1	1	1	1	1	0.151071	1	1	1	1	1	1	1	1	1	1	1	1	0.120911	0.523771	1	1	1	0.24772	1	1	1.38457e-11	0.188828	0.956691	1	0.364438	0.799547	1	0.389341	0.581625	0.673322	1	1	1	1	1
GO:CC	nuclear envelope	1	1	0.272463	1	0.908523	1	1	0.0831306	1	1	0.126719	1	1	4.5295e-11	1	0.271234	1	1	1	0.113586	1	1	0.725006	0.730407	1	1	1	1	0.693538	1	0.572161	0.896734	1	1	0.808803	1	0.565682	0.000330579	1	0.71947	1	0.573635	0.561714	0.471739	1	1	0.354422	1
GO:CC	condensin complex	1	1	1	1	1	1	1	1	1	1	1	1	1	1	1	1	4.71368e-11	1	1	1	1	1	1	1	1	1	1	1	1	1	1	1	1	1	1	1	1	1	1	1	1	1	1	1	1	1	1	1
GO:CC	cytoplasmic stress granule	1	1	1	1	1	1	1	1	1	1	1	1	1	1	1	1	1	1	1	1	1	1	1	0.430367	1	1	1	1	1	1	1	1	1	0.941329	0.530774	1	0.047435	1	1	1	0.252598	1	1	1	1	1	4.89994e-11	0.169484
GO:CC	membrane protein complex	1	1	1	0.421575	1	1	1	1	1	5.80184e-11	1	1	0.638087	1	1	1	1	1	1	0.0563446	1	1	0.922527	1	0.793889	0.979935	1	0.635229	0.0234181	0.782867	0.145642	0.00138055	0.00744479	1	0.974927	0.641021	0.983852	1.3387e-09	1	1	1	1	0.504213	0.00291597	1	0.978012	1	1
GO:CC	endoplasmic reticulum-Golgi intermediate compartment membrane	1	1	1	1	1	1	1	1	1	1	1	1	1	1	1	1	1	1	1	1	1	1	1	1	1	1	1	1	0.00918888	1	1	1	1	0.941197	0.530774	0.442265	0.917666	6.8999e-11	1	1	1	1	1	1	1	1	1	1
GO:CC	vesicle membrane	1	1	0.186478	1	1	1	1	0.833219	1	1	0.632823	1	1	1	1	1	1	0.664882	1	1	0.77887	0.839691	0.725006	0.805475	0.761593	1	0.742143	0.243903	0.00118446	0.166	0.138966	0.000533758	0.000616055	0.52814	0.692338	1	0.890396	8.2531e-11	1	0.832157	1	1	0.173178	0.00104593	1	0.958892	0.674057	1
GO:CC	catalytic complex	1	1	0.55693	0.191769	1	1	0.602562	1	0.22575	9.12006e-11	4.31916e-06	1.31998e-09	0.254911	0.279709	0.901226	6.66861e-06	0.12357	1	1	0.0148204	1	0.856577	0.782087	1	1	1	1	0.283743	0.258389	0.948769	0.960761	0.987522	1	1	1	1	0.0121743	0.00324209	1	0.843487	0.0239807	0.721652	0.152673	0.895545	0.02992	0.596291	0.212481	0.0277758
GO:CC	nuclear protein-containing complex	1	0.652083	0.188979	1	1	1	0.57385	0.175667	0.201522	1	7.21041e-08	1	0.229147	9.90872e-11	4.45352e-08	0.000108374	0.876188	0.677645	0.629213	0.805344	0.783939	0.839691	1	0.805475	1	1	1	1	0.99738	1	1	1	1	1	1	1	2.37252e-10	0.572551	1	1	0.015104	0.874026	0.386654	0.11192	3.55704e-08	0.000835641	0.163411	0.0205765
GO:CC	zona pellucida receptor complex	1	1	1	1	1	1	1	1	1.04492e-10	1	1	1	1	1	1	1	1	1	1	1	1	1	1	1	1	1	1	1	1	1	1	1	1	1	1	1	1	1	1	1	1	1	1	1	1	1	1	1
GO:CC	integral component of lumenal side of endoplasmic reticulum membrane	1	1	1	1	1	1	1	1	1	1	1	1	1	1	1	1	1	1	1	1	1	1	1	1	1	1	1	1	1.1047e-10	1	1	0.0431686	1.4592e-08	1	1	1	1	0.0200003	1	1	1	0.450481	1	1	1	1	1	1
GO:CC	MHC protein complex	1	1	1	1	1	1	1	1	1	1	1	1	1	1	1	1	1	1	1	1	1	1	1	1	1	1	1	1	1.1047e-10	1	1	9.42766e-06	1.4592e-08	1	1	1	1	1	1	1	1	1	1	1	1	1	1	1
GO:CC	lumenal side of endoplasmic reticulum membrane	1	1	1	1	1	1	1	1	1	1	1	1	1	1	1	1	1	1	1	1	1	1	1	1	1	1	1	1	1.1047e-10	1	1	0.0431686	1.4592e-08	1	1	1	1	0.0200003	1	1	1	0.450481	1	1	1	1	1	1
GO:CC	cytoplasmic vesicle	0.946074	0.55023	0.0712224	1	1	1	1	0.488832	0.195385	1	0.580777	0.395413	0.524389	1	1	0.674632	1	0.824996	1	1	0.607428	0.959707	0.71146	0.504481	0.892008	1	0.971777	0.506287	0.000146166	0.00101129	4.56385e-05	6.05467e-09	0.00981251	0.00206302	0.501594	7.56397e-06	1	1.26418e-10	1	0.967679	0.929564	1	0.386279	0.012669	1	0.764722	0.671574	0.504318
GO:CC	intracellular vesicle	0.946074	0.55023	0.0712224	1	1	1	1	0.488832	0.195385	1	0.580777	0.395413	0.524389	1	1	0.674632	1	0.824996	1	1	0.607428	0.959707	0.71146	0.504481	0.892008	1	0.971777	0.506287	0.000146778	0.00101129	1.80592e-05	6.05467e-09	0.00981251	0.00215455	0.381778	7.86171e-06	1	1.35558e-10	1	0.967679	0.929564	1	0.386279	0.0127021	1	0.764722	0.671574	0.504318
GO:CC	preribosome, large subunit precursor	1	1	1	1	1	1	1	1	1	1	1	1	1	1	1	1	1	1	1	1	1	1	1	1	1	1	1	1	1	1	1	1	1	1	1	1	0.639525	1	0.245918	1	1	1	1	1	1	1	1	1
GO:CC	replication fork	1	1	1	1	1	1	1	1	0.0888868	1	1	1	1	1	0.00863514	1.65879e-10	0.227734	0.15548	1	1	1	1	1	1	1	1	1	1	1	1	1	1	1	1	1	1	1	0.0112963	1	1	1	0.716489	0.477356	1	0.196567	0.254771	0.27035	1
GO:CC	cytoplasmic ribonucleoprotein granule	1	1	0.188366	1	1	1	1	0.371567	1	1	1	0.0618115	0.194608	1	1	1	1	0.279828	1	1	1	1	1	0.730407	1	1	1	1	1	1	0.911763	0.886261	1	1	0.550553	1	0.00872102	0.806115	0.00878731	1	0.450024	0.945709	0.499284	0.721454	1	1	1.71206e-10	0.287109
GO:CC	cell-cell junction	1	1	1	0.480883	1	1	1	1	0.307811	1	1	1	0.0690516	1	0.636671	1	0.822964	1	1	1	0.607428	1	0.734862	0.730407	1	0.0507022	0.625881	1	0.901783	0.160209	0.0110748	0.180519	1	1.794e-10	0.0324901	1	1	0.000598356	0.618416	1	0.639168	0.814544	0.58655	0.922113	0.804928	1	1	1
GO:CC	ribonucleoprotein granule	1	1	0.188979	1	1	1	1	0.382353	1	1	1	0.0652582	0.202946	1	1	1	1	0.287229	1	1	1	1	1	0.730407	1	1	1	1	1	1	0.919931	0.896734	1	1	0.562883	1	0.0124153	0.832239	0.00181127	1	0.0327436	0.945709	0.515824	0.738404	0.5384	1	2.01584e-10	0.293532
GO:CC	immunoglobulin complex, circulating	1	1	1	1	1	1	1	1	1	1	1	1	1	1	1	1	1	1	1	1	1	1	1	1	1	1	1	1	1	1	1	1	1	1	1	2.41522e-10	1	1	1	1	1	1	1	1	1	1	1	1
GO:CC	complex of collagen trimers	1	1	1	1	1	1	1	1	1	1	1	1	1	1	1	1	1	1	1	1	1	1	1	1	1	1	1	1	1	1	1	1	1	2.83306e-10	0.0391735	0.45628	1	1	1	1	1	1	1	1	1	1	1	1
GO:CC	condensed chromosome, centromeric region	1	1	1	1	1	1	0.242244	1	1	1	0.234885	1	1	1.49516e-05	1	1	2.92764e-10	1	0.0160728	1	1	1	1	1	1	1	1	1	1	0.356226	0.773359	1	1	1	0.662094	1	0.683337	1	1	1	1	0.874026	0.386654	0.252505	0.360685	0.400454	1	1
GO:CC	basement membrane	1	1	1	1	1	1	1	1	1	1	1	1	1	1	1	0.0722511	1	1	1	1	1	1	1	1	1	0.361641	1	1	1	1	0.660426	1	1	9.38937e-09	0.0023915	3.4114e-10	0.933384	1	0.618416	1	1	1	1	1	1	0.0679231	1	1
GO:CC	nuclear pore outer ring	1	1	1	1	1	1	1	1	1	1	1	1	1	3.84673e-10	1	1	1	1	1	1	1	1	1	1	1	1	1	1	1	1	1	1	1	1	1	1	1	1	1	1	1	1	1	1	1	1	1	1
GO:CC	transferase complex, transferring phosphorus-containing groups	1	1	1	1	1	1	1	1	1	1	1	1	1	0.204827	0.428514	6.97402e-10	0.000894859	1	1	1	1	1	1	1	1	1	1	1	0.769822	1	1	0.635901	1	1	1	1	0.92764	0.312727	0.939763	1	0.475912	0.481423	0.533504	1	1	1	1	0.000111553
GO:CC	external side of plasma membrane	1	1	1	1	1	1	1	1	1	1	1	1	1	1	1	1	1	1	1	1	0.790838	1	1	1	1	0.815775	1	1	0.00280916	1	0.676757	0.000593671	0.0316554	0.580029	0.358829	7.75062e-10	1	1	1	1	1	1	0.899694	1	1	0.711699	1	1
GO:CC	lumenal side of membrane	1	1	1	1	1	1	1	0.125429	1	1	1	1	1	1	1	1	1	1	1	1	1	1	1	1	1	1	1	1	7.99885e-10	1	1	0.0600389	3.76852e-08	1	1	0.608626	1	0.0403482	1	1	1	0.525943	1	1	1	1	1	1
GO:CC	clathrin-coated vesicle	1	1	1	1	1	1	1	0.333639	1	1	1	1	1	1	1	1	1	1	1	1	1	1	1	1	1	1	1	1	1	1	0.877883	0.09292	1.58052e-05	0.237506	0.74637	0.659511	0.94044	9.06093e-10	1	1	1	1	0.45862	0.0439421	1	1	0.447743	1
GO:CC	endoplasmic reticulum-Golgi intermediate compartment	1	1	1	1	1	1	1	1	1	1	1	1	1	1	1	1	1	1	1	1	1	1	1	1	1	1	1	1	0.0372457	1	1	1	1	0.58558	0.639377	0.792217	0.98558	1.3509e-09	1	1	1	1	1	1	1	1	1	1
GO:CC	haptoglobin-hemoglobin complex	1.55786e-09	1	0.0338612	1	1	1	1	1	1	1	1	1	1	1	1	1	1	1	1	1	1	1	1	1	1	1	1	1	1	1	1	1	1	1	1	0.294405	1	1	1	1	1	1	1	1	1	1	1	1
GO:CC	chromosome, telomeric region	0.215711	1	1	1	1	1	0.248739	1	1	1	0.241083	1	1	1	1.71262e-09	0.107509	0.0938701	0.244528	1	1	1	1	1	1	1	1	1	1	1	0.374809	1	1	1	1	1	1	0.917666	0.565632	1	1	0.383478	0.573635	0.664899	0.623447	0.0114006	1	1	0.233923
GO:CC	phagocytic vesicle	1	1	1	1	1	1	1	1	1	1	1	1	0.130266	1	1	1	1	1	1	1	1	1	1	1	1	1	1	1	1.78049e-09	0.351357	0.00296607	0.0089101	1	0.090591	0.0413624	1	0.987612	6.85834e-06	1	1	0.349915	1	0.6276	1	1	1	1	1
GO:CC	MHC class I peptide loading complex	1	1	1	1	1	1	1	1	1	1	1	1	1	1	1	1	1	1	1	1	1	1	1	1	1	1	1	1	1.78049e-09	1	1	1	1	1	1	1	1	1	1	1	1	1	1	1	1	1	1	1
GO:CC	secretory granule membrane	1	1	0.218167	1	1	1	1	1	1	1	0.32956	1	1	1	1	1	1	1	1	1	1	0.550079	0.649184	0.730407	1	1	1	1	0.520023	0.528612	0.164822	0.000371321	0.199966	0.969258	0.889256	0.792217	1	1.84407e-09	1	1	1	1	0.326404	0.806026	1	1	1	1
GO:CC	exocytic vesicle	1	1	0.0338612	1	1	1	1	1	1	1	1	1	1	1	1	1	1	1	1	1	1	1	0.549465	1	1	1	1	1	1	0.459629	0.908753	0.879678	1	0.945349	1	1	0.983852	1.84407e-09	1	1	1	1	0.491773	0.710297	1	0.151756	1	0.284882
GO:CC	RNA polymerase I complex	1	1	1	1	1	1	1	1	1	1	1	1	1	1	1	1	1	1	1	1	1	1	1	1	1	1	1	1	1	1	1	1	1	1	1	1	0.497132	1	1	1	1	1	1	1	1	1	1	2.08557e-09
GO:CC	sno(s)RNA-containing ribonucleoprotein complex	1	1	1	1	1	1	1	1	1	1	1	1	1	1	1	1	1	1	1	1	1	1	1	1	1	1	1	1	1	1	1	1	1	1	1	1	0.639525	1	1	1	1	0.450481	1	1	0.0808474	1	1	1
GO:CC	synaptic vesicle	1	1	0.0316758	1	1	1	1	1	1	1	1	1	1	1	1	1	1	1	1	1	1	1	1	1	1	1	1	1	1	0.437822	0.894725	1	1	1	1	1	0.972716	2.62258e-09	1	1	1	1	0.477356	0.691091	1	0.13456	1	1
GO:CC	immunoglobulin complex	1	1	1	1	1	1	1	1	1	1	1	1	1	1	1	1	1	1	1	1	1	1	1	1	1	1	1	1	1	1	1	0.799355	1	1	1	2.6391e-09	1	1	1	1	1	1	1	1	1	1	1	1
GO:CC	microtubule cytoskeleton	0.74684	0.665441	1	1	1	1	1	2.6514e-09	3.93525e-07	1	0.667817	0.280432	0.0741633	0.267985	0.901226	0.49868	4.64195e-09	0.321903	0.00966592	1	0.464308	0.600312	0.105322	0.818479	0.000313519	1	0.7445	0.635229	0.805082	0.780591	0.93688	0.963107	1	0.827285	0.651453	1	0.807367	0.394264	1	0.843487	0.687486	0.799794	0.354321	0.0402964	0.346939	0.326883	1	1
GO:CC	oligosaccharyltransferase complex	1	1	1	1	1	1	1	1	1	1	1	1	1	1	1	1	1	1	1	1	1	1	1	1	1	1	1	1	1	1	1	1	1	1	1	1	1	2.702e-09	1	1	1	1	1	1	1	1	1	1
GO:CC	translation preinitiation complex	1	1	1	1	1	1	2.94174e-09	1	1	1	1	1	1	1	1	1	1	1	1	1	1	1	1	1	1	1	1	1	1	1	1	1	1	1	1	1	0.577457	0.0820548	1	1	1	1	1	0.180139	0.0636407	1	1	1
GO:CC	eukaryotic 43S preinitiation complex	1	1	1	1	1	1	2.94174e-09	1	1	1	1	1	1	1	1	1	1	1	1	1	1	1	1	1	1	1	1	1	1	1	1	1	1	1	1	1	0.565682	0.0748513	1	1	1	1	1	0.173	0.0608272	1	1	1
GO:CC	eukaryotic translation initiation factor 3 complex	1	1	1	1	1	1	2.94174e-09	1	1	1	1	1	1	1	1	1	1	1	1	1	1	1	1	1	1	1	1	1	1	1	1	1	1	1	1	1	0.565682	1	1	1	1	1	1	0.173	0.0608272	0.102576	1	1
GO:CC	eukaryotic 48S preinitiation complex	1	1	1	1	1	1	2.94174e-09	1	1	1	1	1	1	1	1	1	1	1	1	1	1	1	1	1	1	1	1	1	1	1	1	1	1	1	1	1	0.524432	1	1	1	1	1	1	0.159157	0.0576076	1	1	1
GO:CC	proteasome core complex, alpha-subunit complex	1	1	1	1	1	1	1	1	1	1	1	3.00955e-09	1	1	1	1	1	1	1	1	1	1	1	1	1	1	1	1	1	1	1	1	1	1	1	1	1	1	1	1	1	1	1	1	1	1	1	1
GO:CC	Derlin-1 retrotranslocation complex	1	1	1	1	1	1	1	1	1	1	1	1	1	1	1	1	1	1	1	1	1	1	1	1	1	1	1	1	1	1	1	1	1	1	1	1	1	3.2174e-09	1	1	1	1	1	1	1	1	1	1
GO:CC	alpha DNA polymerase:primase complex	1	1	1	1	1	1	1	1	1	1	1	1	1	1	0.0185	3.69438e-09	1	1	1	1	1	1	1	1	1	1	1	1	1	1	1	1	1	1	1	1	1	1	1	1	1	1	1	1	1	1	1	1
GO:CC	proteasome core complex, beta-subunit complex	1	1	1	1	1	1	1	1	1	1	1	4.13534e-09	1	1	1	1	1	1	1	1	1	1	1	1	1	1	1	1	5.61638e-07	1	0.210046	0.149806	1	1	1	1	1	1	1	1	1	1	1	1	1	1	1	1
GO:CC	mitochondrial respiratory chain complex III	1	1	1	1	1	1	1	1	1	1	1	1	1	1	1	1	1	1	1	5.70993e-09	1	1	1	1	1	1	1	1	1	1	1	1	1	1	1	0.332564	1	1	1	1	1	1	1	1	1	1	1	1
GO:CC	respiratory chain complex III	1	1	1	1	1	1	1	1	1	1	1	1	1	1	1	1	1	1	1	5.70993e-09	1	1	1	1	1	1	1	1	1	1	1	1	1	1	1	0.332564	1	1	1	1	1	1	1	1	1	1	1	1
GO:CC	MHC class II protein complex	1	1	1	1	1	1	1	1	1	1	1	1	1	1	1	1	1	1	1	1	1	1	1	1	1	1	1	1	1	1	1	1.67968e-06	8.41679e-09	1	1	1	1	1	1	1	1	1	1	1	1	1	1	1
GO:CC	cell leading edge	0.389687	1	1	1	1	0.995176	1	0.0674488	0.275026	0.674638	0.376595	0.487086	0.00643877	1	1	1	1	1	1	1	1	0.591745	0.720544	0.730407	1	1	1	0.110455	0.643606	2.45333e-05	0.000347104	0.000812838	0.260111	8.68441e-09	0.381627	1	0.98558	0.723072	1	1	0.578798	1	0.902961	0.895545	1	1	0.33421	1
GO:CC	platelet dense granule	1	1	1	1	1	1	1	1	1	1	1	1	1	1	1	1	1	1	1	1	1	1	1	0.430367	1	1	1	1	1	1	1	1	1	0.0213636	1	1.44373e-08	1	0.403945	1	1	1	1	1	1	1	1	1	1
GO:CC	mitotic spindle	1	1	1	1	1	0.598982	1	1	1	1	1	1	0.146219	1	1	1	1.54374e-08	0.244528	0.017883	1	1	1	0.514343	1	1	1	0.523771	1	1	1	1	0.798674	1	1	1	1	0.917666	0.81058	1	1	1	0.881788	1	0.283254	0.0114006	0.424213	1	1
GO:CC	cell cortex	0.0714936	0.0952526	0.0469149	1	1	0.903898	1	1	1	1	1	0.432049	0.00402942	1	1	1	0.246392	1	1	1	0.459598	0.556516	1	1	1	0.72635	1	0.283743	1	0.000466093	0.032582	0.0203773	1	1.54862e-08	0.90631	1	0.917666	0.665341	1	1	1	0.852021	0.4352	0.139885	1	1	1	1
GO:CC	ER to Golgi transport vesicle membrane	1	1	1	1	1	1	1	1	1	1	1	1	1	1	1	1	1	1	1	1	1	1	1	1	1	1	1	0.0204513	2.13524e-08	1	1	0.12065	3.01314e-07	0.838456	1	1	0.860409	0.000875642	1	1	1	1	1	0.372826	1	1	1	1
GO:CC	endocytic vesicle membrane	1	1	1	1	1	1	1	1	1	1	1	1	1	1	1	1	1	0.257564	1	1	1	1	1	1	1	1	1	1	2.19915e-08	1	1	0.00678373	1.55164e-05	1	0.224302	0.641021	0.825741	5.84121e-06	1	1	1	1	0.693458	1	1	1	1	1
GO:CC	protein phosphatase type 2A complex	1	1	1	1	1	1	1	1	1	1	1	3.39245e-08	1	1	1	1	1	1	1	1	1	1	1	1	1	1	1	1	1	1	1	1	1	1	1	1	1	1	1	1	1	1	0.337418	1	1	1	1	1
GO:CC	platelet dense granule lumen	1	1	1	1	1	1	1	1	1	1	1	1	1	1	1	1	1	1	1	1	1	1	1	0.430367	1	1	1	1	1	1	1	1	1	0.0074013	1	3.7417e-08	1	1	1	1	1	1	1	1	1	1	1	1
GO:CC	SNARE complex	1	1	1	1	1	1	1	1	1	1	1	1	1	1	1	1	1	1	1	1	1	1	1	1	1	1	1	1	1	1	1	1	1	1	1	1	0.846889	3.9502e-08	1	1	1	0.625707	1	1	1	1	1	1
GO:CC	recycling endosome membrane	1	1	1	1	1	1	1	1	1	1	1	1	1	1	1	1	1	1	1	1	0.464308	1	1	1	1	1	1	1	2.99299e-07	0.27028	0.257988	0.19315	1	0.627429	0.553927	1	0.92764	4.09677e-08	1	1	1	1	0.504213	1	1	1	0.310171	1
GO:CC	rough endoplasmic reticulum	1	1	0.104865	1	1	1	1	1	1	1	1	1	0.0919382	1	1	1	1	1	1	1	1	1	1	1	1	1	1	1	1	1	0.649904	0.570481	1	0.647691	1	0.526889	1	6.01246e-08	3.48556e-07	1	1	1	0.5139	1	1	1	1	1
GO:CC	preribosome, small subunit precursor	1	1	1	1	1	1	1	1	1	1	1	1	1	1	1	1	1	1	1	1	1	1	1	1	1	1	1	1	1	1	1	1	1	1	1	1	1	1	1	1	1	1	1	1	1	1	1	1
GO:CC	pore complex	1	1	1	0.0541252	1	1	1	1	1	1	1	1	1	1	1	1	1	1	1	1	1	1	1	1	1	1	1	1	1	1	1	1	1	1	1	7.38821e-08	1	0.464422	1	1	1	1	1	1	1	1	1	1
GO:CC	COPII-coated ER to Golgi transport vesicle	1	1	1	1	1	1	1	1	1	1	1	1	1	1	1	1	1	1	1	1	1	1	1	1	1	1	1	0.0219311	3.97072e-07	1	1	0.204292	1.28856e-06	0.982145	1	0.537864	0.92764	7.63965e-08	1	1	1	1	1	0.471931	1	1	1	1
GO:CC	spindle microtubule	1	1	1	1	1	1	1	1	1	1	1	1	1	1	1	1	7.88271e-08	0.15548	0.00966592	1	0.45795	1	1	1	1	1	1	1	1	1	1	1	1	1	0.530774	1	0.618186	0.183547	1	1	1	0.721652	1	1	1	0.264362	1	1
GO:CC	PeBoW complex	1	1	1	1	1	1	1	1	1	1	1	1	1	1	1	1	1	1	1	1	1	1	1	1	1	1	1	1	1	1	1	1	1	1	1	1	1	1	1	1	1	1	1	1	1	1	1	1
GO:CC	t-UTP complex	1	1	1	1	1	1	1	1	1	1	1	1	1	1	1	1	1	1	1	1	1	1	1	1	1	1	1	1	1	1	1	1	1	1	1	1	1	1	1	1	1	1	1	1	1	1	1	1
[truncated: 72 more rows]
[truncated: 59 more columns]
