# Supplementary material for: The Breast Cancer Protein Co-Expression Landscape
Source: Cancers (Basel). 2022 Jun 15;14(12):2957. doi: 10.3390/cancers14122957 (PMC9221059; doi:10.3390/cancers14122957)
Supplement: Supplementary file 1 [file cancers-14-02957-s001.zip › Supplementary_materials/Supplementary_Material_3.csv]

coef	p_value
A1BG	-1.67213786188895	1.46488494754195e-05
A2M	-2.01185545122117	1.77969297462177e-06
A2ML1	-0.0137938048390475	0.981893830223444
AAAS	-0.0535007380436441	0.826857263559774
AACS	-0.228248486589927	0.382884902781136
AADAT	NA	NA
AAED1	-0.409656627666483	0.480882583223317
AAGAB	0.486077323549353	0.0916863503930927
AAK1	0.0343218622795191	0.775509845937231
AAMDC	-0.216318089865909	0.708323860526401
AAMP	1.06420359635278	1.54977394273362e-06
AAR2	0.0460411932127992	0.871420783215445
AARD	0.951747931480518	0.026938939384547
AARS	0.40330851282596	0.0200335007505532
AARS2	0.124641871765388	0.469133008371695
AARSD1	-0.520347072355835	0.00108880423815511
AASDHPPT	0.153598454387694	0.546623827960629
AASS	-0.559358016840193	0.0382188492072754
AATF	0.153050874297744	0.535171018219593
ABAT	-0.785775210007148	0.142214366704581
ABCA1	NA	NA
ABCA12	-1.35979130763566	0.0152792381446512
ABCA2	2.02553808906789	0.00953259223941196
ABCA3	-1.1011969133239	0.0113841663656646
ABCA8	-1.60115657350847	0.00534520181921956
ABCB10	-0.619496585045167	0.0207062219763156
ABCB6	-0.384165993911052	0.30286839177406
ABCB7	0.321715682255236	0.267718000681722
ABCB8	NA	NA
ABCC1	-0.107035881219261	0.718339830405957
ABCC10	NA	NA
ABCC11	-1.48937197621239	0.00131032976504306
ABCC3	0.344940238605611	0.46974161475896
ABCC4	-0.948341802586068	0.0425013002162432
ABCC5	0.935705254582966	0.154875712684374
ABCD1	1.49990607218174	0.000172767300750984
ABCD3	0.65046114191127	0.094594394603087
ABCD4	-1.00913937521764	0.0902342403143241
ABCE1	0.087482660181305	0.56336314046257
ABCF1	0.215346988878917	0.144178094309485
ABCF2	0.304360238199334	0.0610047760388696
ABCF3	-0.0768135711289057	0.653324466999489
ABCG1	2.25397731722077	1.48585735280863e-06
ABHD10	-0.226099515705579	0.432011620500409
ABHD11	0.00517888947452862	0.988412963623172
ABHD12	-0.538191546223399	0.0923399943513582
ABHD13	NA	NA
ABHD14B	-0.641434726415692	0.0954634467189853
ABHD16A	-0.146400788720555	0.510933709258796
ABHD17A	-0.266822057120131	0.4770560018906
ABHD17B	NA	NA
ABHD17C	NA	NA
ABHD3	NA	NA
ABHD4	-0.582828190139202	0.0479487139974971
ABHD5	-1.57918994352529	0.000139825258839816
ABHD6	-1.34684865185233	0.00259034055249949
ABI1	0.0316278478932011	0.84614678405166
ABI2	-0.210722858618377	0.348663714721794
ABI3	0.0888442294499946	0.675405417233787
ABI3BP	-1.63338283513484	0.00186742218672311
ABL1	0.274564420293384	0.498273785246482
ABL2	0.130876482484759	0.709372867821536
ABLIM1	-0.758371786002616	0.00472014643084263
ABLIM2	-1.43508536187071	0.00677025143861483
ABLIM3	-1.31924124486923	0.0171928586110384
ABR	-0.0151331005231522	0.928929597102157
ABRACL	0.228174146770931	0.580848433433855
ABRAXAS1	0.575291735915796	0.12255876496497
ABRAXAS2	-0.037592536402301	0.888603734533493
ABT1	-0.590634729931065	0.0765540093751832
ABTB1	-1.94487991516783	5.52234609312765e-06
ABTB2	-0.811983533149623	0.101137746885599
ACAA1	-0.492851575971787	0.155908918214592
ACAA2	-0.86297547787563	0.00151746968630377
ACACA	-0.212025108206187	0.45790033503966
ACACB	-1.96190003389692	5.6121855346006e-05
ACAD10	0.167278349881844	0.403555423748519
ACAD11	-0.888876470150527	0.0510835222013869
ACAD8	-0.642578173001333	0.0160831616855863
ACAD9	0.121853446517602	0.542014271765998
ACADL	-1.78795946752663	0.0122740319747258
ACADM	-0.516148701006849	0.0255784758606748
ACADS	-1.61296521098155	3.11709803960667e-05
ACADSB	-0.494062923651681	0.293862057860791
ACADVL	-0.311817446165318	0.135436028338545
ACAN	0.586574798033196	0.242911128905328
ACAP1	0.404115717523757	0.175151124161448
ACAP2	-0.175739000661298	0.215518906174506
ACAP3	NA	NA
ACAT1	-0.646014698252702	0.0113573780420546
ACAT2	-0.449374300390863	0.127942041731845
ACBD3	0.382801550465773	0.0404543612501662
ACBD5	0.644856124938817	0.0214069569838623
ACBD6	0.432251930594266	0.00624128842830504
ACBD7	0.852236736591172	0.129415241206526
ACD	NA	NA
ACE	-1.23847380246659	0.00210231587598851
ACE2	NA	NA
ACIN1	0.578982074202347	0.0298152836374688
ACLY	0.0985392508153408	0.657455053012802
ACO1	-0.977479352049824	0.00016665696367523
ACO2	-0.150562061054568	0.597595846499781
ACOT1	-1.27479027239127	0.00638408258552578
ACOT11	0.212463528278078	0.522362048871692
ACOT13	-0.400992401180136	0.209481110503688
ACOT2	-2.68687722250698	7.76792863788194e-07
ACOT4	-0.576265198518382	0.157027411401345
ACOT7	0.35381678779337	0.311547701616952
ACOT8	0.512553543691491	0.0672633770269248
ACOT9	0.0145859878022261	0.943631200254248
ACOX1	-0.337298362042153	0.356375460479513
ACOX2	-1.33988116508122	0.000321722681397249
ACOX3	-0.0347195261332325	0.922793009664749
ACP1	-0.657074421812935	0.00729229001277342
ACP2	-0.565347753725191	0.0191910326336523
ACP5	-0.786853415567875	0.0153229893231043
ACP6	-0.545195803443068	0.0972472461416185
ACPP	NA	NA
ACSF2	-0.408889739434734	0.176450720652281
ACSF3	0.469353724984504	0.0758315311066479
ACSL1	-1.51818909441133	0.000117417898153825
ACSL3	0.19830891508229	0.457672971276356
ACSL4	-0.560621411237529	0.0173858555500773
ACSL5	-0.21463109615957	0.52912573739676
ACSM1	-1.21242939053526	0.0186447132862727
ACSM3	1.91190214788435	4.35893732872777e-05
ACSS1	-0.150048183307729	0.655133293981891
ACSS2	-0.614304714986296	0.00865307763260137
ACSS3	-1.26691461006556	0.00604717095764729
ACTA1	-1.40847969328385	0.00118904350186328
ACTA2	-0.802267888174945	0.125691526220313
ACTB	-0.376327869364092	0.394144509488897
ACTBL2	-0.149807801132938	0.640182334816308
ACTG1	0.0582920452064254	0.869426251537895
ACTG2	-0.384899877611545	0.5208293425624
ACTL6A	0.0956567731002441	0.693469480321485
ACTL6B	NA	NA
ACTL8	-1.05831362011149	0.0633973460772563
ACTN1	0.478164633473533	0.126586767158191
ACTN2	NA	NA
ACTN3	1.00528044497354	0.0384060653433174
ACTN4	0.195442643139329	0.369416897971208
ACTR10	-0.169179355009298	0.154639153116268
ACTR1A	-0.586663503046736	0.0220339217648943
ACTR1B	-0.922970123918851	0.0014045031966969
ACTR2	0.162181666762708	0.431820853234132
ACTR3	0.490780663602185	0.0022082690693985
ACTR3B	-0.0352641182796415	0.898077383261762
ACTR5	-0.383435817182481	0.0641969289480632
ACTR6	-0.0808917901092751	0.738946238758504
ACTR8	0.500064627575159	0.00664855960592453
ACVR1	0.0659081659823759	0.876940269433856
ACY1	-0.598258273509241	0.0256073648124204
ACY3	NA	NA
ACYP1	-0.63272110678433	0.0292994816682824
ACYP2	-0.0520395623041927	0.8710197080443
ADA	-0.26235618765084	0.300407710923634
ADA2	-0.437709304140796	0.174558878277417
ADAL	0.0181070643359694	0.954978380498098
ADAM10	-0.0492719782195487	0.868924530990235
ADAM12	-0.367416659348023	0.480296375023514
ADAM15	1.13827292696177	0.00175569034836465
ADAM17	0.151469490669071	0.610913602269282
ADAM8	NA	NA
ADAM9	-0.131897969956558	0.773723992201096
ADAMDEC1	NA	NA
ADAMTS1	NA	NA
ADAMTS12	-0.721464075041893	0.115023114045731
ADAMTS14	NA	NA
ADAMTS15	NA	NA
ADAMTS16	NA	NA
ADAMTS2	NA	NA
ADAMTS4	0.21636054586783	0.607531661103476
ADAMTS5	0.334502406565421	0.572944763050701
ADAMTS7	NA	NA
ADAMTSL1	-2.01710369299072	3.75907507827003e-05
ADAMTSL2	0.655408378541523	0.15027784115321
ADAMTSL4	-1.44313390820803	0.0163294039843174
ADAMTSL5	-2.31184966664615	4.55021449075542e-05
ADAP1	-0.591826511218038	0.0180627970309205
ADAP2	-0.537007618815964	0.0323434591748451
ADAR	0.578483587757138	0.000974344214372378
ADARB1	-0.155113379629643	0.546993797823817
ADAT1	-0.219058268729092	0.551716875582582
ADAT2	0.382489540950071	0.450963146679389
ADAT3	-0.230997437301808	0.55527404809718
ADCK1	0.03541990217318	0.922211085523699
ADCK5	-0.553666892184427	0.201582611200833
ADCY5	NA	NA
ADCY6	0.10762207489684	0.849450464101117
ADCY9	-0.238610748191805	0.585563828104862
ADD1	-1.1124346271146	8.48541691984483e-08
ADD2	-2.4818908950454	1.09096334472603e-10
ADD3	-0.782272185240569	0.00155083199806595
ADGB	-1.69405996785228	0.0102937305901305
ADGRA2	0.0277727231757351	0.934159859773156
ADGRE2	-0.358575988819305	0.384856272218142
ADGRE5	-0.150568160257499	0.658695703014198
ADGRF5	-1.01603340945964	0.00473046643431206
ADGRG1	0.65684066244377	0.0204672482808053
ADGRG2	NA	NA
ADGRG3	NA	NA
ADGRG5	-0.789850766727327	0.241289396146892
ADGRG6	-2.03595598291288	2.8080617994933e-05
ADGRL1	-0.193566589111675	0.638498847809877
ADGRL2	-1.32369528613869	0.00212830644925767
ADGRL3	NA	NA
ADGRL4	-1.04330697497558	0.00618925509772349
ADH1B	-2.82942999987832	0.000511922520051174
ADH1C	-2.07739867979431	0.000736035898595781
ADH4	NA	NA
ADH5	-0.922860756581468	0.000112294607177838
ADHFE1	-1.9162441625347	2.43855787287412e-05
ADI1	-0.0924395905552171	0.740855653923182
ADIPOQ	-0.329885627135026	0.624479466047654
ADIPOR1	0.104774243214645	0.800585232840675
ADIPOR2	NA	NA
ADIRF	-0.688502063129105	0.286645767475954
ADK	-0.478635766175481	0.0431039679259465
ADNP	0.681642341723128	0.0036782063393444
ADNP2	NA	NA
ADO	-0.109597986472508	0.710053104139334
ADPGK	0.25485065535825	0.177004160895231
ADPRH	0.3803202727222	0.0361780339598722
ADPRHL2	0.0297783619693866	0.839807826610467
ADPRM	-1.16863587622674	0.0112686669463446
ADRM1	-0.102764753032186	0.722406960828715
ADSL	-0.454575259222922	0.0224259850961458
ADSS	0.540393512506694	0.0349922848554395
ADSSL1	-0.125303352330999	0.768490964815237
AEBP1	0.584404525662199	0.10337344524634
AEBP2	NA	NA
AES	-0.243797237973741	0.381232213104942
AFAP1	-0.0803743487461108	0.744036004317102
AFAP1L1	-0.860429476880058	0.0300362618979168
AFAP1L2	0.0424248179023661	0.883104595148799
AFDN	0.0272174514819246	0.911184451214155
AFF1	0.0751114576602727	0.868122551543778
AFF3	1.45583493570293	0.0304909011468576
AFF4	0.0988033596343199	0.674131573747075
AFG1L	-0.862596264458736	0.00834058743474248
AFG3L2	0.403471449063392	0.187793495644498
AFM	-2.24120825085877	8.46480873990073e-09
AFMID	0.483768139306192	0.247271064027073
AFTPH	0.433587884947243	0.00676937580054082
AGA	-1.43971952171001	0.00396182016925639
AGAP1	-2.00269932267432	1.56043485539112e-12
AGAP11	-0.530993654079174	0.545603699068549
AGAP2	NA	NA
AGAP3	0.15630611122209	0.509606085606033
AGFG1	-0.223147095431775	0.192016075224157
AGFG2	-0.936441137184504	0.00366501660921315
AGGF1	0.159926823753288	0.646813016857993
AGK	-0.165681298278656	0.431434003271544
AGL	0.215843859570958	0.53104135538336
AGMAT	-0.092500484983621	0.843297112414555
AGO1	-0.39384264147828	0.112680684616084
AGO2	-0.505964625385073	0.00503777411503718
AGO3	-0.648472996092706	3.23365878989262e-05
AGO4	-0.801144742113165	0.0165053576291679
AGPAT1	0.64434818606585	0.0762822602011376
AGPAT2	-0.875936071094658	0.0130385625287335
AGPAT3	0.830985173560814	0.0412359939330992
AGPAT4	NA	NA
AGPAT5	0.111537077831401	0.764098833558094
AGPS	0.0201486090530936	0.935732723005189
AGR2	-0.159309069302255	0.807756659560408
AGR3	-0.73663306568892	0.244815440570062
AGRN	0.258888954657301	0.337179757406823
AGT	-1.48929891101162	0.000661264721918641
AGTPBP1	0.19603289843337	0.554684746328928
AGTRAP	1.04845235577613	0.00196977229255344
AGXT	NA	NA
AHCTF1	0.247400569888226	0.120607649323581
AHCY	0.450026108834682	0.0106843152126623
AHCYL1	-0.34913330483964	0.03849477872998
AHCYL2	0.343597939371722	0.10302728429472
AHDC1	-0.0348874940196402	0.870135921850404
AHI1	-3.26812411234576	1.87414521813063e-05
AHNAK	-0.959598421319046	0.000251370867628666
AHNAK2	-0.41007174453086	0.15103118388236
AHR	-0.332046963456479	0.233088866318369
AHSA1	0.552646949431247	0.00319218093075864
AHSG	-1.85919754135884	1.88778253963429e-07
AHSP	-3.39273874815147	3.2075701118045e-09
AIDA	-0.577929748601303	0.022666792216242
AIF1	0.208460129818522	0.490323360135083
AIF1L	-0.0283869317027243	0.950486063549581
AIFM1	-0.421496054574756	0.0285338801372802
AIFM2	-1.75728158937008	5.5504046601452e-07
AIMP1	0.141508029475012	0.256925641959816
AIMP2	0.59016843152199	0.00881627121793272
AIP	0.224819270601459	0.291037034730113
AJUBA	0.0192459697823128	0.966155729392803
AK1	-1.06625215493719	0.000189390309413628
AK2	0.033737111290579	0.84371184679339
AK3	-0.36937871123682	0.138095696837424
AK4	-0.548678180888901	0.0894927361638615
AK5	-0.769945186116762	0.133424825450331
AK6	0.245103438626123	0.379524121048472
AKAP1	0.168937098493563	0.551427428242855
AKAP10	0.450712685931347	0.0366056517343317
AKAP11	0.580985087385471	0.00736222481699943
AKAP12	-0.536584815700872	0.184074889829661
AKAP13	0.228198817889087	0.188770899470077
AKAP17A	0.564654756099849	0.000579115473787855
AKAP5	NA	NA
AKAP7	-0.929166295201795	0.0113031693459733
AKAP8	0.828565845350921	3.93627326904637e-05
AKAP8L	0.385301947953977	0.0710364126635177
AKAP9	0.254993693736663	0.0857247937297615
AKIP1	NA	NA
AKIRIN2	0.77593905641181	0.0932490464457189
AKNA	NA	NA
AKR1A1	0.070091791101061	0.788938169021002
AKR1B1	0.04779402674962	0.865143276332574
AKR1B10	0.882523544405713	0.265693641001637
AKR1B15	-0.38967953385272	0.664823132810149
AKR1C1	-2.61561682087721	8.76092964540881e-05
AKR1C2	-2.91150695520308	6.4562513278613e-05
AKR1C3	-2.11487572815042	5.83645934690528e-05
AKR7A2	-0.49588491698909	0.0400451048086214
AKR7A3	0.324229375303732	0.55033292974749
AKT1	-0.0521772728649901	0.80295235152443
AKT1S1	-0.0135934828793318	0.948981861047934
AKT2	-0.659723212247544	0.000472497243865641
AKT3	-0.261187845612451	0.364818241995206
AKTIP	-0.913640806308928	0.00682742007040725
ALAD	-1.65394673466632	3.36539098085307e-10
ALAS1	0.526287372521222	0.196966087884014
ALB	-1.96638156924033	2.19675974938961e-07
ALCAM	0.000760103883287823	0.99867651203186
ALDH16A1	-0.101697463438963	0.557678841359269
ALDH18A1	0.214262012769932	0.437506842611734
ALDH1A1	-1.81331377972829	0.000179353028757125
ALDH1A2	-1.91363506251256	0.000555051804617162
ALDH1A3	-0.304696855341993	0.452625167436535
ALDH1B1	0.146481968147797	0.719486935983299
ALDH1L1	-2.3792192194184	1.27852773585574e-05
ALDH1L2	0.193214271958076	0.548349018475889
ALDH2	-1.42874240619973	0.000816983517049712
ALDH3A1	-1.5161294253348	0.0260896655253243
ALDH3A2	-0.564589610757221	0.0441299553046792
ALDH3B1	NA	NA
ALDH4A1	-1.02330006523681	0.000940889975069182
ALDH5A1	-0.187583502030201	0.585816190153124
ALDH6A1	-0.612618198685244	0.0366111832506771
ALDH7A1	-0.419337674207738	0.0726155200584991
ALDH9A1	-0.32444195304957	0.146722342979643
ALDOA	0.20077842083313	0.396969446446402
ALDOB	-1.01138793251846	0.0212588420817203
ALDOC	-1.61833841505404	2.3067133901028e-06
ALG1	0.396120676190914	0.39452071084124
ALG11	0.280489706361654	0.413278159276004
ALG12	NA	NA
ALG13	-0.298537528438431	0.143928274727956
ALG14	NA	NA
ALG2	0.179579414957685	0.444457975730919
ALG5	-0.211639585944106	0.430673338836485
ALG6	NA	NA
ALG9	0.273775964142071	0.55450834954176
ALKBH1	-0.441970245726362	0.395197867857154
ALKBH2	-0.119617499961585	0.776625563209697
ALKBH3	0.125000812376492	0.642537402941457
ALKBH4	-0.0349870588979498	0.895526370543589
ALKBH5	-0.000517502400216681	0.997875800175429
ALKBH6	0.50334119098782	0.361371041359098
ALKBH7	-0.211944011138034	0.531889124900204
ALKBH8	0.323218704821645	0.313210010452191
ALLC	NA	NA
ALMS1	0.520289665309167	0.0705853682436636
ALOX15	NA	NA
ALOX15B	-0.209510963017482	0.705352400231886
ALOX5	0.4815103974413	0.108906127653194
ALOX5AP	NA	NA
ALPK1	0.642786624321559	0.30021915260947
ALPL	-0.657447894613135	0.130758580738085
ALS2	-0.93971626093717	0.000299856851295558
ALYREF	0.0244582486192496	0.891229661506782
AMACR	-0.210299115464204	0.500144019795499
AMBP	-1.373967222043	0.000216919191444813
AMBRA1	0.783084446997197	0.00945611444103815
AMDHD1	-0.946779106816632	0.035443828890255
AMDHD2	-0.522453136599929	0.0538103949325126
AMER1	NA	NA
AMFR	-0.920922388637668	0.0278960534410158
AMIGO2	0.198741955877253	0.755297012526251
AMMECR1	NA	NA
AMMECR1L	NA	NA
AMN1	-0.78278646852556	0.0672061601587799
AMOT	-0.497264676149795	0.155767221398099
AMOTL1	-1.15302495732617	0.0107944502922735
AMOTL2	-0.987369325956759	0.0173568993442849
AMPD2	0.351476003065138	0.0630663099779234
AMPD3	0.362250684353107	0.140073637961269
AMPH	0.38451478509825	0.330204840634431
AMT	NA	NA
AMY1A	-1.67288481657609	0.00663045211370466
AMZ2	0.202301546845319	0.499465055593978
ANAPC1	0.373433343105698	0.0194343644218413
ANAPC10	-0.639004144221752	0.00470933289599995
ANAPC11	-0.0912323385353991	0.814689558310015
ANAPC13	NA	NA
ANAPC16	0.961908036683013	0.000153933589691109
ANAPC2	-0.338632131110208	0.151830198125375
ANAPC4	-0.276127373418406	0.328512944319848
ANAPC5	0.535573385618308	0.000670556747759521
ANAPC7	0.747051262708838	4.1748112752023e-06
ANG	-0.581248443950845	0.136325922532725
ANGEL1	0.023382680601673	0.942649566879739
ANGEL2	-0.334047275997976	0.208932676781727
ANGPT2	-0.0423523198732917	0.930949236832677
ANGPTL2	-0.344104047669943	0.249829554475903
ANGPTL3	NA	NA
ANGPTL4	-1.14566538738214	0.00659125005229332
ANK1	-2.77169931805123	2.06760103467112e-10
ANK2	-1.16374398769175	0.000522286134303742
ANK3	-0.362003858476136	0.149326523041478
ANKFY1	-0.0435948087837444	0.774632644809064
ANKHD1	0.167805533514309	0.350701339064586
ANKIB1	0.1179438878221	0.577282916087866
ANKLE2	0.250528199370799	0.182697454789672
ANKMY2	-0.336988918786785	0.124037662747442
ANKRD10	NA	NA
ANKRD11	0.989211437691292	0.106836265764886
ANKRD12	-0.913862029828034	0.00218236999730924
ANKRD13A	-0.288892211461998	0.119486556977991
ANKRD13C	-0.75421194355695	0.0385265596858594
ANKRD13D	-0.00527671605506824	0.985503923409988
ANKRD16	-0.387753143681852	0.118212748168084
ANKRD17	0.488312194096982	0.00809885727634704
ANKRD20A3	NA	NA
ANKRD22	NA	NA
ANKRD26	-0.453937758063768	0.326073424623165
ANKRD27	-0.138011718433248	0.5667049145918
ANKRD28	0.100590973946779	0.573204769193588
ANKRD30A	-0.208902962835721	0.733922773738661
ANKRD35	-0.0936861947909537	0.829003209641032
ANKRD36C	NA	NA
ANKRD39	-0.506949484079533	0.132571434157691
ANKRD40	0.652374999739142	0.141239782900352
ANKRD44	0.596293958788288	0.00313106634025107
ANKRD46	NA	NA
ANKRD49	-0.548180687249585	0.0849819608554498
ANKRD50	0.262887977380252	0.231585247686007
ANKRD52	-0.786261533491587	0.00310702637688416
ANKRD54	-0.351524650548926	0.135992432311786
ANKS1A	0.21181905457248	0.121461327701171
ANKS3	1.5234262452349	0.000174534179014156
ANKUB1	NA	NA
ANKZF1	0.220713083789629	0.173031040988112
ANLN	0.471851771985145	0.288457549907164
ANO1	-0.502937684454535	0.349898496164555
ANO10	0.090987352574719	0.757410344678621
ANO6	-0.0975419799260711	0.786641535537777
ANOS1	-1.07909923552043	0.0676768208808105
ANP32A	1.18426407192389	5.46871023596968e-06
ANP32B	0.845597202725506	0.00068803555786069
ANP32E	0.617985618623863	0.127767317101814
ANPEP	-1.15366923511307	0.00524307967221975
ANTXR1	0.225304771702428	0.509233308647436
ANTXR2	-0.388348644831008	0.315403191757366
ANXA1	-1.10485696701052	0.00141757887550571
ANXA11	-0.375899867108748	0.0978152733096185
ANXA2	-0.770510194704822	0.0062280921582564
ANXA3	-0.647075686943181	0.257449061329727
ANXA4	0.0655981886957232	0.781749347595127
ANXA5	-0.396135111961539	0.159536047716099
ANXA6	-0.286682000947296	0.186167762452908
ANXA7	-0.0910617286913624	0.563609733479196
ANXA8	-0.589624018390268	0.289852092189303
ANXA9	-0.870399356839766	0.0414622592743441
AOAH	NA	NA
AOC1	NA	NA
AOC3	-1.77797489458411	0.000709157660393896
AOX1	-1.4036918690626	0.000841170970395963
AP1AR	0.957310998954041	0.0161831123161283
AP1B1	0.30548091542108	0.107513952090923
AP1G1	0.21873046663815	0.16508303628723
AP1G2	0.147953695774721	0.567343866015577
AP1M1	0.00787863246533713	0.960901620301567
AP1M2	-0.198152653932846	0.383414836181527
AP1S1	0.320288840629199	0.208190867229033
AP1S2	-0.016920714491205	0.952208334972108
AP1S3	-0.0583775664366428	0.878187175611538
AP2A1	0.228353451390798	0.119842034033543
AP2A2	0.0782729777708712	0.687691394129863
AP2B1	0.0545453463644166	0.769239980242306
AP2M1	0.0943871364321096	0.538651328588353
AP2S1	0.476060778912795	0.00370486895262743
AP3B1	0.479164804166854	0.000708408928586985
AP3B2	0.144275452406557	0.800392988897745
AP3D1	0.482136697151071	0.00171218125896887
AP3M1	-0.341492713042627	0.223119765328427
AP3M2	0.588708470270674	0.0524616897673789
AP3S1	0.36878917550536	0.0592374255006414
AP3S2	-0.100179929855517	0.77397625391788
AP4B1	-0.0487074730450404	0.838364589203188
AP4E1	-0.574542175577882	0.0265379663169652
AP4M1	-0.597813054034812	0.0347749907991078
AP4S1	-0.282353974522323	0.38376139557049
AP5B1	0.228273246793149	0.419588334404866
AP5M1	-1.21026180508091	0.000129706411224894
AP5S1	NA	NA
AP5Z1	0.326823959194344	0.157353880215441
APAF1	0.376280029651882	0.0102567448761553
APBA1	0.0243064689735668	0.950313910547405
APBA2	1.29596555616324	0.0190097312618512
APBA3	-1.76846934624553	6.78610517245699e-10
APBB1	-0.0778378016569362	0.798086610697131
APBB1IP	-0.336284855777088	0.168551623026009
APBB2	-0.156000893520205	0.438973740291628
APC	0.284863095731999	0.443203155737289
APCS	-0.917420486564268	0.0583282244750494
APEH	-1.16557223872129	0.000127429161590946
APEX1	0.548251844100084	0.00149477824800442
APEX2	NA	NA
API5	0.337293708136977	0.0354707289418941
APIP	-0.363108018643504	0.20294108140074
APLF	-1.06066128029845	0.0430774375237832
APLP2	0.390750945260036	0.156596060353091
APMAP	-0.419873056358668	0.0722160412160147
APOA1	-1.87121820187352	1.27208009356462e-06
APOA2	-2.17164432121938	1.0612840771551e-07
APOA4	-1.71453996385987	1.08080958966389e-05
APOB	-1.49393578377999	1.61940724471431e-05
APOBEC3A	-0.902359915399022	0.188619983804371
APOBEC3B	0.307781184616884	0.478735968459727
APOBEC3C	-0.485936965620735	0.17293943974509
APOBEC3F	NA	NA
APOBEC3G	0.216235734855909	0.479629878948579
APOBR	0.350440360121954	0.175975315371377
APOC1	-1.90343066266557	1.4986118497113e-06
APOC3	-1.97823105553745	0.000170206729367333
APOC4	-2.59415133465473	1.73109305524765e-07
APOC4-APOC2	-1.77184018224572	0.000267020049625397
APOD	-2.91941672375287	3.22141886793251e-05
APOE	-0.67753195357303	0.0737749143040714
APOF	-1.64310088383183	0.000163429066344914
APOH	-1.48814862137477	0.000599485462462265
APOL1	-1.37020915044473	0.000117343118438585
APOL2	0.788234529563409	0.174303748729761
APOL3	0.0402720432670241	0.907562447956706
APOM	-1.58362938076103	8.69581320742564e-05
APOO	0.901764705059092	0.014723760013163
APOOL	-0.776851207799506	0.000646325141752389
APP	0.605634762373802	0.0771201988050367
APPBP2	0.551013570385998	0.114182231336933
APPL1	-0.17445795247799	0.259300326496911
APPL2	-0.483901768928489	0.0339143249001311
APRT	-0.316774513297584	0.30853918397382
APTX	-0.0171796198103733	0.936766657096586
AQP1	-1.87099524561357	0.000515929338886068
AQR	0.341396811961622	0.0116269430687422
AR	0.182221404814329	0.636837990192288
ARAF	0.268023770542157	0.0693485417208215
ARAP1	-0.126444630740586	0.601979863612515
ARAP2	NA	NA
ARAP3	-0.418996187260365	0.204046164890115
ARCN1	0.433190698588348	0.0346951790698591
AREG	NA	NA
ARF1	-0.0816208553177246	0.893217805938314
ARF3	-0.0190967547204289	0.983454448202573
ARF4	0.847801013100458	0.0357912244000332
ARF5	0.253440476997264	0.377671378336386
ARF6	0.171462548300291	0.598181699471805
ARFGAP1	0.388561518069013	0.0295556067341594
ARFGAP2	0.225469094983805	0.123839749820776
ARFGAP3	0.299638977852668	0.174297619395971
ARFGEF1	0.530724879847974	0.00775193918114199
ARFGEF2	0.312058513291625	0.164683460583822
ARFGEF3	0.248857937788848	0.425429940242923
ARFIP1	0.01942095313464	0.924422847857038
ARFIP2	-0.373401074791611	0.198624797555575
ARFRP1	0.353807505228871	0.160678361023256
ARG1	-2.34877473506491	0.000215524972981879
ARG2	NA	NA
ARGLU1	0.502727281776397	0.482032034355619
ARHGAP1	0.147065369784305	0.527439450155191
ARHGAP10	-0.716632721102951	0.0212508588619153
ARHGAP12	-0.0891211983410288	0.635613936421041
ARHGAP15	-0.281666009511594	0.423012914913958
ARHGAP17	-0.145801633018042	0.35158072842081
ARHGAP18	0.280748539363957	0.133142469656917
ARHGAP21	-0.114987432479717	0.660173855525467
ARHGAP22	NA	NA
ARHGAP23	0.400226259254694	0.341317095496815
ARHGAP24	-1.5485585823861	0.000152862767290461
ARHGAP25	0.525077544783458	0.0403579838098023
ARHGAP26	0.287988178589546	0.388322837202159
ARHGAP27	-0.0323317355837729	0.875923687440813
ARHGAP29	-0.769932097260728	0.0211693777416653
ARHGAP30	0.620650654247981	0.0549259881873771
ARHGAP31	-0.184925183507751	0.314388398689354
ARHGAP32	-0.560734037529718	0.00859266990938646
ARHGAP35	0.144881247699506	0.451580862520494
ARHGAP36	NA	NA
ARHGAP39	0.564746924453107	0.0629031109689067
ARHGAP4	0.396538295365717	0.128937888479979
ARHGAP42	NA	NA
ARHGAP44	NA	NA
ARHGAP45	0.28459689105174	0.283422646246811
ARHGAP5	-0.381244286091876	0.0519917336629551
ARHGAP6	-1.14886179003497	0.0019355915393746
ARHGAP9	-0.231544514888478	0.346772520067879
ARHGDIA	0.0876544347363036	0.708327372252175
ARHGDIB	0.319631691368553	0.274857881566973
ARHGEF1	0.400476179873664	0.00649998867534073
ARHGEF10	0.0438366668362169	0.842171499529863
ARHGEF10L	-0.168518464137773	0.478216911297114
ARHGEF11	0.186499319268943	0.170682630074093
ARHGEF12	-0.483514349700958	0.00744143972044789
ARHGEF15	NA	NA
ARHGEF16	-0.228244559004168	0.344050266250489
ARHGEF17	0.0919853917715869	0.67769706157072
ARHGEF18	-0.0985582348983014	0.575568131196878
ARHGEF19	NA	NA
ARHGEF2	0.442469224303261	0.0242224997685117
ARHGEF26	0.945094313585317	0.109968395278078
ARHGEF28	-0.393470285226989	0.235612225217527
ARHGEF3	-1.50231066627024	2.80458227438554e-05
ARHGEF35	1.8001070850784	1.00409173605555e-05
ARHGEF37	-0.714034638399113	0.0111133248511523
ARHGEF38	NA	NA
ARHGEF39	-1.43105901727112	0.138426551193281
ARHGEF40	-0.107398487054475	0.54596233741883
ARHGEF5	0.271663148605443	0.185125318717048
ARHGEF6	0.248062258657961	0.310495627714266
ARHGEF7	0.159181581588613	0.39744944778685
ARID1A	0.154481167860122	0.551840297476686
ARID1B	0.30116029509438	0.113397647216643
ARID2	0.23377868970506	0.136193052833304
ARID3A	NA	NA
ARID4A	-0.202348602959828	0.344329237119071
ARID4B	1.01743262744783	7.57426425900788e-07
ARID5A	NA	NA
ARID5B	-0.746570337895777	0.051202836841386
ARIH1	0.717059234221842	1.14077505752376e-05
ARIH2	0.413924375050982	0.0189653772996216
ARL1	0.226935373714703	0.45087241616605
ARL11	NA	NA
ARL14EP	-0.416823051442412	0.105563429836481
ARL15	0.13133495147146	0.663365493719493
ARL2	-0.388335442353658	0.18828075737708
ARL2BP	0.297715736570997	0.1631637812774
ARL3	-0.693440125524431	0.0673590571468267
ARL4C	NA	NA
ARL5A	0.423930100184521	0.200685157075868
ARL5B	0.281478080806926	0.38222161193918
ARL6	-0.727051096846855	0.0211803612204379
ARL6IP1	1.17911237699961	0.0353873361578382
ARL6IP4	-0.448694649215689	0.0940314544785846
ARL6IP5	-0.372086450620708	0.149567841764872
ARL6IP6	NA	NA
ARL8A	0.564447898747911	0.0209322507525911
ARL8B	-0.0941772127348349	0.674280336649604
ARMC1	-0.38596166940611	0.0743550498260469
ARMC10	-0.621531007701926	0.014567648462962
ARMC5	NA	NA
ARMC6	-0.0387726564006843	0.84512335550559
ARMC7	NA	NA
ARMC8	0.361689456083898	0.00870558706036018
ARMC9	-0.13564553392061	0.645108399755128
ARMCX1	-0.151118884262912	0.662321114099688
ARMCX2	-0.235032573278999	0.409927359465011
ARMCX3	0.403923464363255	0.0394782881314127
ARMCX5	-1.10475840386864	0.0242428266729996
ARMT1	-0.371400199849427	0.45813623010075
ARNT	-0.281813754238915	0.129904053977618
ARNT2	NA	NA
ARNTL	-0.303673197835683	0.554114102998469
ARPC1A	-0.14544704368854	0.565617620500676
ARPC1B	0.487126929321107	0.0110784318069869
ARPC2	0.388678541557375	0.0272344315564272
ARPC3	0.432531324603171	0.102609390470418
ARPC4	0.154699883529416	0.543588081214673
ARPC5	0.719388677122635	0.000876187138001907
ARPC5L	-0.0988143477688605	0.697051004701301
ARPIN	0.0167002347548586	0.959101213203294
ARPP19	0.672769048068967	0.00811065869626459
ARRB1	-0.537906355016477	0.0547194124590695
ARRB2	-0.168049918874633	0.368210008895065
ARRDC1	-0.15011442774595	0.511282354925885
ARSA	-0.983941187748212	0.00097741598448958
ARSB	-0.616578347704186	0.0253946089994987
ARSD	0.573311861852859	0.120721866834823
ARSE	NA	NA
ART3	NA	NA
ARV1	-0.690529818695202	0.316226017560715
ARVCF	-0.281842234471841	0.339891427953936
AS3MT	0.22757298371948	0.51440596100307
ASAH1	-0.934076864602047	0.00266783183394311
ASAP1	-0.276803935223295	0.0866799498528107
ASAP2	-0.481383768853714	0.0321016883226835
ASAP3	-0.318140862360057	0.184841027102697
ASB1	NA	NA
ASB13	0.386305527924547	0.50929869522318
ASB3	NA	NA
ASB6	-1.2542574072229	1.36758651093873e-05
ASB7	-0.305009825448054	0.459361705572261
ASB9	-1.11255165922693	0.00317617396743239
ASCC1	-0.0364361623694551	0.841482925117923
ASCC2	0.125412286314544	0.58026334391052
ASCC3	0.190898343365668	0.226696418230349
ASF1A	1.03843170932456	0.00418614294486996
ASF1B	0.347454304038922	0.408937289304886
ASGR2	-1.78718171207467	0.00149645493942577
ASH1L	0.106858931322283	0.880780453125401
ASH2L	0.418866361025473	0.013505253449792
ASL	-0.259478006221999	0.187456575376023
ASMTL	-0.0111138118772208	0.962628339606465
ASNA1	-0.108118517064059	0.725081154779671
ASNS	0.505693415886084	0.217668509062433
ASNSD1	NA	NA
ASPA	-1.72690255642471	3.85898592073194e-05
ASPH	-0.358805425833421	0.19037886804742
ASPM	-3.58319819969402	5.22857328825859e-12
ASPN	-0.774307162997323	0.124158140824952
ASPRV1	0.135214780936245	0.808387102061216
ASPSCR1	-0.0763761292261206	0.638877979983699
ASRGL1	-0.125912422647203	0.82405053169328
ASS1	-0.383825923156545	0.462823482736659
ASTE1	NA	NA
ASXL1	-0.570997048556661	0.144099823256342
ASXL2	0.358169458311306	0.253301661898971
ATAD1	-0.110003874454996	0.63130135171936
ATAD2	0.569249715975501	0.0531354988998876
ATAD2B	-0.422003947654318	0.121725648655636
ATAD3A	-0.322906880264936	0.218055815682993
ATAD3B	-1.73325383473403	0.0107282251762045
ATAT1	-0.504101259448497	0.149554803809744
ATE1	0.098776314954922	0.662158024430256
ATF1	-1.18738887517464	0.0158923937157175
ATF2	0.0411786834595644	0.883801922284593
ATF3	NA	NA
ATF6B	NA	NA
ATF7	-0.537857261442569	0.0916219934956217
ATF7IP	-0.0253206215159896	0.900523850219186
ATG101	-0.0695164039035864	0.810771404210272
ATG12	1.24647301653053	0.00186220617382786
ATG13	0.201408713391051	0.551336882017681
ATG14	-0.268471909616977	0.418425168908173
ATG16L1	-0.0348781557244031	0.865270657594364
ATG2A	-0.0765723920939144	0.71643402748623
ATG2B	-0.402967729418734	0.0183659587362699
ATG3	0.727286311936432	0.000277826656057519
ATG4A	-1.06843115896501	0.00186721327747416
ATG4B	0.0561933058564623	0.853190996079753
ATG4C	-0.683264466092124	0.0241345816565557
ATG5	0.0597042139878511	0.724916240516706
ATG7	0.0231856697581604	0.915700203471832
ATG9A	0.406986109133054	0.160945557956361
ATIC	-0.183032080780144	0.351001303979418
ATL1	0.0331261260374974	0.914377645414
ATL2	0.843208205178435	0.0176136319966607
ATL3	0.241624399361233	0.264404280681093
ATM	0.0442877547365924	0.784390460296581
ATN1	0.293733941679046	0.444608111814997
ATOX1	-0.019788008075706	0.947767689843426
ATP11A	0.319282063992068	0.451969266973109
ATP11B	1.66305766559502	0.00114068414914066
ATP11C	NA	NA
ATP13A1	0.635445817510843	0.00859281191213337
ATP13A2	0.314939837751732	0.425908469609996
ATP13A3	NA	NA
ATP13A4	NA	NA
ATP1A1	0.741822880100217	0.0692190921785733
ATP1B1	0.260217676272911	0.515828886200301
ATP1B3	0.142354971503738	0.618318516707742
ATP23	-1.42056807481163	0.00122007987035149
ATP2A2	0.531900161210163	0.0767481226718351
ATP2A3	0.583370135918421	0.141833923716827
ATP2B1	-0.203031162213336	0.427033079107873
ATP2B4	-0.238833448622392	0.333918584477826
ATP2C1	0.0865544868864216	0.782095852395201
ATP2C2	NA	NA
ATP5A1	-0.574482156252201	0.0103510647162072
ATP5B	-0.157521017468233	0.591405374926121
ATP5C1	0.0114465216456911	0.961853461820576
ATP5D	-0.542608892553324	0.131876389598572
ATP5E	-0.213394262226476	0.749379929115603
ATP5F1	-0.295206825762555	0.227046281782124
ATP5H	-0.627338606009694	0.0193915066263574
ATP5I	-1.08615275274844	4.45991498566633e-06
ATP5J	-0.282084444289087	0.380487186127993
ATP5J2-PTCD1	0.270064135328575	0.253591182626943
ATP5L	-0.824507292464506	0.00131589213692691
ATP5O	-0.430529367739206	0.0151442502333962
ATP5S	-0.686567951052447	0.0131558418802951
ATP6	0.727856169198714	0.0621700654852537
ATP6AP1	-0.0770989221251506	0.809678087780127
ATP6AP2	-0.352418316643118	0.27783313359141
ATP6V0A1	-0.28084371989465	0.233408491233553
ATP6V0A2	-0.188911376311538	0.494922605773926
ATP6V0A4	-0.383677284407063	0.450865112380917
ATP6V0C	-1.24123481082938	0.0144520108937361
ATP6V0D1	0.0852167879399619	0.698728263693935
ATP6V1A	0.145396556758771	0.448778895608855
ATP6V1B1	-0.0718387687775234	0.898473796095021
ATP6V1B2	-0.141374738504266	0.600093732173171
ATP6V1C1	0.578669532872756	0.000269628720215512
ATP6V1C2	NA	NA
ATP6V1D	-0.36723738901766	0.0148730521797546
ATP6V1E1	0.0122062738333404	0.936435029565025
ATP6V1F	0.0292435654032944	0.905804327284561
ATP6V1G1	0.0262110450313332	0.939143529131255
ATP6V1G2	-1.97986428435827	0.00198573087217475
ATP6V1H	0.209733262722908	0.212108886769182
ATP7A	-0.834334548168449	0.00312792435199521
ATP7B	NA	NA
ATP8	-0.201305491907366	0.653720885886846
ATP8A1	NA	NA
ATP8A2	NA	NA
ATP8B1	-0.00898870212066666	0.977017488992032
ATP9A	0.128909437394941	0.727633198280174
ATP9B	-0.490036861980664	0.157465842277953
ATPAF1	-0.463676546521407	0.200765542346437
ATPAF2	-0.654645179242594	0.0761524252988448
ATPIF1	0.272955195174544	0.735975921862548
ATR	-0.284915043238427	0.198866161163447
ATRAID	-0.972284741987748	0.15282347072823
ATRIP	NA	NA
ATRN	-1.6928707186346	3.68695962668404e-08
ATRX	0.0289816518522846	0.899394591674725
ATXN1	0.0639334199008825	0.793060143928932
ATXN10	0.28853864024748	0.146945021963935
ATXN1L	0.0532457080184681	0.867423113743377
ATXN2	0.324116880700847	0.179182662170403
ATXN2L	0.445675974907997	0.102075229597673
ATXN3	0.112459601701354	0.546807129564178
ATXN7	0.38428647817125	0.478437195654972
ATXN7L2	1.74380053963426	0.000760496926267733
ATXN7L3	-0.122868168820135	0.830810870256825
ATXN7L3B	0.67532615066155	0.025915216308962
AUH	-0.854265379283865	0.00189720008996041
AUP1	1.03143876634685	5.61509248257708e-05
AURKA	0.274559851383879	0.56540577003727
AURKB	2.19236195590979	9.84928596107248e-05
AUTS2	-1.03328307138238	0.00928644780063835
AVEN	-0.148388204608632	0.493078359139434
AVIL	NA	NA
AVL9	0.00986365861154948	0.961552120888002
AXDND1	NA	NA
AXIN1	NA	NA
AXL	-0.279238609239286	0.584608852486967
AZGP1	-2.30834945168423	3.9315555338916e-05
AZI2	0.247520129445986	0.605718012816855
AZU1	-0.625014604135275	0.34429460949191
B2M	-0.258837576550082	0.394900034522384
B3GALT6	-0.12309111666251	0.843718671886988
B3GAT3	-0.216275566979223	0.471998187712915
B3GLCT	-0.171267985779864	0.567346460755375
B3GNT2	-0.384238174967082	0.327894332141448
B3GNT9	-1.18695792812142	0.0158137980945248
B3GNTL1	0.478885237288785	0.31576568780046
B4GALT1	-1.15038844255727	0.000395915118312792
B4GALT3	0.183121387971491	0.715349535421467
B4GALT4	1.45720173772628	0.00525034686902721
B4GALT5	0.901784165493841	0.0283766670659632
B4GALT7	-1.40185679910564	7.35210487650684e-05
B4GAT1	-1.21240517393601	0.00484242861873569
B9D1	NA	NA
B9D2	NA	NA
BABAM1	0.0193104277994692	0.876833855261301
BABAM2	0.132793974954513	0.329750733852679
BACH1	-0.102848908222027	0.601211124856612
BAD	-0.424079336225489	0.323174296000369
BAG1	-0.65988893227404	0.0238777046772607
BAG2	0.0376877541421429	0.908091994246093
BAG3	0.200177832553954	0.515257172340843
BAG4	-0.475984199920339	0.131668158034154
BAG5	-0.217472469695748	0.391659011163044
BAG6	0.176721399753525	0.230379938257378
BAHD1	-1.11472413797672	0.11352869308833
BAIAP2	-0.241174028374332	0.2791168933208
BAIAP2L1	0.538226781005906	0.0656522316177378
BAK1	-0.137172196520337	0.614609143368998
BANF1	-0.140496976586802	0.686075530470331
BANK1	0.708053638885562	0.180191497807422
BANP	-1.14790583216045	2.47602046167118e-06
BAP1	-0.61712427011849	0.0846956714985527
BARD1	0.852077176785469	0.166185971291256
BARX2	NA	NA
BASP1	0.656070576451296	0.430243775162458
BAX	0.465732176286241	0.0109738759132735
BAZ1A	0.789546944365	9.62166675131977e-05
BAZ1B	0.349879673657334	0.110569157497698
BAZ2A	-0.466216205026078	0.0719958582574926
BAZ2B	-1.16696698815615	0.0144894745772992
BBC3	0.397015095924197	0.460852718501695
BBIP1	NA	NA
BBOX1	-0.822844692213935	0.226780380970539
BBS1	-1.25166069084448	3.86490111695759e-05
BBS2	0.00678232890435547	0.979474321356906
BBS4	0.107013763181422	0.759819067785211
BBS5	-1.0462649084912	0.0103609438341897
BBS7	-0.806491913141297	0.0125952617405039
BBS9	-0.167868658395429	0.626274221505729
BBX	0.598252108656118	0.0564477715508672
BCAM	-0.476449918816531	0.123788416322469
BCAN	NA	NA
BCAP29	0.738101392081338	0.349732360910447
BCAP31	0.371286044386773	0.599742227362484
BCAR1	-0.366639200534031	0.031409091741843
BCAR3	-0.0886959560756124	0.806282337656581
BCAS1	-0.292848294601624	0.588254148266827
BCAS2	0.0257034949907992	0.894804800097726
BCAS3	0.104485014178289	0.6049085211895
BCAS4	0.418265314387911	0.309435583548985
BCAT1	0.121011193009187	0.79798367887304
BCAT2	0.117846947739953	0.692700996966484
BCCIP	0.65932321824392	0.00430713000896321
BCHE	-1.52270699427934	2.08202227485384e-05
BCKDHA	-0.229548175886267	0.320923018933649
BCKDHB	-0.646458060054692	0.0586947050193838
BCKDK	-0.269674248023958	0.290883155760301
BCL10	-0.166405789544697	0.440255677515666
BCL11A	NA	NA
BCL11B	0.461762851980737	0.504303335321205
BCL2	-1.08785955703075	0.0376561598939857
BCL2L1	0.733689928462586	0.00415191427564795
BCL2L11	NA	NA
BCL2L12	NA	NA
BCL2L13	0.128008101723877	0.568970579330878
BCL2L14	-1.28276989011064	0.00311667085838725
BCL2L15	NA	NA
BCL2L2	-0.690270267852865	0.0981996725542103
BCL3	-0.101261374139038	0.705271027768198
BCL6	0.666501369430391	0.171124572952189
BCL7A	-0.724784230358325	0.164960247304102
BCL7B	0.929844867266784	0.00014556215590567
BCL7C	0.295497258799299	0.148147614813352
BCL9	0.301166549816985	0.335843179359384
BCL9L	-0.225240591361443	0.247471585324634
BCLAF1	0.803072524328088	0.0260336533588341
BCLAF3	0.342470368057225	0.368606478258652
BCOR	-0.362131763029562	0.349428080229724
BCORL1	NA	NA
BCR	-0.242546376759896	0.160438777911638
BCS1L	-0.294442066925389	0.198989454217539
BDH1	-0.239921899132211	0.54549933797726
BDH2	-0.741872887325578	0.015357534345863
BECN1	0.25635101852737	0.13841831383415
BEND3	0.104399119575245	0.782904250553783
BEND7	NA	NA
BET1	0.434147154291072	0.134056507595984
BET1L	0.331166728714982	0.318141539079225
BGN	-0.534278331395809	0.209297635594797
BHLHE40	-0.007127801962504	0.976885234065174
BHLHE41	-0.403072913556595	0.328979948841147
BICC1	-0.512692372051702	0.14663576490159
BICD1	1.50863774821392	9.56278104198583e-06
BICD2	0.230958406125405	0.143182707193803
BICDL2	0.679229366517911	0.0740116689598962
BICRA	0.00741120123600248	0.980476052332292
BICRAL	1.10088484158007	0.00728567517417997
BID	0.00232507688575263	0.991759504813631
BIN1	-0.494401716971886	0.0631543691249537
BIN2	0.609165347694551	0.0355681677749064
BIN3	-0.155070600968643	0.614834485464949
BIRC2	-0.170890259516396	0.353965548145589
BIRC3	NA	NA
BIRC5	NA	NA
BIRC6	0.206949236427326	0.120604621749636
BLM	0.225432011080912	0.671497481457976
BLMH	-0.165670570305602	0.545946086446105
BLNK	0.517512838502749	0.255657648462678
BLOC1S1	-0.354874124793142	0.144665054818103
BLOC1S2	0.209011655453069	0.297772250630973
BLOC1S3	0.0405087570478338	0.883598787845995
BLOC1S4	0.168152635374254	0.481900827957592
BLOC1S5	0.660723664679223	0.266877222619435
BLOC1S6	0.239202069369788	0.291317410406929
BLVRA	-0.657634029706605	0.0236684783478421
BLVRB	-2.0321307822447	4.27637386204601e-09
BLZF1	-0.940965150521563	0.011517805546614
BMF	NA	NA
BMP1	0.297766707691268	0.397325334625203
BMP2K	0.0844252307220053	0.547884322453741
BMP8A	NA	NA
BMPR1B	NA	NA
BMS1	0.211999906656555	0.301977339569838
BMT2	NA	NA
BNIP1	-0.0636239019801203	0.838207323868344
BNIP2	0.893635924419377	0.000285182253139832
BNIP3	NA	NA
BNIP3L	0.656446942523417	0.341179689225065
BNIPL	-1.05219143964475	0.0526990105206331
BOD1	0.101840646786452	0.682028922436176
BOD1L1	-0.0990893438914089	0.790030967095864
BOK	-0.721818718093198	0.172030042441467
BOLA1	-0.0514717974420337	0.86879681041415
BOLA2	0.231099999582358	0.344098517445966
BOLA3	-0.580380834370416	0.118375232924134
BOP1	0.550761583359479	0.00472061403906015
BORCS5	0.111272793166435	0.526861512046875
BORCS6	-0.42673873436942	0.0755720175542512
BORCS7	-0.300071401735826	0.326144591719801
BORCS8	-0.51982014120738	0.0390507382340569
BPGM	-2.347174922448	2.86699275367749e-10
BPHL	0.15334490441781	0.395550299365148
BPI	-0.853013494216846	0.228345414559707
BPIFB1	-0.870438832409929	0.13528743538335
BPIFB2	NA	NA
BPNT1	0.207767917467109	0.286492360947909
BPTF	0.216770723446127	0.388268697332315
BRAF	-0.151531489533582	0.566252107020622
BRAP	0.0167779052218816	0.92525470082898
BRAT1	-0.125084721016985	0.550364242641065
BRCA1	NA	NA
BRCC3	-0.23297499730245	0.0881687316995715
BRD1	0.354094891361669	0.267069069277313
BRD2	0.11421187078871	0.563105600817689
BRD3	-0.0382442716131129	0.815365821083629
BRD4	0.306857562782089	0.266232378917015
BRD7	0.122280077753455	0.560382276999606
BRD8	0.113659115858286	0.452837698877719
BRD9	0.248953148008633	0.233336146339438
BRF1	-0.403069661396835	0.311376613561167
BRF2	NA	NA
BRI3BP	NA	NA
BRIP1	NA	NA
BRIX1	0.311011963692472	0.24680573360787
BRK1	-0.137820265633594	0.457977357594888
BRMS1	-1.13309484830501	0.000265616920197104
BRMS1L	0.0832222697901315	0.66635516938952
BROX	0.0941682749270638	0.674401760855406
BRPF1	-0.0626437452611787	0.899021337947633
BRPF3	-1.53369255960994	9.67416335660354e-06
BRSK2	NA	NA
BRWD1	0.618226804515529	0.235690809928609
BRWD3	-2.89608616295241	0.00287733582868867
BSCL2	0.568727289433065	0.108005498284448
BSDC1	0.439231574431995	0.0182285523774589
BSG	-0.659931962631378	0.0288516704394427
BSPRY	0.0480115906744176	0.888921653219132
BST1	NA	NA
BST2	0.353901931782893	0.513447497727581
BTAF1	-0.151511052399223	0.305458437220656
BTBD1	0.237856374853736	0.481993033360504
BTBD10	NA	NA
BTBD2	-0.533035996523075	0.183417773704909
BTBD8	NA	NA
BTBD9	1.2515303769551	0.00483084406831476
BTD	-1.48800531787386	5.33951441267099e-06
BTF3	0.0758977189087634	0.694535540344313
BTF3L4	0.539478406721773	0.00413574130305123
BTG1	NA	NA
BTK	-0.0808703423683216	0.728432716914767
BTN1A1	NA	NA
BTN2A1	NA	NA
BTN3A1	NA	NA
BTN3A2	NA	NA
BTN3A3	-0.606437842576392	0.0369754410030727
BUB1	NA	NA
BUB1B	NA	NA
BUB3	0.22009904518317	0.0521030379221483
BUD13	0.584313367751342	0.148611033420886
BUD23	0.466513898810089	0.0400749039938339
BUD31	0.120726442941014	0.505762139406727
BYSL	0.723359799787018	0.000449150019397764
BZW1	0.614377863343282	0.0202788523016729
BZW2	0.78674417536085	0.0202984549973892
C10orf76	-0.0931078666646091	0.686912628535387
C10orf88	NA	NA
C11orf52	-0.153664452912606	0.823168048287493
C11orf54	-0.399899062389889	0.2114382454899
C11orf57	1.30124780744828	0.00166215679136172
C11orf58	1.13729988937787	1.15784300223966e-05
C11orf68	-0.1177865188285	0.580848469769707
C11orf84	0.0627270442560096	0.855750067763424
C11orf96	0.253925751201965	0.502503295291551
C12orf10	-0.642677576843454	0.0437041305117961
C12orf29	-0.0741777592702115	0.764742149054203
C12orf4	-0.00257281089800253	0.991234832256816
C12orf43	-0.329700860116281	0.174733506642086
C12orf45	0.617982967227	0.192858519278746
C12orf57	-0.192090110913582	0.564928792724679
C12orf65	NA	NA
C12orf66	-0.536437657640988	0.197567483125395
C12orf73	1.06704612932496	0.19047240827051
C12orf75	0.429800801519676	0.600559301858723
C14orf119	0.563139412148214	0.034273650339443
C14orf159	-0.87515636698421	0.0152964093716062
C14orf166	-0.0577099210060475	0.747322116278351
C14orf2	-0.432881351069572	0.200893201677434
C14orf93	NA	NA
C15orf39	-0.56450005541095	0.2114911228765
C15orf40	-0.243392585550719	0.326108344660355
C15orf41	NA	NA
C15orf48	-0.395398443971891	0.415130050069996
C15orf52	-0.416414719621746	0.521196197288127
C16orf45	NA	NA
C16orf58	-0.0664945490479366	0.837809037941205
C16orf62	0.132229645498807	0.420771740526177
C16orf70	-0.416805762149163	0.083595584647018
C16orf71	NA	NA
C16orf86	NA	NA
C16orf87	NA	NA
C16orf89	NA	NA
C16orf91	NA	NA
C17orf49	0.0618725404798027	0.811971619683593
C17orf58	NA	NA
C17orf62	0.601863513686622	0.182487873514939
C17orf75	-0.0271382360357175	0.900074417773083
C17orf80	-0.374346476799797	0.396221897383744
C17orf97	1.02568970462269	0.0565550974314507
C18orf21	0.952152854878497	0.132569358435062
C18orf25	0.839532090522649	0.000962193421493998
C18orf32	0.813097666451426	0.322031007685959
C18orf8	-0.848722250378953	0.000545453511148993
C19orf12	0.0845026482855727	0.765844270498135
C19orf25	-0.606110072899019	0.0151798205733239
C19orf33	-0.498387568139032	0.623181562835608
C19orf47	0.408328371915834	0.406888043127408
C19orf53	1.2435263866741	0.109332095452338
C19orf54	0.113193666946952	0.665535702151359
C19orf60	NA	NA
C19orf66	0.875337175873581	0.00578680487671092
C19orf68	NA	NA
C19orf70	-0.577872352518316	0.0540963008026523
C1D	-0.273860256535564	0.649462524819843
C1GALT1	NA	NA
C1GALT1C1	NA	NA
C1QA	-0.56135829922318	0.139582651613198
C1QB	-0.696029025282915	0.00617287282786468
C1QBP	0.898899861508228	0.0288763293192618
C1QC	-0.650291396794479	0.0945816808994507
C1QTNF2	NA	NA
C1QTNF3	0.129520461674878	0.797313777462819
C1QTNF5	1.09223422345178	0.0423056711711484
C1QTNF6	NA	NA
C1R	-0.985268483683895	0.000737723194849361
C1RL	-1.65392400092118	1.92087455227747e-07
C1S	-0.791703320849798	0.00418383333326217
C1orf106	NA	NA
C1orf109	-0.770708694583146	0.0303132030097357
C1orf112	NA	NA
C1orf116	-0.203778170864312	0.664386825917328
C1orf122	-0.0651754285524292	0.799376007113854
C1orf123	-0.287668608725117	0.135028469116851
C1orf131	0.188191740412229	0.489965489704513
C1orf174	-0.512970343611042	0.372779013061924
C1orf186	NA	NA
C1orf198	0.241366315849049	0.308938594015175
C1orf21	1.28179040110964	0.0709011553102507
C1orf210	NA	NA
C1orf226	-0.631678491304014	0.0656203059188458
C1orf27	-0.044131698293614	0.861548085390076
C1orf35	0.680461858927651	0.00485065593672819
C1orf43	-2.01151583416803	1.02798583182793e-05
C1orf50	0.104116424822766	0.72331972110199
C1orf52	-0.576772996510131	0.0330811133989474
C2	-0.951553489315322	0.000506223629839881
C20orf194	NA	NA
C20orf24	0.08491458692215	0.894892360454711
C20orf27	-0.463595658017343	0.0503409988045652
C21orf2	0.454497624548124	0.238523994355003
C21orf33	-0.25966201488275	0.310480086082687
C21orf59	0.372700498096506	0.034213343734566
C21orf91	NA	NA
C22orf39	NA	NA
C2CD2	-1.87383174334818	2.87943922763648e-09
C2CD2L	NA	NA
C2CD3	-1.0698737600671	0.00360057240224325
C2CD4C	NA	NA
C2CD5	-0.1962616308559	0.314631085516815
C2orf49	-0.229714755786337	0.207356366282086
C2orf54	0.585039522573022	0.222721754432647
C2orf68	NA	NA
C2orf69	0.234192042704503	0.384522072098388
C2orf72	NA	NA
C2orf76	0.0954462558232985	0.763754966045424
C2orf88	NA	NA
C3	-1.71251721918721	2.77434133127363e-06
C3orf14	NA	NA
C3orf38	0.491883198399702	0.0938353343407848
C3orf58	-0.607288320706655	0.115815365995031
C4B	-1.5405735185836	2.42818860957246e-05
C4BPA	-1.40727941192061	0.000186403685890022
C4BPB	-1.41598498080168	0.000113955836410919
C4orf3	-0.0684393313014229	0.916960471854191
C4orf33	0.372053910978701	0.413926439615322
C5	-1.66566299688357	3.85917771990942e-07
C5AR1	NA	NA
C5orf22	0.120154538330381	0.679466920649647
C5orf24	0.141105979171778	0.739920061316071
C5orf30	-1.95200685494013	1.74229189772926e-06
C5orf51	-0.956206600915714	3.47925307295011e-07
C5orf63	NA	NA
C6	-1.26468494699595	9.29032741199028e-05
C6orf106	-0.041170134644469	0.810482327892408
C6orf120	NA	NA
C6orf132	0.188952044613974	0.579237240707509
C6orf136	NA	NA
C6orf203	-0.0219814510845175	0.950111713115012
C6orf47	-1.14036743883666	0.047257046993748
C6orf62	NA	NA
C6orf89	-0.692210986406084	0.0688913562173531
C7	-1.36663647656838	6.80711940462249e-05
C7orf25	0.55405735156278	0.00147582673198399
C7orf26	-0.308955750616819	0.257232410425901
C7orf43	0.201402445070688	0.515187092163931
C7orf49	-0.175724800472559	0.595570773576082
C7orf50	0.316555243317358	0.180369355654481
C7orf55-LUC7L2	-0.332670530320324	0.329576468915957
C8A	-1.18171094668316	0.000659146240101631
C8B	-0.975427105598989	0.000466933216303399
C8G	-1.42702719516638	7.2012852458313e-06
C8orf33	0.48990916224684	0.233528983649623
C8orf37	-1.12471860396488	0.000744464179236666
C8orf59	0.151072952148408	0.77628454372982
C8orf82	-0.0563568167288961	0.843265765732823
C9	-1.51268817357927	1.48109701207257e-05
C9orf152	NA	NA
C9orf16	-0.799957589753989	0.0189193311206155
C9orf40	-1.19728001882493	0.0727411056973182
C9orf64	0.155016771616373	0.372179290607801
C9orf72	-1.65142672825409	6.29279486905757e-05
C9orf78	-0.355761758204006	0.227195434000098
C9orf85	NA	NA
CA1	-3.24569059028829	8.73358335213428e-09
CA12	-0.460209071533193	0.330732056180873
CA13	0.0684664557712893	0.878412852775936
CA2	-2.51506561372075	1.8290549391857e-06
CA3	-2.48640949729979	1.3149981910975e-05
CA4	0.0815579221224782	0.880662433833955
CA5B	-0.382335422589296	0.194685720442109
CA6	-0.369908783152325	0.404375232208878
CA8	-0.539249640156753	0.317104392450885
CA9	NA	NA
CAAP1	0.366886015341288	0.134806416971984
CAB39	0.503563448447417	0.0756640535419251
CAB39L	-0.123488672888665	0.704730888275455
CABIN1	-0.262407756030689	0.462396023616752
CABLES1	-0.288409157027903	0.362976405582268
CACHD1	NA	NA
CACNA2D1	-0.938502233138019	0.00161179213248603
CACNA2D2	-1.04909756868343	0.134237386223478
CACNB3	0.64007463939756	0.0963728754783141
CACTIN	0.107464864790815	0.56634138271933
CACUL1	-0.094101284460093	0.61220925283255
CACYBP	0.932089918804119	8.43999027888615e-05
CAD	0.263746783394786	0.218868230592758
CADM1	-0.187704524989344	0.632110934758742
CADM2	NA	NA
CADM4	-0.548673686016183	0.0623550894738589
CADPS2	-0.119128844505377	0.72304365106603
CALB2	-1.80332621665858	0.00131521716677615
CALCA	NA	NA
CALCOCO1	0.095659047784206	0.758990917855734
CALCOCO2	-0.241828545321038	0.302428414562646
CALCRL	NA	NA
CALD1	0.188014948798387	0.738121611975447
CALHM5	2.47191736391739	4.94785851469861e-13
CALHM6	2.44062800067555	0.000862792257179285
CALM1	0.532809826290659	0.0422033126161264
CALML3	0.0042449319094153	0.993709251969976
CALML4	NA	NA
CALML5	0.133441412608865	0.874760722978001
CALR	1.19269679942273	4.38574994217785e-06
CALU	0.96787522472096	0.000152910495747083
CAMK1	-0.523769757556182	0.0543232982837196
CAMK1D	0.329825032184801	0.225563595224195
CAMK2B	-0.673668804528253	0.351143931142828
CAMK2D	-0.0192416993425555	0.950626916334452
CAMK2G	0.201496110471233	0.412402601152525
CAMK2N1	NA	NA
CAMK4	0.501679676118368	0.352195343777261
CAMKK1	1.07741569694504	0.00401882973180409
CAMKK2	0.114238995150544	0.664720572062923
CAMKMT	NA	NA
CAMLG	0.578655322599112	0.153980266716149
CAMP	-0.429864435102183	0.563605321355628
CAMSAP1	0.268619086550211	0.21548402934645
CAMSAP2	0.00653603344890658	0.976404523797484
CAMSAP3	-0.146388702283531	0.448876763152177
CAND1	0.291094656560655	0.153849477837103
CAND2	NA	NA
CANT1	-0.19860056795578	0.470807414983413
CANX	0.678458514493982	0.01088450225155
CAP1	0.467852649610161	0.00653759293431021
CAP2	-0.993015202812679	0.0128663049032346
CAPG	0.665104170303905	0.0193504804825333
CAPN1	-0.0965617247854768	0.645066619036982
CAPN13	0.299097970462068	0.512393247810637
CAPN15	0.381505387200344	0.157967594860852
CAPN2	0.12099807315383	0.630685557543724
CAPN5	-0.429243840183436	0.217546054837087
CAPN6	NA	NA
CAPN7	-0.113489351396866	0.513866029936811
CAPN8	NA	NA
CAPN9	NA	NA
CAPNS1	-0.389695535465312	0.0413496023002249
CAPRIN1	0.235398412172313	0.220424706331095
CAPS	0.843741359079349	0.0611919200776048
CAPZA1	-0.0227041386318113	0.926678067651949
CAPZA2	-0.362994311443167	0.18343009526664
CAPZB	0.280665676247056	0.0381556180446651
CARD10	NA	NA
CARD11	0.344195277776376	0.230466346289441
CARD14	-1.35754540434899	0.000192287274508898
CARD16	1.73198048858177	0.0023707144703399
CARD19	0.0218917279327626	0.938391143656642
CARD6	NA	NA
CARD8	0.00349615957077538	0.989623641942822
CARD9	0.127203286849053	0.687178286170182
CARHSP1	0.111372154282134	0.649600336180296
CARM1	-0.216636102424406	0.424335647839339
CARMIL1	-0.15773628543581	0.508667293761291
CARMIL2	-0.716473070088209	0.221284779333013
CARNMT1	1.26021895871825	0.000422165876487462
CARS	0.115277317119326	0.42361892642815
CARS2	0.041109777599171	0.863115480355
CARTPT	-1.00246502551824	0.199277247228118
CASC3	1.3256726432156	0.000724885911392842
CASC4	-0.287421941560521	0.49079133523637
CASD1	-0.384264736458914	0.63196200349876
CASK	0.298769109338274	0.1013772552171
CASKIN1	NA	NA
CASKIN2	-0.386084665128614	0.0514604407350913
CASP1	-0.193860515651043	0.510852963501241
CASP10	-0.195286968270435	0.547930971908239
CASP14	-0.215381629293727	0.769392649192028
CASP2	0.0394989829030556	0.872617932137391
CASP3	0.377173829484026	0.22327552777103
CASP4	0.198041821827463	0.374584699916928
CASP6	0.0539659176283426	0.801502926182271
CASP7	0.24891838516021	0.304259947517808
CASP8	0.355705131536498	0.164928271098936
CASP8AP2	-2.35045556636808	0.0038678422302329
CASP9	-0.580225262573727	0.0279191132503868
CASS4	-1.68374694721618	0.00532268877845604
CAST	-0.266882352126753	0.468531140859745
CASTOR1	-2.81152928380383	4.7229600927619e-06
CASTOR2	-0.776039046203268	0.0102957504919587
CASZ1	0.101135281203145	0.722953548146008
CAT	-1.72346999675919	1.55314048040251e-07
CATSPERG	NA	NA
CAV1	-1.33976841901912	0.0506447944869045
CAV2	-1.58832477433173	0.0216042608180306
CAVIN1	-1.88573514930797	7.61575376039071e-05
CAVIN2	-1.90814991855628	0.00025003172008752
CAVIN3	-1.28840634044529	0.00523671610258465
CBFA2T2	0.469963414449628	0.386267896588064
CBFB	0.329798881448178	0.139619992505004
CBL	0.0376155737540895	0.863803533345549
CBLB	-0.602508079131048	0.0273846882097629
CBLC	NA	NA
CBLL1	0.287681391589774	0.412265031827442
CBR1	-0.441593421401008	0.251869206641255
CBR3	-0.299857308170111	0.451640541537354
CBR4	-0.838197603084493	0.0160849971677278
CBS	-0.0159837125987265	0.974619882032985
CBWD2	-0.177738409228697	0.619171280421073
CBWD3	0.365514393014515	0.275498390440689
CBX1	0.215020239947859	0.402620098588452
CBX2	NA	NA
CBX3	0.108326656924577	0.629994655725399
CBX4	0.471976646929818	0.0746877880197047
CBX5	-0.133016782328032	0.535983812292306
CBX6	-0.0178430910552884	0.964622709047255
CBX7	0.148986177584798	0.71619581680477
CBX8	-0.0882140329283626	0.690243913291118
CBY1	NA	NA
CC2D1A	-0.248334828724635	0.131391640004245
CC2D1B	-0.0536726343710616	0.654717842376821
CC2D2A	-1.52766130410359	0.0302882369684514
CCAR1	0.360968894598701	0.00218531982937829
CCAR2	0.56924401817183	0.000358466945221437
CCDC102A	-0.335765894153662	0.222959564690343
CCDC106	NA	NA
CCDC112	0.94088141662736	0.0660649046224234
CCDC115	-0.697377920320185	0.00389516405538422
CCDC117	-0.18511336665469	0.730804363259355
CCDC12	0.251401584604142	0.385843542016804
CCDC120	-1.15151580044251	0.00687534253850943
CCDC124	0.467569894360294	0.100305852386678
CCDC125	0.520107842359491	0.412971899376953
CCDC126	-1.57834008281179	0.000238897717233049
CCDC127	0.144426293321385	0.637749520803082
CCDC130	1.44574874968371	0.00484706739092354
CCDC134	0.219182942541821	0.460043489635574
CCDC137	-0.690464663766434	0.294915603924496
CCDC14	NA	NA
CCDC144A	1.60451060352193	0.00132282324239562
CCDC149	-0.255734867350089	0.479536395152138
CCDC168	-0.66820353845266	0.185726113619027
CCDC174	0.1777523108649	0.471194361068824
CCDC178	-2.14907970607283	1.4864831793994e-06
CCDC186	0.660752814520408	0.00561501294070783
CCDC22	-0.2489340779611	0.125701281562846
CCDC25	-0.198815891700058	0.421385531797455
CCDC28A	-0.225877762784079	0.451190437538356
CCDC28B	-0.0930105613317523	0.938198473343766
CCDC32	-1.15714218081402	0.000411159070564962
CCDC43	0.516940286143927	0.066386800211148
CCDC47	0.518263010388847	0.0198229986579422
CCDC50	0.124711293891997	0.589821120504435
CCDC51	-0.224405911897059	0.503662059402727
CCDC58	-0.111796856207506	0.594968236815806
CCDC59	-0.819535031625458	0.248093785769291
CCDC6	0.475311240535935	0.0347754550506278
CCDC61	-0.0714993662881588	0.805807597623705
CCDC71L	-0.147711685682425	0.762199178760754
CCDC74A	-0.520876425641842	0.381088103008275
CCDC77	NA	NA
CCDC8	-0.65404411854739	0.276179130565068
CCDC80	-0.0572379795305549	0.867504905813407
CCDC82	-0.380872031783469	0.413946850029847
CCDC84	0.606793616000327	0.248060311351823
CCDC85B	NA	NA
CCDC85C	0.466040573556225	0.0777376643083971
CCDC86	0.992328239828374	0.0386365075513355
CCDC88A	0.56839188894295	0.0348287914845812
CCDC88B	0.503680259227419	0.0713128180386373
CCDC88C	0.315260166359123	0.292914264853575
CCDC9	0.740038945432835	0.0817684435671151
CCDC90B	-0.154238027731642	0.444938961460455
CCDC91	0.284542936145752	0.467285529026597
CCDC92	-1.0111356468425	0.00124293875652821
CCDC93	-0.194226979810523	0.300572641530501
CCDC94	0.254344005259081	0.233254380477851
CCDC97	0.888592864966405	3.641206522283e-06
CCHCR1	NA	NA
CCL14	-1.88980923332767	0.000121954396275652
CCL18	-1.05453447045945	0.046963380110731
CCL19	NA	NA
CCL21	-1.90807433089181	0.000499397512618786
CCL28	0.00753733098765231	0.987554623337645
CCL5	-1.16939749221336	0.0493177249929716
CCM2	-0.290901678643673	0.129264832122098
CCNA2	NA	NA
CCNB1	1.49470885432238	0.00064021871012373
CCNB2	NA	NA
CCNC	-1.14445084524736	0.000446454659908384
CCND1	-1.17723729283155	0.00223903887116533
CCNDBP1	0.459198335422178	0.228794625884608
CCNE1	0.493878922442201	0.458177549639127
CCNE2	NA	NA
CCNH	0.471610430441735	0.00605678666707614
CCNK	0.0889160863134961	0.754484898211098
CCNL1	1.78727927463559	3.71528344896704e-08
CCNL2	0.0666955250998663	0.792350639183806
CCNO	NA	NA
CCNT1	0.609732308538391	0.248369908165978
CCNT2	0.239485773002236	0.647422407378212
CCNY	-0.147578168399331	0.610935992904158
CCNYL1	1.26171961184236	0.00175857125775303
CCP110	-0.130273241175042	0.695215937109273
CCPG1	-0.496357417366659	0.401414449686461
CCS	-1.04766892461055	0.000374193619859742
CCSAP	NA	NA
CCSER2	1.38213234812597	0.00181780755480158
CCT2	0.0550289937340466	0.791376276792571
CCT3	0.17101060206277	0.321666983261364
CCT4	0.0093085393087204	0.957576995419275
CCT5	0.00783481114570094	0.957792659447627
CCT6A	-0.0424889674877071	0.882425671671496
CCT6B	-0.977943108429695	0.0441460180208185
CCT7	0.0265868846138139	0.909273767613445
CCT8	0.297694099980876	0.0381682384178715
CCZ1	0.205201428311925	0.263563841742669
CD109	-0.809667239048607	0.0514201770953153
CD14	-0.905449745410183	0.00598249002816113
CD151	0.656889896914406	0.433596080792833
CD163	-0.868046114520036	0.0118349739053836
CD177	0.130131089423328	0.836476116154647
CD180	-3.09369445799187	6.46456803021681e-09
CD1A	NA	NA
CD2	NA	NA
CD200	-0.111119776121547	0.711613421970661
CD207	-1.8064644193427	0.00492819928198448
CD209	-1.20370632328504	0.0162898272722259
CD244	0.253667661676458	0.55983276845626
CD247	0.0325868987497979	0.932512984039226
CD248	-0.730494640102335	0.0492447967759365
CD27	-4.6422403788866	3.78183811399186e-08
CD276	0.402960267861316	0.0752582426390465
CD2AP	0.290311019836158	0.0972975737654539
CD2BP2	0.298331975252025	0.114675391301164
CD300A	0.0582628518548902	0.864545043788756
CD300LG	-2.14299656389572	0.0246811547245291
CD320	-1.19244082724594	0.000320457219098334
CD33	-0.952341905760748	0.121000683931603
CD34	-1.96104095146327	0.0167522964595409
CD36	-2.10716632561246	0.000153923861072805
CD37	NA	NA
CD38	0.164474236270067	0.695745854741974
CD3D	NA	NA
CD3E	NA	NA
CD3EAP	-0.245861218221631	0.318178274163908
CD3G	NA	NA
CD4	0.501679911390032	0.142274451005362
CD40	1.12873179762292	0.0444010178566912
CD44	0.486921527610855	0.278434636090115
CD46	0.330723354662809	0.581242014258852
CD47	0.207497174997457	0.584941360993803
CD48	0.696118550301197	0.0377768215925444
CD5	0.520776705525515	0.356930599040574
CD53	-0.625430345148006	0.44563692052381
CD55	-1.13643220896955	0.00352549822441125
CD58	-0.70660512623138	0.14777946453229
CD59	-1.29254419195228	0.0725832099848978
CD5L	-1.63389298284139	8.14677415967231e-06
CD6	NA	NA
CD63	-0.0831115084577638	0.892051851043742
CD68	-0.86260816403437	0.0229777959048752
CD74	0.278268168456687	0.406579208278416
CD79A	NA	NA
CD81	-0.433346688648884	0.135035351596714
CD82	1.93061238754909	0.0182622432629907
CD84	-0.557459883391959	0.121232760123712
CD8A	NA	NA
CD9	-0.308575603113885	0.489325460589091
CD93	-0.512953257488975	0.0749769362378248
CD99	-0.2836165420048	0.54428089908577
CD99L2	-0.768286525768854	0.00800576585822537
CDA	-0.995174063265986	0.0383228853441042
CDAN1	1.12366305579969	0.0235496531745421
CDC123	0.656812940389502	0.0344594688054093
CDC14A	-0.731697458758598	0.183348328750148
CDC16	0.3253215430305	0.020652546920895
CDC20	0.964434174495881	0.0479773569561674
CDC20B	0.934636843579056	0.104332029169959
CDC23	0.349621658940283	0.0432167511747644
CDC25B	NA	NA
CDC25C	NA	NA
CDC26	0.144653193592688	0.703183205286808
CDC27	0.375042624554465	0.0155629122396526
CDC34	1.67195918526662	2.35704293388699e-05
CDC37	0.223427804328895	0.181334901184683
CDC37L1	0.0655926255897979	0.800797454963086
CDC40	0.365020572021385	0.0330064966803936
CDC42	-0.152784279760209	0.422888300275074
CDC42BPA	0.14568180881622	0.480153994636762
CDC42BPB	-0.0546448040161311	0.719666364295785
CDC42BPG	0.240173630422896	0.304422855114221
CDC42EP1	-0.206214994435069	0.400277220515623
CDC42EP2	-1.09582822055992	0.00363473064771482
CDC42EP3	-0.351065192474092	0.286165753095888
CDC42EP4	-0.268973521317511	0.307149503162681
CDC42EP5	-0.775204495472088	0.130921342182736
CDC42SE1	0.608809419822376	0.388480374615072
CDC42SE2	0.426603585630865	0.170413087725815
CDC45	NA	NA
CDC5L	0.432637084056654	0.000752327568356719
CDC7	-0.05486026595205	0.908960747797115
CDC73	0.363549792848981	0.12252880770989
CDCA2	-0.281526710467801	0.551481298721481
CDCA3	-0.536172658373612	0.383710415703712
CDCA5	NA	NA
CDCA7L	NA	NA
CDCA8	0.394120496672858	0.338405358372001
CDCP1	0.0496181275986193	0.877403299830661
CDH1	-0.205114410434818	0.467455355452513
CDH11	0.593438125042261	0.131467665687134
CDH13	-0.961840622218192	0.0139474075709383
CDH2	NA	NA
CDH3	-0.0699506097715571	0.852146900943602
CDH5	-1.25184498605613	3.01328348837655e-05
CDH6	NA	NA
CDIPT	1.70075382283431	0.000196016305748971
CDK1	0.747701580521582	0.0381777849066826
CDK10	NA	NA
CDK11A	-0.469269052641097	0.212349863406763
CDK11B	0.523496607731465	0.0372787984262302
CDK12	0.2134651045615	0.500529284582794
CDK13	-0.559100310233261	0.00568048735408808
CDK14	-0.697198885060807	0.0250392246854084
CDK16	-0.27594863260825	0.237928231413424
CDK17	-0.412829184206888	0.250874653432704
CDK18	-1.64508409468732	4.41393425251419e-06
CDK19	0.606387134303517	0.111913644950673
CDK2	-0.471967305379277	0.0733008905419827
CDK2AP1	NA	NA
CDK2AP2	NA	NA
CDK4	0.0775130837286003	0.705057146780605
CDK5	-0.15429874139734	0.513716146997737
CDK5RAP1	-0.62367900127471	0.0161152970356852
CDK5RAP2	0.362522782504931	0.133795933148272
CDK5RAP3	0.84240530933149	1.52818303278182e-06
CDK6	0.140020331370963	0.656464803753775
CDK7	0.46032275561559	0.0412835914139572
CDK8	-0.0996395685204172	0.852549281576537
CDK9	0.078375369651771	0.688384400666689
CDKAL1	0.175242546445419	0.497867252092296
CDKL5	NA	NA
CDKN1A	NA	NA
CDKN1B	0.501319148561299	0.223845711080142
CDKN1C	NA	NA
CDKN2A	0.177578948059442	0.726133676482908
CDKN2AIP	0.472508920169227	0.214654460403664
CDKN2AIPNL	-0.344226750440001	0.12694329589707
CDKN2B	NA	NA
CDKN2C	-1.02467503204864	0.000983826581358249
CDNF	NA	NA
CDON	-1.86811013306494	0.00812627695141305
CDPF1	NA	NA
CDR2	-0.419176057917169	0.147347151674442
CDR2L	0.428424078681185	0.145199414088171
CDS2	0.22380943837852	0.704292618587287
CDT1	NA	NA
CDV3	0.276999641455833	0.28870940916407
CDYL	0.213812298735689	0.326304771264858
CDYL2	-0.0946514645803739	0.813186524115301
CEACAM1	-0.798150574610346	0.131378685795426
CEACAM5	0.511853018330415	0.585673076178443
CEACAM6	1.22926125794911	0.0442987001580638
CEACAM8	NA	NA
CEBPA	-0.0698335023424319	0.902740470318784
CEBPB	0.0131488174445217	0.960289498992082
CEBPD	NA	NA
CEBPG	0.425765899554511	0.497378598176326
CEBPZ	0.109556495188569	0.618817980755252
CECR2	NA	NA
CEL	-0.840070704313894	0.142381501193727
CELF1	0.0857599779428853	0.653528181492733
CELF2	-0.311605602515929	0.27142221937171
CELSR1	-0.64113555669112	0.0406337045373994
CELSR2	-0.562965468171007	0.174468192225016
CEMIP	NA	NA
CENPB	0.377050907278125	0.256579313123737
CENPC	-0.548720172062007	0.0496412254613575
CENPE	-1.14224738422346	0.0244238275754391
CENPF	0.450284540038787	0.0830248348688179
CENPH	0.350786223577754	0.327921813443323
CENPI	NA	NA
CENPK	NA	NA
CENPL	NA	NA
CENPM	NA	NA
CENPN	NA	NA
CENPO	-1.99966629078544	0.000942218239866116
CENPP	NA	NA
CENPQ	NA	NA
CENPS	1.36024070796446	0.00285581630078739
CENPT	NA	NA
CENPU	-1.20584439244062	0.00752125826300526
CENPV	-0.483355189389211	0.286565253082802
CENPX	NA	NA
CEP104	NA	NA
CEP112	-0.150012696856794	0.739617953223149
CEP120	-1.06354343298333	0.00077796972918282
CEP128	-0.447716592523147	0.108153477109559
CEP131	0.187251124885967	0.564016947986355
CEP135	0.446567866517107	0.0637025230039775
CEP152	1.30619403021566	0.0191983776419824
CEP164	1.24030021424665	0.00326172549032422
CEP170	0.318539530666802	0.0787971977217433
CEP170B	0.184307008624849	0.432626087095347
CEP19	NA	NA
CEP192	-0.323230558801586	0.196630237893098
CEP250	0.25682933065983	0.177262580004172
CEP290	-0.124191834147907	0.656025274702796
CEP350	0.532695447709321	0.00142664516859366
CEP41	-0.584709784257839	0.0107796950644726
CEP44	-0.955210992207829	0.00103872827263835
CEP55	0.52069754763297	0.199163330999606
CEP57	-0.679565844052824	0.099370608425653
CEP63	NA	NA
CEP68	-1.13040671236016	0.0142394851936198
CEP70	NA	NA
CEP76	0.847889944754676	0.0107327895180395
CEP78	0.261408711514882	0.301281243721863
CEP83	NA	NA
CEP85	0.230520148488965	0.347457690547877
CEP89	NA	NA
CEP95	-1.86032068444063	0.00094310915717022
CEP97	0.143058847698606	0.555595855186851
CEPT1	0.253910723921829	0.478935905306602
CERCAM	-0.0582842935777414	0.848136941706997
CERS2	0.220682208462224	0.611876869073435
CERS4	1.66066829846941	0.0487325520186419
CERS6	1.86638753526873	0.000463456247639442
CES1	-2.74111481195197	3.26107470813627e-07
CES2	-1.66425674463653	5.14928657431769e-08
CES3	0.146536804397305	0.734723966733758
CETN2	0.0558694247949371	0.823559292073262
CETN3	0.292486709414615	0.42736385991026
CETP	-0.858042365425925	0.0230990455689341
CFAP157	NA	NA
CFAP20	0.348426589089412	0.104538284082843
CFAP36	0.836145116166309	0.00829366425421343
CFAP73	0.347349577835702	0.298852978591117
CFAP97	-0.301125852010285	0.616769332472722
CFB	-1.22431092329617	9.2666347781829e-05
CFD	-1.42747205248849	8.10114040222711e-06
CFDP1	0.577598921001754	0.0382705734817898
CFH	-1.27010852251379	6.52484196391379e-05
CFHR1	-0.696772757872657	0.155103232418514
CFHR2	-1.46337306878531	0.000141224364498529
CFHR3	-1.43572523918983	0.0955146629743899
CFHR4	-2.0247996505978	6.5469236005193e-06
CFHR5	-0.939731800877998	0.0098022455483955
CFI	-1.35432828497195	2.9495787324338e-05
CFL1	0.355712891088267	0.0524019580228257
CFL2	-1.86048709511725	3.57907656317911e-10
CFLAR	NA	NA
CFP	-0.794062895900306	0.121257637032896
CGA	NA	NA
CGGBP1	0.389488633227636	0.0370569244173454
CGN	-0.0280920081417185	0.936358022993231
CGNL1	-0.348812453536545	0.288577733746241
CGREF1	0.460208550974222	0.365056472730361
CHAC2	0.37015150041706	0.333114193187792
CHAD	0.0236590225016125	0.965389522022786
CHADL	NA	NA
CHAF1A	0.0834212193956633	0.820240339030803
CHAF1B	0.30642466207291	0.38439460978726
CHAMP1	0.607501718071073	0.0170297228112887
CHCHD1	0.191457146758807	0.534288325466325
CHCHD2	0.100088929443566	0.751755300744968
CHCHD3	0.10101035960736	0.806178811430715
CHCHD4	1.50777746339063	0.000237928474450292
CHCHD5	0.0681576934555684	0.816818411752724
CHCHD6	0.127130188479576	0.686226649875689
CHCHD7	-0.734818699346045	0.10427442584672
CHD1	0.243378915488703	0.287697578410123
CHD1L	-0.252646678393989	0.317284303428658
CHD2	0.00558263721395495	0.979099462166495
CHD3	0.035607672977629	0.882011993279067
CHD4	0.567139107887502	0.00162973162922193
CHD6	1.17560027096537	0.00722270902757902
CHD7	-0.378034394796539	0.283476512571913
CHD8	-0.309501392898793	0.0420258294299318
CHD9	NA	NA
CHDH	-0.0920931172825649	0.782706866599121
CHEK1	NA	NA
CHEK2	0.451730819850733	0.112696805440111
CHERP	0.46558476998055	0.000408802743757113
CHFR	-0.238138129844379	0.621850260872323
CHGA	-0.078147209592955	0.902966859988789
CHGB	-0.560210647209917	0.388661189633868
CHI3L1	-1.20868341932353	0.0197858172308921
CHI3L2	NA	NA
CHID1	0.371777965476892	0.149426174412233
CHIT1	-1.77923629704238	0.0013201828434021
CHKA	-0.0196755745410138	0.952333457429838
CHKB	0.371849165873381	0.0579392424475939
CHL1	-1.3112738389818	0.000152011811360851
CHM	0.487775670018881	0.00718371732984298
CHML	0.0556645016277167	0.90215575023694
CHMP1A	0.599297436539061	0.315774404070316
CHMP1B	0.441785860528035	0.55388460571034
CHMP2A	0.180788326167945	0.678589554798394
CHMP2B	1.05792981394906	0.140195240669331
CHMP3	0.625057940019252	0.0196234329963195
CHMP4A	0.50309658827914	0.142412044019085
CHMP4B	0.59649609136113	0.0930354079804356
CHMP4C	0.838473149879606	0.0826595482995225
CHMP5	0.230126586009296	0.434320479647156
CHMP6	-0.270951019778475	0.194862040477986
CHMP7	0.0819939075374151	0.655631506687684
CHN1	-0.00781916166812872	0.985243493382989
CHN2	NA	NA
CHORDC1	0.272717512900077	0.330543237638915
CHP1	-0.30464254347045	0.0727285398789681
CHPF	1.2076456771494	0.00238522282606113
CHPF2	NA	NA
CHPT1	NA	NA
CHRAC1	0.248417463631488	0.539144451982458
CHRD	0.614236435378523	0.229593629443945
CHRDL1	-1.03630310578138	0.123160166911384
CHRM2	NA	NA
CHST1	NA	NA
CHST11	NA	NA
CHST14	0.603844984681357	0.0513816686525012
CHST15	NA	NA
CHST3	-0.0488754721698886	0.909922709271592
CHSY1	0.835100639717393	0.178790910722279
CHSY3	NA	NA
CHTF18	0.262362691272632	0.224560816170978
CHTF8	1.91172019866753	0.000308754414935426
CHTOP	0.213512488098913	0.611288098346583
CHUK	0.452223408865097	0.00872563690239517
CHURC1-FNTB	-0.0300332824355904	0.884431563677338
CIAO1	0.702563680360853	0.0027400223339249
CIAPIN1	0.480620257456753	0.0436646467903864
CIB1	0.469682956830681	0.120091760296204
CIC	0.0419376774017618	0.774289505382006
CILP	0.149301532772894	0.737086523203109
CILP2	1.34471896655829	0.00451202083096765
CINP	-0.296966111733174	0.203212586592719
CIP2A	-0.561788471388501	0.0429896062384622
CIR1	0.67114217205798	0.102411065638122
CIRBP	-0.437720653542754	0.127084194657939
CISD1	-0.218968759810536	0.41477625788802
CISD2	-0.32769274966111	0.259786631581794
CISD3	0.627890487784714	0.228282062797084
CIT	-0.682939844236792	0.0105965978138436
CITED2	NA	NA
CITED4	NA	NA
CIZ1	-0.256069484009759	0.375378069665245
CKAP2	1.29034864043561	0.00392806291274958
CKAP2L	NA	NA
CKAP4	0.425418545490463	0.131899273509645
CKAP5	0.17473105063348	0.236154439598311
CKB	-1.35307270007193	0.018954661070404
CKM	NA	NA
CKMT1A	-0.232443594139753	0.668465495866277
CKMT2	-1.02190365929511	0.0738131305172814
CKS1B	-0.114361315300853	0.738326264166716
CKS2	0.364263964750104	0.256171092572139
CLASP1	-0.0331414847319342	0.840479654686629
CLASP2	0.398860324601465	0.0290364566046829
CLASRP	1.27090624797038	6.90310757436427e-05
CLC	-0.378095139501719	0.540793101529568
CLCA2	-0.926107338008322	0.220126455011185
CLCC1	0.635333883146389	0.28924734114379
CLCN2	NA	NA
CLCN3	-0.211587771353597	0.60145573417423
CLCN7	0.135927135098443	0.758724425621329
CLDN3	0.991544184865991	0.193697563053651
CLDN7	0.472787849661633	0.203438596251458
CLDND1	NA	NA
CLEC11A	0.581577764139139	0.126901058908298
CLEC14A	-1.44203631110161	0.00354698323591557
CLEC16A	0.46052710694758	0.0498336141913771
CLEC3A	-0.469772425845303	0.585062219954867
CLEC3B	-0.895461261975838	0.00727021781425835
CLGN	0.927841594767065	0.211544011491076
CLIC1	0.296740370945484	0.2592285807183
CLIC2	-0.832082969387614	0.00451678531884853
CLIC3	-0.270715353237372	0.43982870719938
CLIC4	0.0859889243194188	0.774481972493137
CLIC5	-2.38773358315706	1.56866826992669e-06
CLIC6	-0.382166289773225	0.58704160847805
CLINT1	0.860242088025763	0.000301381016989318
CLIP1	0.00458104340457706	0.981576496611477
CLIP2	0.31291065544973	0.246756591821711
CLIP4	-1.22638186686789	0.0281998650737562
CLK1	-0.193694538048898	0.667178381630148
CLK2	NA	NA
CLK3	-0.514323348574951	0.0369999682908411
CLK4	NA	NA
CLMN	0.103607639855746	0.703250740822864
CLMP	0.0970140627830233	0.811751885012744
CLN3	2.17592589746359	2.71228272741449e-05
CLN5	0.410847134341298	0.0985704138931683
CLN6	NA	NA
CLNS1A	1.02247483615463	0.00294736481483544
CLOCK	NA	NA
CLP1	0.0701050746323739	0.68278229642729
CLPB	0.022092576518995	0.894022371391525
CLPP	0.0700240459049742	0.755524829155425
CLPTM1	0.458871397212414	0.293454775845134
CLPTM1L	-0.590102396467568	0.058457961334114
CLPX	0.403995301918648	0.0107015886518641
CLSPN	0.00681992571321369	0.989746723333442
CLSTN1	0.192626487430078	0.524312116747591
CLSTN2	-0.658148970013568	0.217728384985902
CLSTN3	-1.24592964264827	0.00657117946140192
CLTA	0.502646709980446	0.214768261926472
CLTB	0.376488051955826	0.516192892678732
CLTC	0.203418469972077	0.34654201399636
CLTCL1	0.248154043118155	0.724939149723372
CLU	-1.07083425403354	0.0037024541523911
CLUAP1	-0.134851359313387	0.592021182534387
CLUH	0.122293277512041	0.546951770192813
CLVS2	NA	NA
CLYBL	-0.459781939511807	0.175322733221582
CMA1	-1.68631562867709	0.000176630526294309
CMAS	0.175011102937743	0.390038154540506
CMBL	0.0138923722986923	0.976570985677585
CMC1	0.0240784594025086	0.949642944408717
CMC2	-0.183686036630496	0.541316697533664
CMC4	-0.0393569318444406	0.948037676586251
CMIP	-0.416936250879482	0.123061653416034
CMPK1	-0.0812942476068647	0.693586916539191
CMPK2	-0.0431086855673613	0.89771382732526
CMSS1	0.604820474550825	0.0158104038953628
CMTM4	0.108516714527206	0.898299661020924
CMTR1	0.0611442494565253	0.710016937762529
CMTR2	0.696486378239558	0.0264150857889123
CNBP	0.607097138833423	0.175372466248578
CNDP1	-1.5401974954064	6.17644375868551e-05
CNDP2	0.150181309096251	0.485153118424158
CNIH4	-0.319647154819683	0.378429180742724
CNKSR1	0.130283179303533	0.625511688067257
CNKSR3	0.284452291767689	0.447710052699436
CNN1	-1.35493121334503	0.00737916028277249
CNN2	0.56109865220033	0.0672258822125104
CNN3	0.626305935762741	0.020979590995394
CNNM3	-0.114948764832665	0.754508868604823
CNNM4	-0.312988085218022	0.332948949938647
CNOT1	0.21479776948592	0.13211838576913
CNOT10	0.461577634136538	0.0101888310680347
CNOT11	0.360773608484682	0.137480524280231
CNOT2	0.107394148493293	0.473678359746194
CNOT3	0.10392969353648	0.588849409068974
CNOT4	-0.167512028901088	0.348036721554343
CNOT6	-1.21568036446956	0.000332430277133852
CNOT6L	0.283997011659763	0.253192745846805
CNOT7	-0.0788296058284258	0.783480211269195
CNOT8	-0.872719449808215	0.0319820187937523
CNOT9	0.892412389319359	1.6734205100577e-07
CNP	-0.355915270235062	0.143954077055333
CNPY2	0.404386275238821	0.0262711141997454
CNPY3	0.459409262342657	0.0393814962671395
CNPY4	1.05381353720432	4.07918781285934e-07
CNRIP1	-1.76842788466017	1.9001660837925e-06
CNST	-0.835697433261702	0.00705631971423324
CNTFR	NA	NA
CNTLN	NA	NA
CNTN1	0.750946533558202	0.192203307924015
CNTN3	-0.780131930626536	0.0835116056981919
CNTRL	-1.01037411899652	0.000171769293533125
CNTROB	0.112304280492529	0.758592535092663
COA1	-0.287270039104695	0.480081371804127
COA3	0.0100187002343265	0.97759508388361
COA4	-0.39817977020977	0.359184082755178
COA5	-0.434582830284278	0.323279348606849
COA6	-0.282699609930794	0.41423675781717
COA7	0.567414921219343	0.0543376893203674
COASY	-0.229869016906799	0.415831741222171
COBL	-0.126505405953441	0.761574956320347
COBLL1	-0.477560324437457	0.0895948781039297
COCH	NA	NA
COG1	0.218988059984283	0.155290483000295
COG2	0.151548773850545	0.387322883774349
COG3	0.286803679026012	0.137370776968525
COG4	0.274856936439191	0.0878553772509851
COG5	0.193046323519428	0.262070096943228
COG6	-0.308651003283569	0.159344384231765
COG7	0.0997957565288344	0.531236430610014
COG8	0.020283307948316	0.916027419589402
COIL	-0.393185871265971	0.130479319772577
COL10A1	NA	NA
COL11A1	0.219068492297257	0.658729167062998
COL11A2	NA	NA
COL12A1	0.849271222296919	0.0220569968335012
COL14A1	-1.18749626592147	0.0520273585025166
COL15A1	-0.30065286305412	0.36241279248014
COL16A1	0.105799748247566	0.868322197446701
COL17A1	-2.38393038913344	0.000245895010107031
COL18A1	-0.272195708724519	0.3088921451481
COL1A1	0.536833697863439	0.220533143219936
COL1A2	0.317805621009834	0.332072786000657
COL22A1	NA	NA
COL28A1	NA	NA
COL2A1	0.332592167571497	0.622275997063369
COL3A1	0.287600762195914	0.416438655164691
COL4A1	-1.85031196901542	1.85356430183899e-07
COL4A2	-1.23951080467528	0.000126631449842543
COL4A3BP	0.32951939145934	0.0881425881000895
COL4A5	NA	NA
COL5A1	0.567485192884022	0.117911759811904
COL5A2	0.407677191293918	0.279660953584234
COL5A3	-0.159356199919259	0.634228326947863
COL6A1	-1.02682873942002	0.00109064651973454
COL6A2	-1.03148288452892	0.00161209175090738
COL6A3	-0.717071757141189	0.0121492395285661
COL6A6	-1.92764680035125	0.00011090258742184
COL7A1	NA	NA
COL8A1	-0.170324114297954	0.636341269461007
COL9A1	1.48469698762692	0.0935059850453417
COL9A2	NA	NA
COLEC11	-1.18574165939469	0.0146756324974158
COLEC12	-0.719588750249861	0.253540789161796
COLGALT1	0.611602013288865	0.0114134067090602
COMMD1	-0.218896473967594	0.275044692972453
COMMD10	-0.47471147105887	0.0436217346218111
COMMD2	-0.112535296403863	0.508600476740245
COMMD3	-0.439742635903171	0.183204346015451
COMMD3-BMI1	-0.356710560997532	0.307844423063936
COMMD4	-0.30087517790426	0.226187732855843
COMMD5	-0.515214539485897	0.0105516548706852
COMMD6	-0.820962932901026	0.00304237069367805
COMMD7	0.381713562020048	0.036054959363988
COMMD8	0.288178407016876	0.384097525930103
COMMD9	-0.567212871462161	0.0121568329004466
COMP	1.00984670701776	0.0579911951791777
COMT	-0.775748044978107	0.02849180259434
COMTD1	-0.230812255166726	0.491602080311308
COPA	0.398431851045645	0.00430349820271032
COPB1	0.384823113864212	0.0648310761264267
COPB2	0.469934779497655	0.00145837946623056
COPE	0.0648181045942948	0.817514315156258
COPG1	0.470551091415005	0.00373403695586156
COPG2	0.0715539156103637	0.703494402139932
COPRS	0.725596244457458	0.0344509669852474
COPS2	0.0077412764004466	0.956002091032171
COPS3	-0.17786381230357	0.249944262101392
COPS4	-0.290470375087181	0.0676083978401601
COPS5	-0.63776451021046	0.00236314490440271
COPS6	-0.320696017321065	0.194679520763835
COPS7A	-0.364523151525868	0.0699722550697918
COPS7B	-0.1928669085716	0.224492598007768
COPS8	-0.181535820998621	0.476958875884569
COPS9	0.016324697184205	0.972301209224213
COPZ1	0.296934269030977	0.178763627171941
COPZ2	0.0669975079055268	0.845621008338889
COQ10A	NA	NA
COQ10B	0.527414666874284	0.0675618422027817
COQ3	-0.919258035954413	0.00018380476768277
COQ4	NA	NA
COQ5	-0.16199588700818	0.388456201272111
COQ6	-0.647325421184187	0.00720810378094265
COQ7	-0.842115520896522	0.00193955959480216
[truncated: 8,626 more rows]
